# Supplementary material for: Shifts in ophthalmic care utilization during the COVID-19 pandemic in the US
Source: Commun Med (Lond). 2023 Dec 14;3:181. doi: 10.1038/s43856-023-00416-4 (PMC10721809; doi:10.1038/s43856-023-00416-4)
Supplement: Supplementary file 2 — Supplementary Data 1 [file 43856_2023_416_MOESM2_ESM.xlsx]

## Sheet: Suppl Data 1
Diagnosis Category	Diagnosis Entity	ICD-10 Code	ICD-10 Description	Included
Blindness and vision defects	amblyopia, deprivation	H53.011	Deprivation amblyopia, right eye	1
		H53.012	Deprivation amblyopia, left eye
		H53.013	Deprivation amblyopia, bilateral
		H53.019	Deprivation amblyopia, unspecified eye
	amblyopia, refractive	H53.021	Refractive amblyopia, right eye	1
		H53.022	Refractive amblyopia, left eye
		H53.023	Refractive amblyopia, bilateral
		H53.029	Refractive amblyopia, unspecified eye
	amblyopia, strabismic	H53.031	Strabismic amblyopia, right eye	1
		H53.032	Strabismic amblyopia, left eye
		H53.033	Strabismic amblyopia, bilateral
		H53.039	Strabismic amblyopia, unspecified eye
	amblyopia, suspect	H53.041	Amblyopia suspect, right eye	1
		H53.042	Amblyopia suspect, left eye
		H53.043	Amblyopia suspect, bilateral
		H53.049	Amblyopia suspect, unspecified eye
	amblyopia, unspec	H53.001	Unspecified amblyopia, right eye	1
		H53.002	Unspecified amblyopia, left eye
		H53.003	Unspecified amblyopia, bilateral
		H53.009	Unspecified amblyopia, unspecified eye
	color vision deficiencies	H53.50	Unspecified color vision deficiencies	1
		H53.51	Achromatopsia
		H53.52	Acquired color vision deficiency
		H53.53	Deuteranomaly
		H53.54	Protanomaly
		H53.55	Tritanomaly
		H53.59	Other color vision deficiencies
	diplopia	H53.2	Diplopia	1
	night blindness	H53.60	Unspecified night blindness	0
		H53.61	Abnormal dark adaptation curve
		H53.62	Acquired night blindness
		H53.63	Congenital night blindness
		H53.69	Other night blindness
	other binocular vision disorders	H53.30	Unspecified disorder of binocular vision	1
		H53.31	Abnormal retinal correspondence
		H53.32	Fusion with defective stereopsis
		H53.33	Simultaneous visual perception without fusion
		H53.34	Suppression of binocular vision
	other spec visual disturbances	H53.71	Glare sensitivity	1
		H53.72	Impaired contrast sensitivity
		H53.8	Other visual disturbances
		H53.9	Unspecified visual disturbance
	other subj visual disturb	H53.10	Unspecified subjective visual disturbances	1
		H53.11	Day blindness
		H53.141	Visual discomfort, right eye
		H53.142	Visual discomfort, left eye
		H53.143	Visual discomfort, bilateral
		H53.149	Visual discomfort, unspecified
		H53.15	Visual distortions of shape and size
		H53.16	Psychophysical visual disturbances
		H53.19	Other subjective visual disturbances
	sudden visual loss	H53.131	Sudden visual loss, right eye	0
		H53.132	Sudden visual loss, left eye
		H53.133	Sudden visual loss, bilateral
		H53.139	Sudden visual loss, unspecified eye
	transient visual loss	H53.121	Transient visual loss, right eye	1
		H53.122	Transient visual loss, left eye
		H53.123	Transient visual loss, bilateral
		H53.129	Transient visual loss, unspecified eye
	visual field defects	H53.40	Unspecified visual field defects	1
		H53.411	Scotoma involving central area, right eye
		H53.412	Scotoma involving central area, left eye
		H53.413	Scotoma involving central area, bilateral
		H53.419	Scotoma involving central area, unspecified eye
		H53.421	Scotoma of blind spot area, right eye
		H53.422	Scotoma of blind spot area, left eye
		H53.423	Scotoma of blind spot area, bilateral
		H53.429	Scotoma of blind spot area, unspecified eye
		H53.431	Sector or arcuate defects, right eye
		H53.432	Sector or arcuate defects, left eye
		H53.433	Sector or arcuate defects, bilateral
		H53.439	Sector or arcuate defects, unspecified eye
		H53.451	Other localized visual field defect, right eye
		H53.452	Other localized visual field defect, left eye
		H53.453	Other localized visual field defect, bilateral
		H53.459	Other localized visual field defect, unspecified eye
		H53.461	Homonymous bilateral field defects, right side
		H53.462	Homonymous bilateral field defects, left side
		H53.469	Homonymous bilateral field defects, unspecified side
		H53.47	Heteronymous bilateral field defects
		H53.481	Generalized contraction of visual field, right eye
		H53.482	Generalized contraction of visual field, left eye
		H53.483	Generalized contraction of visual field, bilateral
		H53.489	Generalized contraction of visual field, unspecified eye
	visual impairment	H54.0X33	Blindness right eye category 3, blindness left eye category 3	0
		H54.0X34	Blindness right eye category 3, blindness left eye category 4
		H54.0X35	Blindness right eye category 3, blindness left eye category 5
		H54.0X43	Blindness right eye category 4, blindness left eye category 3
		H54.0X44	Blindness right eye category 4, blindness left eye category 4
		H54.0X45	Blindness right eye category 4, blindness left eye category 5
		H54.0X53	Blindness right eye category 5, blindness left eye category 3
		H54.0X54	Blindness right eye category 5, blindness left eye category 4
		H54.0X55	Blindness right eye category 5, blindness left eye category 5
		H54.10	Blindness, one eye, low vision other eye, unspecified eyes
		H54.1131	Blindness right eye category 3, low vision left eye category 1
		H54.1132	Blindness right eye category 3, low vision left eye category 2
		H54.1141	Blindness right eye category 4, low vision left eye category 1
		H54.1142	Blindness right eye category 4, low vision left eye category 2
		H54.1151	Blindness right eye category 5, low vision left eye category 1
		H54.1152	Blindness right eye category 5, low vision left eye category 2
		H54.1213	Low vision right eye category 1, blindness left eye category 3
		H54.1214	Low vision right eye category 1, blindness left eye category 4
		H54.1215	Low vision right eye category 1, blindness left eye category 5
		H54.1223	Low vision right eye category 2, blindness left eye category 3
		H54.1224	Low vision right eye category 2, blindness left eye category 4
		H54.1225	Low vision right eye category 2, blindness left eye category 5
		H54.2X11	Low vision right eye category 1, low vision left eye category 1
		H54.2X12	Low vision right eye category 1, low vision left eye category 2
		H54.2X21	Low vision right eye category 2, low vision left eye category 1
		H54.2X22	Low vision right eye category 2, low vision left eye category 2
		H54.40	Blindness, one eye, unspecified eye
		H54.413A	Blindness right eye category 3, normal vision left eye
		H54.414A	Blindness right eye category 4, normal vision left eye
		H54.415A	Blindness right eye category 5, normal vision left eye
		H54.42A3	Blindness left eye category 3, normal vision right eye
		H54.42A4	Blindness left eye category 4, normal vision right eye
		H54.42A5	Blindness left eye category 5, normal vision right eye
		H54.50	Low vision, one eye, unspecified eye
		H54.511A	Low vision right eye category 1, normal vision left eye
		H54.512A	Low vision right eye category 2, normal vision left eye
		H54.52A1	Low vision left eye category 1, normal vision right eye
		H54.52A2	Low vision left eye category 2, normal vision right eye
		H54.8	Legal blindness, as defined in USA
	visual loss	H54.3	Unqualified visual loss, both eyes	1
		H54.60	Unqualified visual loss, one eye, unspecified
		H54.61	Unqualified visual loss, right eye, normal vision left eye
		H54.62	Unqualified visual loss, left eye, normal vision right eye
		H54.7	Unspecified visual loss
Cataract and other lens disorders	aphakia	H27.00	Aphakia, unspecified eye	1
		H27.01	Aphakia, right eye
		H27.02	Aphakia, left eye
		H27.03	Aphakia, bilateral
	cataract, age-related	H25.011	Cortical age-related cataract, right eye	1
		H25.012	Cortical age-related cataract, left eye
		H25.013	Cortical age-related cataract, bilateral
		H25.019	Cortical age-related cataract, unspecified eye
		H25.031	Anterior subcapsular polar age-related cataract, right eye
		H25.032	Anterior subcapsular polar age-related cataract, left eye
		H25.033	Anterior subcapsular polar age-related cataract, bilateral
		H25.039	Anterior subcapsular polar age-related cataract, unspecified eye
		H25.041	Posterior subcapsular polar age-related cataract, right eye
		H25.042	Posterior subcapsular polar age-related cataract, left eye
		H25.043	Posterior subcapsular polar age-related cataract, bilateral
		H25.049	Posterior subcapsular polar age-related cataract, unspecified eye
		H25.091	Other age-related incipient cataract, right eye
		H25.092	Other age-related incipient cataract, left eye
		H25.093	Other age-related incipient cataract, bilateral
		H25.099	Other age-related incipient cataract, unspecified eye
		H25.10	Age-related nuclear cataract, unspecified eye
		H25.11	Age-related nuclear cataract, right eye
		H25.12	Age-related nuclear cataract, left eye
		H25.13	Age-related nuclear cataract, bilateral
		H25.20	Age-related cataract, morgagnian type, unspecified eye
		H25.21	Age-related cataract, morgagnian type, right eye
		H25.22	Age-related cataract, morgagnian type, left eye
		H25.23	Age-related cataract, morgagnian type, bilateral
		H25.811	Combined forms of age-related cataract, right eye
		H25.812	Combined forms of age-related cataract, left eye
		H25.813	Combined forms of age-related cataract, bilateral
		H25.819	Combined forms of age-related cataract, unspecified eye
		H25.89	Other age-related cataract
		H25.9	Unspecified age-related cataract
	cataract, infantile/juvenile	H26.001	Unspecified infantile and juvenile cataract, right eye	1
		H26.002	Unspecified infantile and juvenile cataract, left eye
		H26.003	Unspecified infantile and juvenile cataract, bilateral
		H26.009	Unspecified infantile and juvenile cataract, unspecified eye
		H26.011	Infantile and juvenile cortical, lamellar, or zonular cataract, right eye
		H26.012	Infantile and juvenile cortical, lamellar, or zonular cataract, left eye
		H26.013	Infantile and juvenile cortical, lamellar, or zonular cataract, bilateral
		H26.019	Infantile and juvenile cortical, lamellar, or zonular cataract, unspecified eye
		H26.031	Infantile and juvenile nuclear cataract, right eye
		H26.032	Infantile and juvenile nuclear cataract, left eye
		H26.033	Infantile and juvenile nuclear cataract, bilateral
		H26.039	Infantile and juvenile nuclear cataract, unspecified eye
		H26.041	Anterior subcapsular polar infantile and juvenile cataract, right eye
		H26.042	Anterior subcapsular polar infantile and juvenile cataract, left eye
		H26.043	Anterior subcapsular polar infantile and juvenile cataract, bilateral
		H26.049	Anterior subcapsular polar infantile and juvenile cataract, unspecified eye
		H26.051	Posterior subcapsular polar infantile and juvenile cataract, right eye
		H26.052	Posterior subcapsular polar infantile and juvenile cataract, left eye
		H26.053	Posterior subcapsular polar infantile and juvenile cataract, bilateral
		H26.059	Posterior subcapsular polar infantile and juvenile cataract, unspecified eye
		H26.061	Combined forms of infantile and juvenile cataract, right eye
		H26.062	Combined forms of infantile and juvenile cataract, left eye
		H26.063	Combined forms of infantile and juvenile cataract, bilateral
		H26.069	Combined forms of infantile and juvenile cataract, unspecified eye
		H26.09	Other infantile and juvenile cataract
	cataract, other/unspec	H26.8	Other specified cataract	0
		H26.9	Unspecified cataract
	cataract, secondary	H26.20	Unspecified complicated cataract	1
		H26.211	Cataract with neovascularization, right eye
		H26.212	Cataract with neovascularization, left eye
		H26.213	Cataract with neovascularization, bilateral
		H26.219	Cataract with neovascularization, unspecified eye
		H26.221	Cataract secondary to ocular disorders (degenerative) (inflammatory), right eye
		H26.222	Cataract secondary to ocular disorders (degenerative) (inflammatory), left eye
		H26.223	Cataract secondary to ocular disorders (degenerative) (inflammatory), bilateral
		H26.229	Cataract secondary to ocular disorders (degenerative) (inflammatory), unspecified eye
		H26.231	Glaucomatous flecks (subcapsular), right eye
		H26.232	Glaucomatous flecks (subcapsular), left eye
		H26.233	Glaucomatous flecks (subcapsular), bilateral
		H26.239	Glaucomatous flecks (subcapsular), unspecified eye
		H26.30	Drug-induced cataract, unspecified eye
		H26.31	Drug-induced cataract, right eye
		H26.32	Drug-induced cataract, left eye
		H26.33	Drug-induced cataract, bilateral
		H26.40	Unspecified secondary cataract
		H26.411	Soemmering's ring, right eye
		H26.412	Soemmering's ring, left eye
		H26.413	Soemmering's ring, bilateral
		H26.419	Soemmering's ring, unspecified eye
		H26.491	Other secondary cataract, right eye
		H26.492	Other secondary cataract, left eye
		H26.493	Other secondary cataract, bilateral
		H26.499	Other secondary cataract, unspecified eye
	cataract, traumatic	H26.101	Unspecified traumatic cataract, right eye	1
		H26.102	Unspecified traumatic cataract, left eye
		H26.103	Unspecified traumatic cataract, bilateral
		H26.109	Unspecified traumatic cataract, unspecified eye
		H26.111	Localized traumatic opacities, right eye
		H26.112	Localized traumatic opacities, left eye
		H26.113	Localized traumatic opacities, bilateral
		H26.119	Localized traumatic opacities, unspecified eye
		H26.121	Partially resolved traumatic cataract, right eye
		H26.122	Partially resolved traumatic cataract, left eye
		H26.123	Partially resolved traumatic cataract, bilateral
		H26.129	Partially resolved traumatic cataract, unspecified eye
		H26.131	Total traumatic cataract, right eye
		H26.132	Total traumatic cataract, left eye
		H26.133	Total traumatic cataract, bilateral
		H26.139	Total traumatic cataract, unspecified eye
	diabetic cataract	E08.36	Diabetes mellitus due to underlying condition with diabetic cataract	0
		E09.36	Drug or chemical induced diabetes mellitus with diabetic cataract
		E10.36	Type 1 diabetes mellitus with diabetic cataract
		E11.36	Type 2 diabetes mellitus with diabetic cataract
		E13.36	Other specified diabetes mellitus with diabetic cataract
	IOL breakdown	T85.21XA	Breakdown (mechanical) of intraocular lens, initial encounter	0
		T85.21XD	Breakdown (mechanical) of intraocular lens, subsequent encounter
		T85.21XS	Breakdown (mechanical) of intraocular lens, sequela
	IOL displacement	T85.22XA	Displacement of intraocular lens, initial encounter	1
		T85.22XD	Displacement of intraocular lens, subsequent encounter
		T85.22XS	Displacement of intraocular lens, sequela
	IOL other mech compl	T85.29XA	Other mechanical complication of intraocular lens, initial encounter	0
		T85.29XD	Other mechanical complication of intraocular lens, subsequent encounter
		T85.29XS	Other mechanical complication of intraocular lens, sequela
	lens dislocation	H27.10	Unspecified dislocation of lens	1
		H27.111	Subluxation of lens, right eye
		H27.112	Subluxation of lens, left eye
		H27.113	Subluxation of lens, bilateral
		H27.119	Subluxation of lens, unspecified eye
		H27.121	Anterior dislocation of lens, right eye
		H27.122	Anterior dislocation of lens, left eye
		H27.123	Anterior dislocation of lens, bilateral
		H27.129	Anterior dislocation of lens, unspecified eye
		H27.131	Posterior dislocation of lens, right eye
		H27.132	Posterior dislocation of lens, left eye
		H27.133	Posterior dislocation of lens, bilateral
		H27.139	Posterior dislocation of lens, unspecified eye
	other/unspec lens disorder	H27.8	Other specified disorders of lens	0
		H27.9	Unspecified disorder of lens
Cornea and external disease	benign neoplasm - conjunctiva	D31.00	Benign neoplasm of unspecified conjunctiva	1
		D31.01	Benign neoplasm of right conjunctiva
		D31.02	Benign neoplasm of left conjunctiva
	benign neoplasm - cornea	D31.10	Benign neoplasm of unspecified cornea	0
		D31.11	Benign neoplasm of right cornea
		D31.12	Benign neoplasm of left cornea
	blepharitis	H01.001	Unspecified blepharitis right upper eyelid	0
		H01.002	Unspecified blepharitis right lower eyelid
		H01.003	Unspecified blepharitis right eye, unspecified eyelid
		H01.004	Unspecified blepharitis left upper eyelid
		H01.005	Unspecified blepharitis left lower eyelid
		H01.006	Unspecified blepharitis left eye, unspecified eyelid
		H01.009	Unspecified blepharitis unspecified eye, unspecified eyelid
		H01.011	Ulcerative blepharitis right upper eyelid
		H01.012	Ulcerative blepharitis right lower eyelid
		H01.013	Ulcerative blepharitis right eye, unspecified eyelid
		H01.014	Ulcerative blepharitis left upper eyelid
		H01.015	Ulcerative blepharitis left lower eyelid
		H01.016	Ulcerative blepharitis left eye, unspecified eyelid
		H01.019	Ulcerative blepharitis unspecified eye, unspecified eyelid
		H01.021	Squamous blepharitis right upper eyelid
		H01.022	Squamous blepharitis right lower eyelid
		H01.023	Squamous blepharitis right eye, unspecified eyelid
		H01.024	Squamous blepharitis left upper eyelid
		H01.025	Squamous blepharitis left lower eyelid
		H01.026	Squamous blepharitis left eye, unspecified eyelid
		H01.029	Squamous blepharitis unspecified eye, unspecified eyelid
	burn, corneal/conjunctival sac	T26.10XA	Burn of cornea and conjunctival sac, unspecified eye, initial encounter	1
		T26.10XD	Burn of cornea and conjunctival sac, unspecified eye, subsequent encounter
		T26.10XS	Burn of cornea and conjunctival sac, unspecified eye, sequela
		T26.11XA	Burn of cornea and conjunctival sac, right eye, initial encounter
		T26.11XD	Burn of cornea and conjunctival sac, right eye, subsequent encounter
		T26.11XS	Burn of cornea and conjunctival sac, right eye, sequela
		T26.12XA	Burn of cornea and conjunctival sac, left eye, initial encounter
		T26.12XD	Burn of cornea and conjunctival sac, left eye, subsequent encounter
		T26.12XS	Burn of cornea and conjunctival sac, left eye, sequela
	chalazion	H00.11	Chalazion right upper eyelid	1
		H00.12	Chalazion right lower eyelid
		H00.13	Chalazion right eye, unspecified eyelid
		H00.14	Chalazion left upper eyelid
		H00.15	Chalazion left lower eyelid
		H00.16	Chalazion left eye, unspecified eyelid
		H00.19	Chalazion unspecified eye, unspecified eyelid
	conjunctival degen/deposits	H11.10	Unspecified conjunctival degenerations	1
		H11.111	Conjunctival deposits, right eye
		H11.112	Conjunctival deposits, left eye
		H11.113	Conjunctival deposits, bilateral
		H11.119	Conjunctival deposits, unspecified eye
		H11.121	Conjunctival concretions, right eye
		H11.122	Conjunctival concretions, left eye
		H11.123	Conjunctival concretions, bilateral
		H11.129	Conjunctival concretions, unspecified eye
		H11.131	Conjunctival pigmentations, right eye
		H11.132	Conjunctival pigmentations, left eye
		H11.133	Conjunctival pigmentations, bilateral
		H11.139	Conjunctival pigmentations, unspecified eye
		H11.141	Conjunctival xerosis, unspecified, right eye
		H11.142	Conjunctival xerosis, unspecified, left eye
		H11.143	Conjunctival xerosis, unspecified, bilateral
		H11.149	Conjunctival xerosis, unspecified, unspecified eye
		H11.151	Pinguecula, right eye
		H11.152	Pinguecula, left eye
		H11.153	Pinguecula, bilateral
		H11.159	Pinguecula, unspecified eye
	conjunctival hemorrhage	H11.30	Conjunctival hemorrhage, unspecified eye	1
		H11.31	Conjunctival hemorrhage, right eye
		H11.32	Conjunctival hemorrhage, left eye
		H11.33	Conjunctival hemorrhage, bilateral
	conjunctival scars	H11.211	Conjunctival adhesions and strands (localized), right eye	1
		H11.212	Conjunctival adhesions and strands (localized), left eye
		H11.213	Conjunctival adhesions and strands (localized), bilateral
		H11.219	Conjunctival adhesions and strands (localized), unspecified eye
		H11.221	Conjunctival granuloma, right eye
		H11.222	Conjunctival granuloma, left eye
		H11.223	Conjunctival granuloma, bilateral
		H11.229	Conjunctival granuloma, unspecified
		H11.231	Symblepharon, right eye
		H11.232	Symblepharon, left eye
		H11.233	Symblepharon, bilateral
		H11.239	Symblepharon, unspecified eye
		H11.241	Scarring of conjunctiva, right eye
		H11.242	Scarring of conjunctiva, left eye
		H11.243	Scarring of conjunctiva, bilateral
		H11.249	Scarring of conjunctiva, unspecified eye
	conjunctivitis - infectious	A54.31	Gonococcal conjunctivitis	1
		A74.0	Chlamydial conjunctivitis
		B00.53	Herpesviral conjunctivitis
		B02.31	Zoster conjunctivitis
		B30.1	Conjunctivitis due to adenovirus
		B30.2	Viral pharyngoconjunctivitis
		B30.3	Acute epidemic hemorrhagic conjunctivitis (enteroviral)
		B30.8	Other viral conjunctivitis
		B30.9	Viral conjunctivitis, unspecified
		B60.12	Conjunctivitis due to Acanthamoeba
		H10.011	Acute follicular conjunctivitis, right eye
		H10.012	Acute follicular conjunctivitis, left eye
		H10.013	Acute follicular conjunctivitis, bilateral
		H10.019	Acute follicular conjunctivitis, unspecified eye
		H10.021	Other mucopurulent conjunctivitis, right eye
		H10.022	Other mucopurulent conjunctivitis, left eye
		H10.023	Other mucopurulent conjunctivitis, bilateral
		H10.029	Other mucopurulent conjunctivitis, unspecified eye
		H10.221	Pseudomembranous conjunctivitis, right eye
		H10.222	Pseudomembranous conjunctivitis, left eye
		H10.223	Pseudomembranous conjunctivitis, bilateral
		H10.229	Pseudomembranous conjunctivitis, unspecified eye
		H10.521	Angular blepharoconjunctivitis, right eye
		H10.522	Angular blepharoconjunctivitis, left eye
		H10.523	Angular blepharoconjunctivitis, bilateral
		H10.529	Angular blepharoconjunctivitis, unspecified eye
	conjunctivitis - noninfectious	H10.10	Acute atopic conjunctivitis, unspecified eye	1
		H10.11	Acute atopic conjunctivitis, right eye
		H10.12	Acute atopic conjunctivitis, left eye
		H10.13	Acute atopic conjunctivitis, bilateral
		H10.211	Acute toxic conjunctivitis, right eye
		H10.212	Acute toxic conjunctivitis, left eye
		H10.213	Acute toxic conjunctivitis, bilateral
		H10.219	Acute toxic conjunctivitis, unspecified eye
		H10.231	Serous conjunctivitis, except viral, right eye
		H10.232	Serous conjunctivitis, except viral, left eye
		H10.233	Serous conjunctivitis, except viral, bilateral
		H10.239	Serous conjunctivitis, except viral, unspecified eye
		H10.411	Chronic giant papillary conjunctivitis, right eye
		H10.412	Chronic giant papillary conjunctivitis, left eye
		H10.413	Chronic giant papillary conjunctivitis, bilateral
		H10.419	Chronic giant papillary conjunctivitis, unspecified eye
		H10.44	Vernal conjunctivitis
		H10.45	Other chronic allergic conjunctivitis
		H10.511	Ligneous conjunctivitis, right eye
		H10.512	Ligneous conjunctivitis, left eye
		H10.513	Ligneous conjunctivitis, bilateral
		H10.519	Ligneous conjunctivitis, unspecified eye
		H10.531	Contact blepharoconjunctivitis, right eye
		H10.532	Contact blepharoconjunctivitis, left eye
		H10.533	Contact blepharoconjunctivitis, bilateral
		H10.539	Contact blepharoconjunctivitis, unspecified eye
		H10.811	Pingueculitis, right eye
		H10.812	Pingueculitis, left eye
		H10.813	Pingueculitis, bilateral
		H10.819	Pingueculitis, unspecified eye
	conjunctivitis - other/unspec	H10.89	Other conjunctivitis	1
		H10.9	Unspecified conjunctivitis
	conjunctivitis - other/unspec acute	H10.30	Unspecified acute conjunctivitis, unspecified eye	1
		H10.31	Unspecified acute conjunctivitis, right eye
		H10.32	Unspecified acute conjunctivitis, left eye
		H10.33	Unspecified acute conjunctivitis, bilateral
	conjunctivitis - other/unspec chronic	H10.401	Unspecified chronic conjunctivitis, right eye	1
		H10.402	Unspecified chronic conjunctivitis, left eye
		H10.403	Unspecified chronic conjunctivitis, bilateral
		H10.409	Unspecified chronic conjunctivitis, unspecified eye
		H10.421	Simple chronic conjunctivitis, right eye
		H10.422	Simple chronic conjunctivitis, left eye
		H10.423	Simple chronic conjunctivitis, bilateral
		H10.429	Simple chronic conjunctivitis, unspecified eye
		H10.431	Chronic follicular conjunctivitis, right eye
		H10.432	Chronic follicular conjunctivitis, left eye
		H10.433	Chronic follicular conjunctivitis, bilateral
		H10.439	Chronic follicular conjunctivitis, unspecified eye
		H10.501	Unspecified blepharoconjunctivitis, right eye
		H10.502	Unspecified blepharoconjunctivitis, left eye
		H10.503	Unspecified blepharoconjunctivitis, bilateral
		H10.509	Unspecified blepharoconjunctivitis, unspecified eye
	corneal degen - arcus senilis	H18.411	Arcus senilis, right eye	1
		H18.412	Arcus senilis, left eye
		H18.413	Arcus senilis, bilateral
		H18.419	Arcus senilis, unspecified eye
	corneal degen - band keratopathy	H18.421	Band keratopathy, right eye	1
		H18.422	Band keratopathy, left eye
		H18.423	Band keratopathy, bilateral
		H18.429	Band keratopathy, unspecified eye
	corneal degen - nodular	H18.451	Nodular corneal degeneration, right eye	1
		H18.452	Nodular corneal degeneration, left eye
		H18.453	Nodular corneal degeneration, bilateral
		H18.459	Nodular corneal degeneration, unspecified eye
	corneal degen - other/unspec	H18.40	Unspecified corneal degeneration	1
		H18.43	Other calcerous corneal degeneration
		H18.441	Keratomalacia, right eye
		H18.442	Keratomalacia, left eye
		H18.443	Keratomalacia, bilateral
		H18.449	Keratomalacia, unspecified eye
		H18.49	Other corneal degeneration
	corneal degen - peripheral	H18.461	Peripheral corneal degeneration, right eye	1
		H18.462	Peripheral corneal degeneration, left eye
		H18.463	Peripheral corneal degeneration, bilateral
		H18.469	Peripheral corneal degeneration, unspecified eye
	corneal edemas	H18.10	Bullous keratopathy, unspecified eye	1
		H18.11	Bullous keratopathy, right eye
		H18.12	Bullous keratopathy, left eye
		H18.13	Bullous keratopathy, bilateral
		H18.20	Unspecified corneal edema
		H18.211	Corneal edema secondary to contact lens, right eye
		H18.212	Corneal edema secondary to contact lens, left eye
		H18.213	Corneal edema secondary to contact lens, bilateral
		H18.219	Corneal edema secondary to contact lens, unspecified eye
		H18.221	Idiopathic corneal edema, right eye
		H18.222	Idiopathic corneal edema, left eye
		H18.223	Idiopathic corneal edema, bilateral
		H18.229	Idiopathic corneal edema, unspecified eye
		H18.231	Secondary corneal edema, right eye
		H18.232	Secondary corneal edema, left eye
		H18.233	Secondary corneal edema, bilateral
		H18.239	Secondary corneal edema, unspecified eye
	corneal membrane changes	H18.30	Unspecified corneal membrane change	1
		H18.311	Folds and rupture in Bowman's membrane, right eye
		H18.312	Folds and rupture in Bowman's membrane, left eye
		H18.313	Folds and rupture in Bowman's membrane, bilateral
		H18.319	Folds and rupture in Bowman's membrane, unspecified eye
		H18.321	Folds in Descemet's membrane, right eye
		H18.322	Folds in Descemet's membrane, left eye
		H18.323	Folds in Descemet's membrane, bilateral
		H18.329	Folds in Descemet's membrane, unspecified eye
		H18.331	Rupture in Descemet's membrane, right eye
		H18.332	Rupture in Descemet's membrane, left eye
		H18.333	Rupture in Descemet's membrane, bilateral
		H18.339	Rupture in Descemet's membrane, unspecified eye
	corneal neovascularization	H16.401	Unspecified corneal neovascularization, right eye	1
		H16.402	Unspecified corneal neovascularization, left eye
		H16.403	Unspecified corneal neovascularization, bilateral
		H16.409	Unspecified corneal neovascularization, unspecified eye
		H16.411	Ghost vessels (corneal), right eye
		H16.412	Ghost vessels (corneal), left eye
		H16.413	Ghost vessels (corneal), bilateral
		H16.419	Ghost vessels (corneal), unspecified eye
		H16.421	Pannus (corneal), right eye
		H16.422	Pannus (corneal), left eye
		H16.423	Pannus (corneal), bilateral
		H16.429	Pannus (corneal), unspecified eye
		H16.431	Localized vascularization of cornea, right eye
		H16.432	Localized vascularization of cornea, left eye
		H16.433	Localized vascularization of cornea, bilateral
		H16.439	Localized vascularization of cornea, unspecified eye
		H16.441	Deep vascularization of cornea, right eye
		H16.442	Deep vascularization of cornea, left eye
		H16.443	Deep vascularization of cornea, bilateral
		H16.449	Deep vascularization of cornea, unspecified eye
	corneal pigmentations/deposits	H18.001	Unspecified corneal deposit, right eye	1
		H18.002	Unspecified corneal deposit, left eye
		H18.003	Unspecified corneal deposit, bilateral
		H18.009	Unspecified corneal deposit, unspecified eye
		H18.011	Anterior corneal pigmentations, right eye
		H18.012	Anterior corneal pigmentations, left eye
		H18.013	Anterior corneal pigmentations, bilateral
		H18.019	Anterior corneal pigmentations, unspecified eye
		H18.021	Argentous corneal deposits, right eye
		H18.022	Argentous corneal deposits, left eye
		H18.023	Argentous corneal deposits, bilateral
		H18.029	Argentous corneal deposits, unspecified eye
		H18.031	Corneal deposits in metabolic disorders, right eye
		H18.032	Corneal deposits in metabolic disorders, left eye
		H18.033	Corneal deposits in metabolic disorders, bilateral
		H18.039	Corneal deposits in metabolic disorders, unspecified eye
		H18.041	Kayser-Fleischer ring, right eye
		H18.042	Kayser-Fleischer ring, left eye
		H18.043	Kayser-Fleischer ring, bilateral
		H18.049	Kayser-Fleischer ring, unspecified eye
		H18.051	Posterior corneal pigmentations, right eye
		H18.052	Posterior corneal pigmentations, left eye
		H18.053	Posterior corneal pigmentations, bilateral
		H18.059	Posterior corneal pigmentations, unspecified eye
		H18.061	Stromal corneal pigmentations, right eye
		H18.062	Stromal corneal pigmentations, left eye
		H18.063	Stromal corneal pigmentations, bilateral
		H18.069	Stromal corneal pigmentations, unspecified eye
	corneal scars/opacities - central	H17.10	Central corneal opacity, unspecified eye	1
		H17.11	Central corneal opacity, right eye
		H17.12	Central corneal opacity, left eye
		H17.13	Central corneal opacity, bilateral
	corneal scars/opacities - minor/other	H17.00	Adherent leukoma, unspecified eye	1
		H17.01	Adherent leukoma, right eye
		H17.02	Adherent leukoma, left eye
		H17.03	Adherent leukoma, bilateral
		H17.811	Minor opacity of cornea, right eye
		H17.812	Minor opacity of cornea, left eye
		H17.813	Minor opacity of cornea, bilateral
		H17.819	Minor opacity of cornea, unspecified eye
		H17.821	Peripheral opacity of cornea, right eye
		H17.822	Peripheral opacity of cornea, left eye
		H17.823	Peripheral opacity of cornea, bilateral
		H17.829	Peripheral opacity of cornea, unspecified eye
		H17.89	Other corneal scars and opacities
		H17.9	Unspecified corneal scar and opacity
	corneal transplant failure	T86.841	Corneal transplant failure	1
	corneal transplant rejection	T86.840	Corneal transplant rejection	1
	corneal ulcer - perforated	H16.071	Perforated corneal ulcer, right eye	1
		H16.072	Perforated corneal ulcer, left eye
		H16.073	Perforated corneal ulcer, bilateral
		H16.079	Perforated corneal ulcer, unspecified eye
	corneal ulcer - unperforated, iso epi defect	S05.00XA	Injury of conjunctiva and corneal abrasion without foreign body, unspecified eye, initial encounter	1
		S05.00XD	Injury of conjunctiva and corneal abrasion without foreign body, unspecified eye, subsequent encounter
		S05.00XS	Injury of conjunctiva and corneal abrasion without foreign body, unspecified eye, sequela
		S05.01XA	Injury of conjunctiva and corneal abrasion without foreign body, right eye, initial encounter
		S05.01XD	Injury of conjunctiva and corneal abrasion without foreign body, right eye, subsequent encounter
		S05.01XS	Injury of conjunctiva and corneal abrasion without foreign body, right eye, sequela
		S05.02XA	Injury of conjunctiva and corneal abrasion without foreign body, left eye, initial encounter
		S05.02XD	Injury of conjunctiva and corneal abrasion without foreign body, left eye, subsequent encounter
		S05.02XS	Injury of conjunctiva and corneal abrasion without foreign body, left eye, sequela
	corneal ulcer - unperforated, w/ str involv	H16.001	Unspecified corneal ulcer, right eye	1
		H16.002	Unspecified corneal ulcer, left eye
		H16.003	Unspecified corneal ulcer, bilateral
		H16.009	Unspecified corneal ulcer, unspecified eye
		H16.011	Central corneal ulcer, right eye
		H16.012	Central corneal ulcer, left eye
		H16.013	Central corneal ulcer, bilateral
		H16.019	Central corneal ulcer, unspecified eye
		H16.021	Ring corneal ulcer, right eye
		H16.022	Ring corneal ulcer, left eye
		H16.023	Ring corneal ulcer, bilateral
		H16.029	Ring corneal ulcer, unspecified eye
		H16.031	Corneal ulcer with hypopyon, right eye
		H16.032	Corneal ulcer with hypopyon, left eye
		H16.033	Corneal ulcer with hypopyon, bilateral
		H16.039	Corneal ulcer with hypopyon, unspecified eye
		H16.041	Marginal corneal ulcer, right eye
		H16.042	Marginal corneal ulcer, left eye
		H16.043	Marginal corneal ulcer, bilateral
		H16.049	Marginal corneal ulcer, unspecified eye
		H16.051	Mooren's corneal ulcer, right eye
		H16.052	Mooren's corneal ulcer, left eye
		H16.053	Mooren's corneal ulcer, bilateral
		H16.059	Mooren's corneal ulcer, unspecified eye
		H16.061	Mycotic corneal ulcer, right eye
		H16.062	Mycotic corneal ulcer, left eye
		H16.063	Mycotic corneal ulcer, bilateral
		H16.069	Mycotic corneal ulcer, unspecified eye
	corrosion, cornea/conjunctival sac	T26.60XA	Corrosion of cornea and conjunctival sac, unspecified eye, initial encounter	1
		T26.60XD	Corrosion of cornea and conjunctival sac, unspecified eye, subsequent encounter
		T26.60XS	Corrosion of cornea and conjunctival sac, unspecified eye, sequela
		T26.61XA	Corrosion of cornea and conjunctival sac, right eye, initial encounter
		T26.61XD	Corrosion of cornea and conjunctival sac, right eye, subsequent encounter
		T26.61XS	Corrosion of cornea and conjunctival sac, right eye, sequela
		T26.62XA	Corrosion of cornea and conjunctival sac, left eye, initial encounter
		T26.62XD	Corrosion of cornea and conjunctival sac, left eye, subsequent encounter
		T26.62XS	Corrosion of cornea and conjunctival sac, left eye, sequela
	dry eye syndrome	H04.121	Dry eye syndrome of right lacrimal gland	1
		H04.122	Dry eye syndrome of left lacrimal gland
		H04.123	Dry eye syndrome of bilateral lacrimal glands
		H04.129	Dry eye syndrome of unspecified lacrimal gland
	ectropion	H02.101	Unspecified ectropion of right upper eyelid	1
		H02.102	Unspecified ectropion of right lower eyelid
		H02.103	Unspecified ectropion of right eye, unspecified eyelid
		H02.104	Unspecified ectropion of left upper eyelid
		H02.105	Unspecified ectropion of left lower eyelid
		H02.106	Unspecified ectropion of left eye, unspecified eyelid
		H02.109	Unspecified ectropion of unspecified eye, unspecified eyelid
		H02.111	Cicatricial ectropion of right upper eyelid
		H02.112	Cicatricial ectropion of right lower eyelid
		H02.113	Cicatricial ectropion of right eye, unspecified eyelid
		H02.114	Cicatricial ectropion of left upper eyelid
		H02.115	Cicatricial ectropion of left lower eyelid
		H02.116	Cicatricial ectropion of left eye, unspecified eyelid
		H02.119	Cicatricial ectropion of unspecified eye, unspecified eyelid
		H02.121	Mechanical ectropion of right upper eyelid
		H02.122	Mechanical ectropion of right lower eyelid
		H02.123	Mechanical ectropion of right eye, unspecified eyelid
		H02.124	Mechanical ectropion of left upper eyelid
		H02.125	Mechanical ectropion of left lower eyelid
		H02.126	Mechanical ectropion of left eye, unspecified eyelid
		H02.129	Mechanical ectropion of unspecified eye, unspecified eyelid
		H02.131	Senile ectropion of right upper eyelid
		H02.132	Senile ectropion of right lower eyelid
		H02.133	Senile ectropion of right eye, unspecified eyelid
		H02.134	Senile ectropion of left upper eyelid
		H02.135	Senile ectropion of left lower eyelid
		H02.136	Senile ectropion of left eye, unspecified eyelid
		H02.139	Senile ectropion of unspecified eye, unspecified eyelid
		H02.141	Spastic ectropion of right upper eyelid
		H02.142	Spastic ectropion of right lower eyelid
		H02.143	Spastic ectropion of right eye, unspecified eyelid
		H02.144	Spastic ectropion of left upper eyelid
		H02.145	Spastic ectropion of left lower eyelid
		H02.146	Spastic ectropion of left eye, unspecified eyelid
		H02.149	Spastic ectropion of unspecified eye, unspecified eyelid
	entropion	H02.001	Unspecified entropion of right upper eyelid	1
		H02.002	Unspecified entropion of right lower eyelid
		H02.003	Unspecified entropion of right eye, unspecified eyelid
		H02.004	Unspecified entropion of left upper eyelid
		H02.005	Unspecified entropion of left lower eyelid
		H02.006	Unspecified entropion of left eye, unspecified eyelid
		H02.009	Unspecified entropion of unspecified eye, unspecified eyelid
		H02.011	Cicatricial entropion of right upper eyelid
		H02.012	Cicatricial entropion of right lower eyelid
		H02.013	Cicatricial entropion of right eye, unspecified eyelid
		H02.014	Cicatricial entropion of left upper eyelid
		H02.015	Cicatricial entropion of left lower eyelid
		H02.016	Cicatricial entropion of left eye, unspecified eyelid
		H02.019	Cicatricial entropion of unspecified eye, unspecified eyelid
		H02.021	Mechanical entropion of right upper eyelid
		H02.022	Mechanical entropion of right lower eyelid
		H02.023	Mechanical entropion of right eye, unspecified eyelid
		H02.024	Mechanical entropion of left upper eyelid
		H02.025	Mechanical entropion of left lower eyelid
		H02.026	Mechanical entropion of left eye, unspecified eyelid
		H02.029	Mechanical entropion of unspecified eye, unspecified eyelid
		H02.031	Senile entropion of right upper eyelid
		H02.032	Senile entropion of right lower eyelid
		H02.033	Senile entropion of right eye, unspecified eyelid
		H02.034	Senile entropion of left upper eyelid
		H02.035	Senile entropion of left lower eyelid
		H02.036	Senile entropion of left eye, unspecified eyelid
		H02.039	Senile entropion of unspecified eye, unspecified eyelid
		H02.041	Spastic entropion of right upper eyelid
		H02.042	Spastic entropion of right lower eyelid
		H02.043	Spastic entropion of right eye, unspecified eyelid
		H02.044	Spastic entropion of left upper eyelid
		H02.045	Spastic entropion of left lower eyelid
		H02.046	Spastic entropion of left eye, unspecified eyelid
		H02.049	Spastic entropion of unspecified eye, unspecified eyelid
	epiphora	H04.201	Unspecified epiphora, right lacrimal gland	1
		H04.202	Unspecified epiphora, left lacrimal gland
		H04.203	Unspecified epiphora, bilateral lacrimal glands
		H04.209	Unspecified epiphora, unspecified lacrimal gland
		H04.211	Epiphora due to excess lacrimation, right lacrimal gland
		H04.212	Epiphora due to excess lacrimation, left lacrimal gland
		H04.213	Epiphora due to excess lacrimation, bilateral lacrimal glands
		H04.219	Epiphora due to excess lacrimation, unspecified lacrimal gland
		H04.221	Epiphora due to insufficient drainage, right lacrimal gland
		H04.222	Epiphora due to insufficient drainage, left lacrimal gland
		H04.223	Epiphora due to insufficient drainage, bilateral lacrimal glands
		H04.229	Epiphora due to insufficient drainage, unspecified lacrimal gland
	episcleritis	A18.51	Tuberculous episcleritis	1
		H15.101	Unspecified episcleritis, right eye
		H15.102	Unspecified episcleritis, left eye
		H15.103	Unspecified episcleritis, bilateral
		H15.109	Unspecified episcleritis, unspecified eye
		H15.111	Episcleritis periodica fugax, right eye
		H15.112	Episcleritis periodica fugax, left eye
		H15.113	Episcleritis periodica fugax, bilateral
		H15.119	Episcleritis periodica fugax, unspecified eye
		H15.121	Nodular episcleritis, right eye
		H15.122	Nodular episcleritis, left eye
		H15.123	Nodular episcleritis, bilateral
		H15.129	Nodular episcleritis, unspecified eye
	eyelid dermatoses - noninfectious	H01.111	Allergic dermatitis of right upper eyelid	0
		H01.112	Allergic dermatitis of right lower eyelid
		H01.113	Allergic dermatitis of right eye, unspecified eyelid
		H01.114	Allergic dermatitis of left upper eyelid
		H01.115	Allergic dermatitis of left lower eyelid
		H01.116	Allergic dermatitis of left eye, unspecified eyelid
		H01.119	Allergic dermatitis of unspecified eye, unspecified eyelid
		H01.121	Discoid lupus erythematosus of right upper eyelid
		H01.122	Discoid lupus erythematosus of right lower eyelid
		H01.123	Discoid lupus erythematosus of right eye, unspecified eyelid
		H01.124	Discoid lupus erythematosus of left upper eyelid
		H01.125	Discoid lupus erythematosus of left lower eyelid
		H01.126	Discoid lupus erythematosus of left eye, unspecified eyelid
		H01.129	Discoid lupus erythematosus of unspecified eye, unspecified eyelid
		H01.131	Eczematous dermatitis of right upper eyelid
		H01.132	Eczematous dermatitis of right lower eyelid
		H01.133	Eczematous dermatitis of right eye, unspecified eyelid
		H01.134	Eczematous dermatitis of left upper eyelid
		H01.135	Eczematous dermatitis of left lower eyelid
		H01.136	Eczematous dermatitis of left eye, unspecified eyelid
		H01.139	Eczematous dermatitis of unspecified eye, unspecified eyelid
		H01.141	Xeroderma of right upper eyelid
		H01.142	Xeroderma of right lower eyelid
		H01.143	Xeroderma of right eye, unspecified eyelid
		H01.144	Xeroderma of left upper eyelid
		H01.145	Xeroderma of left lower eyelid
		H01.146	Xeroderma of left eye, unspecified eyelid
		H01.149	Xeroderma of unspecified eye, unspecified eyelid
		H01.8	Other specified inflammations of eyelid
		H01.9	Unspecified inflammation of eyelid
	FB, conjunctival sac	T15.10XA	Foreign body in conjunctival sac, unspecified eye, initial encounter	1
		T15.10XD	Foreign body in conjunctival sac, unspecified eye, subsequent encounter
		T15.10XS	Foreign body in conjunctival sac, unspecified eye, sequela
		T15.11XA	Foreign body in conjunctival sac, right eye, initial encounter
		T15.11XD	Foreign body in conjunctival sac, right eye, subsequent encounter
		T15.11XS	Foreign body in conjunctival sac, right eye, sequela
		T15.12XA	Foreign body in conjunctival sac, left eye, initial encounter
		T15.12XD	Foreign body in conjunctival sac, left eye, subsequent encounter
		T15.12XS	Foreign body in conjunctival sac, left eye, sequela
	FB, cornea	T15.00XA	Foreign body in cornea, unspecified eye, initial encounter	1
		T15.00XD	Foreign body in cornea, unspecified eye, subsequent encounter
		T15.00XS	Foreign body in cornea, unspecified eye, sequela
		T15.01XA	Foreign body in cornea, right eye, initial encounter
		T15.01XD	Foreign body in cornea, right eye, subsequent encounter
		T15.01XS	Foreign body in cornea, right eye, sequela
		T15.02XA	Foreign body in cornea, left eye, initial encounter
		T15.02XD	Foreign body in cornea, left eye, subsequent encounter
		T15.02XS	Foreign body in cornea, left eye, sequela
	FB, external eye other/unspec	T15.80XA	Foreign body in other and multiple parts of external eye, unspecified eye, initial encounter	1
		T15.80XD	Foreign body in other and multiple parts of external eye, unspecified eye, subsequent encounter
		T15.80XS	Foreign body in other and multiple parts of external eye, unspecified eye, sequela
		T15.81XA	Foreign body in other and multiple parts of external eye, right eye, initial encounter
		T15.81XD	Foreign body in other and multiple parts of external eye, right eye, subsequent encounter
		T15.81XS	Foreign body in other and multiple parts of external eye, right eye, sequela
		T15.82XA	Foreign body in other and multiple parts of external eye, left eye, initial encounter
		T15.82XD	Foreign body in other and multiple parts of external eye, left eye, subsequent encounter
		T15.82XS	Foreign body in other and multiple parts of external eye, left eye, sequela
		T15.90XA	Foreign body on external eye, part unspecified, unspecified eye, initial encounter
		T15.90XD	Foreign body on external eye, part unspecified, unspecified eye, subsequent encounter
		T15.90XS	Foreign body on external eye, part unspecified, unspecified eye, sequela
		T15.91XA	Foreign body on external eye, part unspecified, right eye, initial encounter
		T15.91XD	Foreign body on external eye, part unspecified, right eye, subsequent encounter
		T15.91XS	Foreign body on external eye, part unspecified, right eye, sequela
		T15.92XA	Foreign body on external eye, part unspecified, left eye, initial encounter
		T15.92XD	Foreign body on external eye, part unspecified, left eye, subsequent encounter
		T15.92XS	Foreign body on external eye, part unspecified, left eye, sequela
	Fuch's endothelial dystrophy	H18.51	Endothelial corneal dystrophy	1
	hordeolum	H00.011	Hordeolum externum right upper eyelid	0
		H00.012	Hordeolum externum right lower eyelid
		H00.013	Hordeolum externum right eye, unspecified eyelid
		H00.014	Hordeolum externum left upper eyelid
		H00.015	Hordeolum externum left lower eyelid
		H00.016	Hordeolum externum left eye, unspecified eyelid
		H00.019	Hordeolum externum unspecified eye, unspecified eyelid
		H00.021	Hordeolum internum right upper eyelid
		H00.022	Hordeolum internum right lower eyelid
		H00.023	Hordeolum internum right eye, unspecified eyelid
		H00.024	Hordeolum internum left upper eyelid
		H00.025	Hordeolum internum left lower eyelid
		H00.026	Hordeolum internum left eye, unspecified eyelid
		H00.029	Hordeolum internum unspecified eye, unspecified eyelid
		H00.031	Abscess of right upper eyelid
		H00.032	Abscess of right lower eyelid
		H00.033	Abscess of eyelid right eye, unspecified eyelid
		H00.034	Abscess of left upper eyelid
		H00.035	Abscess of left lower eyelid
		H00.036	Abscess of eyelid left eye, unspecified eyelid
		H00.039	Abscess of eyelid unspecified eye, unspecified eyelid
	interstitial/deep keratitis	H16.301	Unspecified interstitial keratitis, right eye	1
		H16.302	Unspecified interstitial keratitis, left eye
		H16.303	Unspecified interstitial keratitis, bilateral
		H16.309	Unspecified interstitial keratitis, unspecified eye
		H16.311	Corneal abscess, right eye
		H16.312	Corneal abscess, left eye
		H16.313	Corneal abscess, bilateral
		H16.319	Corneal abscess, unspecified eye
		H16.321	Diffuse interstitial keratitis, right eye
		H16.322	Diffuse interstitial keratitis, left eye
		H16.323	Diffuse interstitial keratitis, bilateral
		H16.329	Diffuse interstitial keratitis, unspecified eye
		H16.331	Sclerosing keratitis, right eye
		H16.332	Sclerosing keratitis, left eye
		H16.333	Sclerosing keratitis, bilateral
		H16.339	Sclerosing keratitis, unspecified eye
		H16.391	Other interstitial and deep keratitis, right eye
		H16.392	Other interstitial and deep keratitis, left eye
		H16.393	Other interstitial and deep keratitis, bilateral
		H16.399	Other interstitial and deep keratitis, unspecified eye
	keratitis - infectious	A18.52	Tuberculous keratitis	1
		A54.33	Gonococcal keratitis
		B00.52	Herpesviral keratitis
		B02.33	Zoster keratitis
	keratitis - other/unspec	H16.8	Other keratitis	1
		H16.9	Unspecified keratitis
	keratoconjunctivitis - dry eye syndrome	H16.221	Keratoconjunctivitis sicca, not specified as Sjogren's, right eye	1
		H16.222	Keratoconjunctivitis sicca, not specified as Sjogren's, left eye
		H16.223	Keratoconjunctivitis sicca, not specified as Sjogren's, bilateral
		H16.229	Keratoconjunctivitis sicca, not specified as Sjogren's, unspecified eye
	keratoconjunctivitis - infectious	B30.0	Keratoconjunctivitis due to adenovirus	1
		B60.13	Keratoconjunctivitis due to Acanthamoeba
	keratoconjunctivitis - noninfectious	H16.211	Exposure keratoconjunctivitis, right eye	1
		H16.212	Exposure keratoconjunctivitis, left eye
		H16.213	Exposure keratoconjunctivitis, bilateral
		H16.219	Exposure keratoconjunctivitis, unspecified eye
		H16.231	Neurotrophic keratoconjunctivitis, right eye
		H16.232	Neurotrophic keratoconjunctivitis, left eye
		H16.233	Neurotrophic keratoconjunctivitis, bilateral
		H16.239	Neurotrophic keratoconjunctivitis, unspecified eye
		H16.241	Ophthalmia nodosa, right eye
		H16.242	Ophthalmia nodosa, left eye
		H16.243	Ophthalmia nodosa, bilateral
		H16.249	Ophthalmia nodosa, unspecified eye
		H16.251	Phlyctenular keratoconjunctivitis, right eye
		H16.252	Phlyctenular keratoconjunctivitis, left eye
		H16.253	Phlyctenular keratoconjunctivitis, bilateral
		H16.259	Phlyctenular keratoconjunctivitis, unspecified eye
		H16.261	Vernal keratoconjunctivitis, with limbar and corneal involvement, right eye
		H16.262	Vernal keratoconjunctivitis, with limbar and corneal involvement, left eye
		H16.263	Vernal keratoconjunctivitis, with limbar and corneal involvement, bilateral
		H16.269	Vernal keratoconjunctivitis, with limbar and corneal involvement, unspecified eye
	keratoconjunctivitis - other/unspec	H16.201	Unspecified keratoconjunctivitis, right eye	1
		H16.202	Unspecified keratoconjunctivitis, left eye
		H16.203	Unspecified keratoconjunctivitis, bilateral
		H16.209	Unspecified keratoconjunctivitis, unspecified eye
		H16.291	Other keratoconjunctivitis, right eye
		H16.292	Other keratoconjunctivitis, left eye
		H16.293	Other keratoconjunctivitis, bilateral
		H16.299	Other keratoconjunctivitis, unspecified eye
	keratoconus	H18.601	Keratoconus, unspecified, right eye	1
		H18.602	Keratoconus, unspecified, left eye
		H18.603	Keratoconus, unspecified, bilateral
		H18.609	Keratoconus, unspecified, unspecified eye
		H18.611	Keratoconus, stable, right eye
		H18.612	Keratoconus, stable, left eye
		H18.613	Keratoconus, stable, bilateral
		H18.619	Keratoconus, stable, unspecified eye
		H18.621	Keratoconus, unstable, right eye
		H18.622	Keratoconus, unstable, left eye
		H18.623	Keratoconus, unstable, bilateral
		H18.629	Keratoconus, unstable, unspecified eye
	lacrimal gland atrophy	H04.141	Primary lacrimal gland atrophy, right lacrimal gland	0
		H04.142	Primary lacrimal gland atrophy, left lacrimal gland
		H04.143	Primary lacrimal gland atrophy, bilateral lacrimal glands
		H04.149	Primary lacrimal gland atrophy, unspecified lacrimal gland
		H04.151	Secondary lacrimal gland atrophy, right lacrimal gland
		H04.152	Secondary lacrimal gland atrophy, left lacrimal gland
		H04.153	Secondary lacrimal gland atrophy, bilateral lacrimal glands
		H04.159	Secondary lacrimal gland atrophy, unspecified lacrimal gland
	lacrimal gland dislocation	H04.161	Lacrimal gland dislocation, right lacrimal gland	0
		H04.162	Lacrimal gland dislocation, left lacrimal gland
		H04.163	Lacrimal gland dislocation, bilateral lacrimal glands
		H04.169	Lacrimal gland dislocation, unspecified lacrimal gland
	lagophthalmos	H02.201	Unspecified lagophthalmos right upper eyelid	1
		H02.202	Unspecified lagophthalmos right lower eyelid
		H02.203	Unspecified lagophthalmos right eye, unspecified eyelid
		H02.204	Unspecified lagophthalmos left upper eyelid
		H02.205	Unspecified lagophthalmos left lower eyelid
		H02.206	Unspecified lagophthalmos left eye, unspecified eyelid
		H02.209	Unspecified lagophthalmos unspecified eye, unspecified eyelid
		H02.211	Cicatricial lagophthalmos right upper eyelid
		H02.212	Cicatricial lagophthalmos right lower eyelid
		H02.213	Cicatricial lagophthalmos right eye, unspecified eyelid
		H02.214	Cicatricial lagophthalmos left upper eyelid
		H02.215	Cicatricial lagophthalmos left lower eyelid
		H02.216	Cicatricial lagophthalmos left eye, unspecified eyelid
		H02.219	Cicatricial lagophthalmos unspecified eye, unspecified eyelid
		H02.221	Mechanical lagophthalmos right upper eyelid
		H02.222	Mechanical lagophthalmos right lower eyelid
		H02.223	Mechanical lagophthalmos right eye, unspecified eyelid
		H02.224	Mechanical lagophthalmos left upper eyelid
		H02.225	Mechanical lagophthalmos left lower eyelid
		H02.226	Mechanical lagophthalmos left eye, unspecified eyelid
		H02.229	Mechanical lagophthalmos unspecified eye, unspecified eyelid
		H02.231	Paralytic lagophthalmos right upper eyelid
		H02.232	Paralytic lagophthalmos right lower eyelid
		H02.233	Paralytic lagophthalmos right eye, unspecified eyelid
		H02.234	Paralytic lagophthalmos left upper eyelid
		H02.235	Paralytic lagophthalmos left lower eyelid
		H02.236	Paralytic lagophthalmos left eye, unspecified eyelid
		H02.239	Paralytic lagophthalmos unspecified eye, unspecified eyelid
	malignant neoplasm - conjunctiva	C69.00	Malignant neoplasm of unspecified conjunctiva	1
		C69.01	Malignant neoplasm of right conjunctiva
		C69.02	Malignant neoplasm of left conjunctiva
	malignant neoplasm - cornea	C69.10	Malignant neoplasm of unspecified cornea	0
		C69.11	Malignant neoplasm of right cornea
		C69.12	Malignant neoplasm of left cornea
	other conjunctival disorders	H11.411	Vascular abnormalities of conjunctiva, right eye	1
		H11.412	Vascular abnormalities of conjunctiva, left eye
		H11.413	Vascular abnormalities of conjunctiva, bilateral
		H11.419	Vascular abnormalities of conjunctiva, unspecified eye
		H11.421	Conjunctival edema, right eye
		H11.422	Conjunctival edema, left eye
		H11.423	Conjunctival edema, bilateral
		H11.429	Conjunctival edema, unspecified eye
		H11.431	Conjunctival hyperemia, right eye
		H11.432	Conjunctival hyperemia, left eye
		H11.433	Conjunctival hyperemia, bilateral
		H11.439	Conjunctival hyperemia, unspecified eye
		H11.441	Conjunctival cysts, right eye
		H11.442	Conjunctival cysts, left eye
		H11.443	Conjunctival cysts, bilateral
		H11.449	Conjunctival cysts, unspecified eye
		H11.811	Pseudopterygium of conjunctiva, right eye
		H11.812	Pseudopterygium of conjunctiva, left eye
		H11.813	Pseudopterygium of conjunctiva, bilateral
		H11.819	Pseudopterygium of conjunctiva, unspecified eye
		H11.821	Conjunctivochalasis, right eye
		H11.822	Conjunctivochalasis, left eye
		H11.823	Conjunctivochalasis, bilateral
		H11.829	Conjunctivochalasis, unspecified eye
		H11.89	Other specified disorders of conjunctiva
		H11.9	Unspecified disorder of conjunctiva
	other corneal deformities	H18.70	Unspecified corneal deformity	1
		H18.711	Corneal ectasia, right eye
		H18.712	Corneal ectasia, left eye
		H18.713	Corneal ectasia, bilateral
		H18.719	Corneal ectasia, unspecified eye
		H18.721	Corneal staphyloma, right eye
		H18.722	Corneal staphyloma, left eye
		H18.723	Corneal staphyloma, bilateral
		H18.729	Corneal staphyloma, unspecified eye
		H18.731	Descemetocele, right eye
		H18.732	Descemetocele, left eye
		H18.733	Descemetocele, bilateral
		H18.739	Descemetocele, unspecified eye
		H18.791	Other corneal deformities, right eye
		H18.792	Other corneal deformities, left eye
		H18.793	Other corneal deformities, bilateral
		H18.799	Other corneal deformities, unspecified eye
	other corneal disorders	H18.811	Anesthesia and hypoesthesia of cornea, right eye	1
		H18.812	Anesthesia and hypoesthesia of cornea, left eye
		H18.813	Anesthesia and hypoesthesia of cornea, bilateral
		H18.819	Anesthesia and hypoesthesia of cornea, unspecified eye
		H18.821	Corneal disorder due to contact lens, right eye
		H18.822	Corneal disorder due to contact lens, left eye
		H18.823	Corneal disorder due to contact lens, bilateral
		H18.829	Corneal disorder due to contact lens, unspecified eye
		H18.831	Recurrent erosion of cornea, right eye
		H18.832	Recurrent erosion of cornea, left eye
		H18.833	Recurrent erosion of cornea, bilateral
		H18.839	Recurrent erosion of cornea, unspecified eye
		H18.891	Other specified disorders of cornea, right eye
		H18.892	Other specified disorders of cornea, left eye
		H18.893	Other specified disorders of cornea, bilateral
		H18.899	Other specified disorders of cornea, unspecified eye
		H18.9	Unspecified disorder of cornea
	other hereditary corneal dystrophies	H18.50	Unspecified hereditary corneal dystrophies	1
		H18.52	Epithelial (juvenile) corneal dystrophy
		H18.53	Granular corneal dystrophy
		H18.54	Lattice corneal dystrophy
		H18.55	Macular corneal dystrophy
		H18.59	Other hereditary corneal dystrophies
	other scleral disorders	H15.811	Equatorial staphyloma, right eye	1
		H15.812	Equatorial staphyloma, left eye
		H15.813	Equatorial staphyloma, bilateral
		H15.819	Equatorial staphyloma, unspecified eye
		H15.821	Localized anterior staphyloma, right eye
		H15.822	Localized anterior staphyloma, left eye
		H15.823	Localized anterior staphyloma, bilateral
		H15.829	Localized anterior staphyloma, unspecified eye
		H15.831	Staphyloma posticum, right eye
		H15.832	Staphyloma posticum, left eye
		H15.833	Staphyloma posticum, bilateral
		H15.839	Staphyloma posticum, unspecified eye
		H15.841	Scleral ectasia, right eye
		H15.842	Scleral ectasia, left eye
		H15.843	Scleral ectasia, bilateral
		H15.849	Scleral ectasia, unspecified eye
		H15.851	Ring staphyloma, right eye
		H15.852	Ring staphyloma, left eye
		H15.853	Ring staphyloma, bilateral
		H15.859	Ring staphyloma, unspecified eye
		H15.89	Other disorders of sclera
		H15.9	Unspecified disorder of sclera
	other superficial keratitis w/o conjunctivitis	H16.101	Unspecified superficial keratitis, right eye	0
		H16.102	Unspecified superficial keratitis, left eye
		H16.103	Unspecified superficial keratitis, bilateral
		H16.109	Unspecified superficial keratitis, unspecified eye
		H16.111	Macular keratitis, right eye
		H16.112	Macular keratitis, left eye
		H16.113	Macular keratitis, bilateral
		H16.119	Macular keratitis, unspecified eye
		H16.121	Filamentary keratitis, right eye
		H16.122	Filamentary keratitis, left eye
		H16.123	Filamentary keratitis, bilateral
		H16.129	Filamentary keratitis, unspecified eye
		H16.131	Photokeratitis, right eye
		H16.132	Photokeratitis, left eye
		H16.133	Photokeratitis, bilateral
		H16.139	Photokeratitis, unspecified eye
	other/unspec corneal transplant compl	T86.842	Corneal transplant infection	0
		T86.848	Other complications of corneal transplant
		T86.849	Unspecified complication of corneal transplant
	pterygium	H11.001	Unspecified pterygium of right eye	1
		H11.002	Unspecified pterygium of left eye
		H11.003	Unspecified pterygium of eye, bilateral
		H11.009	Unspecified pterygium of unspecified eye
		H11.011	Amyloid pterygium of right eye
		H11.012	Amyloid pterygium of left eye
		H11.013	Amyloid pterygium of eye, bilateral
		H11.019	Amyloid pterygium of unspecified eye
		H11.021	Central pterygium of right eye
		H11.022	Central pterygium of left eye
		H11.023	Central pterygium of eye, bilateral
		H11.029	Central pterygium of unspecified eye
		H11.031	Double pterygium of right eye
		H11.032	Double pterygium of left eye
		H11.033	Double pterygium of eye, bilateral
		H11.039	Double pterygium of unspecified eye
		H11.041	Peripheral pterygium, stationary, right eye
		H11.042	Peripheral pterygium, stationary, left eye
		H11.043	Peripheral pterygium, stationary, bilateral
		H11.049	Peripheral pterygium, stationary, unspecified eye
		H11.051	Peripheral pterygium, progressive, right eye
		H11.052	Peripheral pterygium, progressive, left eye
		H11.053	Peripheral pterygium, progressive, bilateral
		H11.059	Peripheral pterygium, progressive, unspecified eye
		H11.061	Recurrent pterygium of right eye
		H11.062	Recurrent pterygium of left eye
		H11.063	Recurrent pterygium of eye, bilateral
		H11.069	Recurrent pterygium of unspecified eye
	scleritis	H15.001	Unspecified scleritis, right eye	1
		H15.002	Unspecified scleritis, left eye
		H15.003	Unspecified scleritis, bilateral
		H15.009	Unspecified scleritis, unspecified eye
		H15.011	Anterior scleritis, right eye
		H15.012	Anterior scleritis, left eye
		H15.013	Anterior scleritis, bilateral
		H15.019	Anterior scleritis, unspecified eye
		H15.021	Brawny scleritis, right eye
		H15.022	Brawny scleritis, left eye
		H15.023	Brawny scleritis, bilateral
		H15.029	Brawny scleritis, unspecified eye
		H15.031	Posterior scleritis, right eye
		H15.032	Posterior scleritis, left eye
		H15.033	Posterior scleritis, bilateral
		H15.039	Posterior scleritis, unspecified eye
		H15.041	Scleritis with corneal involvement, right eye
		H15.042	Scleritis with corneal involvement, left eye
		H15.043	Scleritis with corneal involvement, bilateral
		H15.049	Scleritis with corneal involvement, unspecified eye
		H15.051	Scleromalacia perforans, right eye
		H15.052	Scleromalacia perforans, left eye
		H15.053	Scleromalacia perforans, bilateral
		H15.059	Scleromalacia perforans, unspecified eye
		H15.091	Other scleritis, right eye
		H15.092	Other scleritis, left eye
		H15.093	Other scleritis, bilateral
		H15.099	Other scleritis, unspecified eye
	scleritis - infectious	B02.34	Zoster scleritis	0
	superficial punctate keratitis	H16.141	Punctate keratitis, right eye	1
		H16.142	Punctate keratitis, left eye
		H16.143	Punctate keratitis, bilateral
		H16.149	Punctate keratitis, unspecified eye
	trichiasis w/o entropion	H02.051	Trichiasis without entropion right upper eyelid	1
		H02.052	Trichiasis without entropion right lower eyelid
		H02.053	Trichiasis without entropion right eye, unspecified eyelid
		H02.054	Trichiasis without entropion left upper eyelid
		H02.055	Trichiasis without entropion left lower eyelid
		H02.056	Trichiasis without entropion left eye, unspecified eyelid
		H02.059	Trichiasis without entropion unspecified eye, unspecified eyelid
Glaucoma	glaucoma, absolute	H44.511	Absolute glaucoma, right eye	1
		H44.512	Absolute glaucoma, left eye
		H44.513	Absolute glaucoma, bilateral
		H44.519	Absolute glaucoma, unspecified eye
	glaucoma, OAG	H40.10X0	Unspecified open-angle glaucoma, stage unspecified	1
		H40.10X1	Unspecified open-angle glaucoma, mild stage
		H40.10X2	Unspecified open-angle glaucoma, moderate stage
		H40.10X3	Unspecified open-angle glaucoma, severe stage
		H40.10X4	Unspecified open-angle glaucoma, indeterminate stage
		H40.1110	Primary open-angle glaucoma, right eye, stage unspecified
		H40.1111	Primary open-angle glaucoma, right eye, mild stage
		H40.1112	Primary open-angle glaucoma, right eye, moderate stage
		H40.1113	Primary open-angle glaucoma, right eye, severe stage
		H40.1114	Primary open-angle glaucoma, right eye, indeterminate stage
		H40.1120	Primary open-angle glaucoma, left eye, stage unspecified
		H40.1121	Primary open-angle glaucoma, left eye, mild stage
		H40.1122	Primary open-angle glaucoma, left eye, moderate stage
		H40.1123	Primary open-angle glaucoma, left eye, severe stage
		H40.1124	Primary open-angle glaucoma, left eye, indeterminate stage
		H40.1130	Primary open-angle glaucoma, bilateral, stage unspecified
		H40.1131	Primary open-angle glaucoma, bilateral, mild stage
		H40.1132	Primary open-angle glaucoma, bilateral, moderate stage
		H40.1133	Primary open-angle glaucoma, bilateral, severe stage
		H40.1134	Primary open-angle glaucoma, bilateral, indeterminate stage
		H40.1190	Primary open-angle glaucoma, unspecified eye, stage unspecified
		H40.1191	Primary open-angle glaucoma, unspecified eye, mild stage
		H40.1192	Primary open-angle glaucoma, unspecified eye, moderate stage
		H40.1193	Primary open-angle glaucoma, unspecified eye, severe stage
		H40.1194	Primary open-angle glaucoma, unspecified eye, indeterminate stage
		H40.1210	Low-tension glaucoma, right eye, stage unspecified
		H40.1211	Low-tension glaucoma, right eye, mild stage
		H40.1212	Low-tension glaucoma, right eye, moderate stage
		H40.1213	Low-tension glaucoma, right eye, severe stage
		H40.1214	Low-tension glaucoma, right eye, indeterminate stage
		H40.1220	Low-tension glaucoma, left eye, stage unspecified
		H40.1221	Low-tension glaucoma, left eye, mild stage
		H40.1222	Low-tension glaucoma, left eye, moderate stage
		H40.1223	Low-tension glaucoma, left eye, severe stage
		H40.1224	Low-tension glaucoma, left eye, indeterminate stage
		H40.1230	Low-tension glaucoma, bilateral, stage unspecified
		H40.1231	Low-tension glaucoma, bilateral, mild stage
		H40.1232	Low-tension glaucoma, bilateral, moderate stage
		H40.1233	Low-tension glaucoma, bilateral, severe stage
		H40.1234	Low-tension glaucoma, bilateral, indeterminate stage
		H40.1290	Low-tension glaucoma, unspecified eye, stage unspecified
		H40.1291	Low-tension glaucoma, unspecified eye, mild stage
		H40.1292	Low-tension glaucoma, unspecified eye, moderate stage
		H40.1293	Low-tension glaucoma, unspecified eye, severe stage
		H40.1294	Low-tension glaucoma, unspecified eye, indeterminate stage
		H40.1310	Pigmentary glaucoma, right eye, stage unspecified
		H40.1311	Pigmentary glaucoma, right eye, mild stage
		H40.1312	Pigmentary glaucoma, right eye, moderate stage
		H40.1313	Pigmentary glaucoma, right eye, severe stage
		H40.1314	Pigmentary glaucoma, right eye, indeterminate stage
		H40.1320	Pigmentary glaucoma, left eye, stage unspecified
		H40.1321	Pigmentary glaucoma, left eye, mild stage
		H40.1322	Pigmentary glaucoma, left eye, moderate stage
		H40.1323	Pigmentary glaucoma, left eye, severe stage
		H40.1324	Pigmentary glaucoma, left eye, indeterminate stage
		H40.1330	Pigmentary glaucoma, bilateral, stage unspecified
		H40.1331	Pigmentary glaucoma, bilateral, mild stage
		H40.1332	Pigmentary glaucoma, bilateral, moderate stage
		H40.1333	Pigmentary glaucoma, bilateral, severe stage
		H40.1334	Pigmentary glaucoma, bilateral, indeterminate stage
		H40.1390	Pigmentary glaucoma, unspecified eye, stage unspecified
		H40.1391	Pigmentary glaucoma, unspecified eye, mild stage
		H40.1392	Pigmentary glaucoma, unspecified eye, moderate stage
		H40.1393	Pigmentary glaucoma, unspecified eye, severe stage
		H40.1394	Pigmentary glaucoma, unspecified eye, indeterminate stage
		H40.151	Residual stage of open-angle glaucoma, right eye
		H40.152	Residual stage of open-angle glaucoma, left eye
		H40.153	Residual stage of open-angle glaucoma, bilateral
		H40.159	Residual stage of open-angle glaucoma, unspecified eye
	glaucoma, other/unspec	H40.811	Glaucoma with increased episcleral venous pressure, right eye	1
		H40.812	Glaucoma with increased episcleral venous pressure, left eye
		H40.813	Glaucoma with increased episcleral venous pressure, bilateral
		H40.819	Glaucoma with increased episcleral venous pressure, unspecified eye
		H40.821	Hypersecretion glaucoma, right eye
		H40.822	Hypersecretion glaucoma, left eye
		H40.823	Hypersecretion glaucoma, bilateral
		H40.829	Hypersecretion glaucoma, unspecified eye
		H40.831	Aqueous misdirection, right eye
		H40.832	Aqueous misdirection, left eye
		H40.833	Aqueous misdirection, bilateral
		H40.839	Aqueous misdirection, unspecified eye
		H40.89	Other specified glaucoma
		H40.9	Unspecified glaucoma
		H42.	Glaucoma in diseases classified elsewhere
	glaucoma, PACG - acute	H40.211	Acute angle-closure glaucoma, right eye	1
		H40.212	Acute angle-closure glaucoma, left eye
		H40.213	Acute angle-closure glaucoma, bilateral
		H40.219	Acute angle-closure glaucoma, unspecified eye
	glaucoma, PACG - chronic	H40.2210	Chronic angle-closure glaucoma, right eye, stage unspecified	1
		H40.2211	Chronic angle-closure glaucoma, right eye, mild stage
		H40.2212	Chronic angle-closure glaucoma, right eye, moderate stage
		H40.2213	Chronic angle-closure glaucoma, right eye, severe stage
		H40.2214	Chronic angle-closure glaucoma, right eye, indeterminate stage
		H40.2220	Chronic angle-closure glaucoma, left eye, stage unspecified
		H40.2221	Chronic angle-closure glaucoma, left eye, mild stage
		H40.2222	Chronic angle-closure glaucoma, left eye, moderate stage
		H40.2223	Chronic angle-closure glaucoma, left eye, severe stage
		H40.2224	Chronic angle-closure glaucoma, left eye, indeterminate stage
		H40.2230	Chronic angle-closure glaucoma, bilateral, stage unspecified
		H40.2231	Chronic angle-closure glaucoma, bilateral, mild stage
		H40.2232	Chronic angle-closure glaucoma, bilateral, moderate stage
		H40.2233	Chronic angle-closure glaucoma, bilateral, severe stage
		H40.2234	Chronic angle-closure glaucoma, bilateral, indeterminate stage
		H40.2290	Chronic angle-closure glaucoma, unspecified eye, stage unspecified
		H40.2291	Chronic angle-closure glaucoma, unspecified eye, mild stage
		H40.2292	Chronic angle-closure glaucoma, unspecified eye, moderate stage
		H40.2293	Chronic angle-closure glaucoma, unspecified eye, severe stage
		H40.2294	Chronic angle-closure glaucoma, unspecified eye, indeterminate stage
	glaucoma, PACG - other/unspec	H40.20X0	Unspecified primary angle-closure glaucoma, stage unspecified	1
		H40.20X1	Unspecified primary angle-closure glaucoma, mild stage
		H40.20X2	Unspecified primary angle-closure glaucoma, moderate stage
		H40.20X3	Unspecified primary angle-closure glaucoma, severe stage
		H40.20X4	Unspecified primary angle-closure glaucoma, indeterminate stage
		H40.231	Intermittent angle-closure glaucoma, right eye
		H40.232	Intermittent angle-closure glaucoma, left eye
		H40.233	Intermittent angle-closure glaucoma, bilateral
		H40.239	Intermittent angle-closure glaucoma, unspecified eye
		H40.241	Residual stage of angle-closure glaucoma, right eye
		H40.242	Residual stage of angle-closure glaucoma, left eye
		H40.243	Residual stage of angle-closure glaucoma, bilateral
		H40.249	Residual stage of angle-closure glaucoma, unspecified eye
	glaucoma, PXG	H40.1410	Capsular glaucoma with pseudoexfoliation of lens, right eye, stage unspecified	1
		H40.1411	Capsular glaucoma with pseudoexfoliation of lens, right eye, mild stage
		H40.1412	Capsular glaucoma with pseudoexfoliation of lens, right eye, moderate stage
		H40.1413	Capsular glaucoma with pseudoexfoliation of lens, right eye, severe stage
		H40.1414	Capsular glaucoma with pseudoexfoliation of lens, right eye, indeterminate stage
		H40.1420	Capsular glaucoma with pseudoexfoliation of lens, left eye, stage unspecified
		H40.1421	Capsular glaucoma with pseudoexfoliation of lens, left eye, mild stage
		H40.1422	Capsular glaucoma with pseudoexfoliation of lens, left eye, moderate stage
		H40.1423	Capsular glaucoma with pseudoexfoliation of lens, left eye, severe stage
		H40.1424	Capsular glaucoma with pseudoexfoliation of lens, left eye, indeterminate stage
		H40.1430	Capsular glaucoma with pseudoexfoliation of lens, bilateral, stage unspecified
		H40.1431	Capsular glaucoma with pseudoexfoliation of lens, bilateral, mild stage
		H40.1432	Capsular glaucoma with pseudoexfoliation of lens, bilateral, moderate stage
		H40.1433	Capsular glaucoma with pseudoexfoliation of lens, bilateral, severe stage
		H40.1434	Capsular glaucoma with pseudoexfoliation of lens, bilateral, indeterminate stage
		H40.1490	Capsular glaucoma with pseudoexfoliation of lens, unspecified eye, stage unspecified
		H40.1491	Capsular glaucoma with pseudoexfoliation of lens, unspecified eye, mild stage
		H40.1492	Capsular glaucoma with pseudoexfoliation of lens, unspecified eye, moderate stage
		H40.1493	Capsular glaucoma with pseudoexfoliation of lens, unspecified eye, severe stage
		H40.1494	Capsular glaucoma with pseudoexfoliation of lens, unspecified eye, indeterminate stage
	glaucoma, secondary to drugs	H40.60X0	Glaucoma secondary to drugs, unspecified eye, stage unspecified	1
		H40.60X1	Glaucoma secondary to drugs, unspecified eye, mild stage
		H40.60X2	Glaucoma secondary to drugs, unspecified eye, moderate stage
		H40.60X3	Glaucoma secondary to drugs, unspecified eye, severe stage
		H40.60X4	Glaucoma secondary to drugs, unspecified eye, indeterminate stage
		H40.61X0	Glaucoma secondary to drugs, right eye, stage unspecified
		H40.61X1	Glaucoma secondary to drugs, right eye, mild stage
		H40.61X2	Glaucoma secondary to drugs, right eye, moderate stage
		H40.61X3	Glaucoma secondary to drugs, right eye, severe stage
		H40.61X4	Glaucoma secondary to drugs, right eye, indeterminate stage
		H40.62X0	Glaucoma secondary to drugs, left eye, stage unspecified
		H40.62X1	Glaucoma secondary to drugs, left eye, mild stage
		H40.62X2	Glaucoma secondary to drugs, left eye, moderate stage
		H40.62X3	Glaucoma secondary to drugs, left eye, severe stage
		H40.62X4	Glaucoma secondary to drugs, left eye, indeterminate stage
		H40.63X0	Glaucoma secondary to drugs, bilateral, stage unspecified
		H40.63X1	Glaucoma secondary to drugs, bilateral, mild stage
		H40.63X2	Glaucoma secondary to drugs, bilateral, moderate stage
		H40.63X3	Glaucoma secondary to drugs, bilateral, severe stage
		H40.63X4	Glaucoma secondary to drugs, bilateral, indeterminate stage
	glaucoma, secondary to eye infl	H40.40X0	Glaucoma secondary to eye inflammation, unspecified eye, stage unspecified	1
		H40.40X1	Glaucoma secondary to eye inflammation, unspecified eye, mild stage
		H40.40X2	Glaucoma secondary to eye inflammation, unspecified eye, moderate stage
		H40.40X3	Glaucoma secondary to eye inflammation, unspecified eye, severe stage
		H40.40X4	Glaucoma secondary to eye inflammation, unspecified eye, indeterminate stage
		H40.41X0	Glaucoma secondary to eye inflammation, right eye, stage unspecified
		H40.41X1	Glaucoma secondary to eye inflammation, right eye, mild stage
		H40.41X2	Glaucoma secondary to eye inflammation, right eye, moderate stage
		H40.41X3	Glaucoma secondary to eye inflammation, right eye, severe stage
		H40.41X4	Glaucoma secondary to eye inflammation, right eye, indeterminate stage
		H40.42X0	Glaucoma secondary to eye inflammation, left eye, stage unspecified
		H40.42X1	Glaucoma secondary to eye inflammation, left eye, mild stage
		H40.42X2	Glaucoma secondary to eye inflammation, left eye, moderate stage
		H40.42X3	Glaucoma secondary to eye inflammation, left eye, severe stage
		H40.42X4	Glaucoma secondary to eye inflammation, left eye, indeterminate stage
		H40.43X0	Glaucoma secondary to eye inflammation, bilateral, stage unspecified
		H40.43X1	Glaucoma secondary to eye inflammation, bilateral, mild stage
		H40.43X2	Glaucoma secondary to eye inflammation, bilateral, moderate stage
		H40.43X3	Glaucoma secondary to eye inflammation, bilateral, severe stage
		H40.43X4	Glaucoma secondary to eye inflammation, bilateral, indeterminate stage
	glaucoma, secondary to eye trauma	H40.30X0	Glaucoma secondary to eye trauma, unspecified eye, stage unspecified	1
		H40.30X1	Glaucoma secondary to eye trauma, unspecified eye, mild stage
		H40.30X2	Glaucoma secondary to eye trauma, unspecified eye, moderate stage
		H40.30X3	Glaucoma secondary to eye trauma, unspecified eye, severe stage
		H40.30X4	Glaucoma secondary to eye trauma, unspecified eye, indeterminate stage
		H40.31X0	Glaucoma secondary to eye trauma, right eye, stage unspecified
		H40.31X1	Glaucoma secondary to eye trauma, right eye, mild stage
		H40.31X2	Glaucoma secondary to eye trauma, right eye, moderate stage
		H40.31X3	Glaucoma secondary to eye trauma, right eye, severe stage
		H40.31X4	Glaucoma secondary to eye trauma, right eye, indeterminate stage
		H40.32X0	Glaucoma secondary to eye trauma, left eye, stage unspecified
		H40.32X1	Glaucoma secondary to eye trauma, left eye, mild stage
		H40.32X2	Glaucoma secondary to eye trauma, left eye, moderate stage
		H40.32X3	Glaucoma secondary to eye trauma, left eye, severe stage
		H40.32X4	Glaucoma secondary to eye trauma, left eye, indeterminate stage
		H40.33X0	Glaucoma secondary to eye trauma, bilateral, stage unspecified
		H40.33X1	Glaucoma secondary to eye trauma, bilateral, mild stage
		H40.33X2	Glaucoma secondary to eye trauma, bilateral, moderate stage
		H40.33X3	Glaucoma secondary to eye trauma, bilateral, severe stage
		H40.33X4	Glaucoma secondary to eye trauma, bilateral, indeterminate stage
	glaucoma, secondary to other eye dis	H40.50X0	Glaucoma secondary to other eye disorders, unspecified eye, stage unspecified	1
		H40.50X1	Glaucoma secondary to other eye disorders, unspecified eye, mild stage
		H40.50X2	Glaucoma secondary to other eye disorders, unspecified eye, moderate stage
		H40.50X3	Glaucoma secondary to other eye disorders, unspecified eye, severe stage
		H40.50X4	Glaucoma secondary to other eye disorders, unspecified eye, indeterminate stage
		H40.51X0	Glaucoma secondary to other eye disorders, right eye, stage unspecified
		H40.51X1	Glaucoma secondary to other eye disorders, right eye, mild stage
		H40.51X2	Glaucoma secondary to other eye disorders, right eye, moderate stage
		H40.51X3	Glaucoma secondary to other eye disorders, right eye, severe stage
		H40.51X4	Glaucoma secondary to other eye disorders, right eye, indeterminate stage
		H40.52X0	Glaucoma secondary to other eye disorders, left eye, stage unspecified
		H40.52X1	Glaucoma secondary to other eye disorders, left eye, mild stage
		H40.52X2	Glaucoma secondary to other eye disorders, left eye, moderate stage
		H40.52X3	Glaucoma secondary to other eye disorders, left eye, severe stage
		H40.52X4	Glaucoma secondary to other eye disorders, left eye, indeterminate stage
		H40.53X0	Glaucoma secondary to other eye disorders, bilateral, stage unspecified
		H40.53X1	Glaucoma secondary to other eye disorders, bilateral, mild stage
		H40.53X2	Glaucoma secondary to other eye disorders, bilateral, moderate stage
		H40.53X3	Glaucoma secondary to other eye disorders, bilateral, severe stage
		H40.53X4	Glaucoma secondary to other eye disorders, bilateral, indeterminate stage
	glaucoma, suspect	H40.001	Preglaucoma, unspecified, right eye	1
		H40.002	Preglaucoma, unspecified, left eye
		H40.003	Preglaucoma, unspecified, bilateral
		H40.009	Preglaucoma, unspecified, unspecified eye
		H40.011	Open angle with borderline findings, low risk, right eye
		H40.012	Open angle with borderline findings, low risk, left eye
		H40.013	Open angle with borderline findings, low risk, bilateral
		H40.019	Open angle with borderline findings, low risk, unspecified eye
		H40.021	Open angle with borderline findings, high risk, right eye
		H40.022	Open angle with borderline findings, high risk, left eye
		H40.023	Open angle with borderline findings, high risk, bilateral
		H40.029	Open angle with borderline findings, high risk, unspecified eye
		H40.031	Anatomical narrow angle, right eye
		H40.032	Anatomical narrow angle, left eye
		H40.033	Anatomical narrow angle, bilateral
		H40.039	Anatomical narrow angle, unspecified eye
		H40.041	Steroid responder, right eye
		H40.042	Steroid responder, left eye
		H40.043	Steroid responder, bilateral
		H40.049	Steroid responder, unspecified eye
		H40.051	Ocular hypertension, right eye
		H40.052	Ocular hypertension, left eye
		H40.053	Ocular hypertension, bilateral
		H40.059	Ocular hypertension, unspecified eye
		H40.061	Primary angle closure without glaucoma damage, right eye
		H40.062	Primary angle closure without glaucoma damage, left eye
		H40.063	Primary angle closure without glaucoma damage, bilateral
		H40.069	Primary angle closure without glaucoma damage, unspecified eye
	goniosynechiae	H21.521	Goniosynechiae, right eye	0
		H21.522	Goniosynechiae, left eye
		H21.523	Goniosynechiae, bilateral
		H21.529	Goniosynechiae, unspecified eye
	iridodialysis	H21.531	Iridodialysis, right eye	1
		H21.532	Iridodialysis, left eye
		H21.533	Iridodialysis, bilateral
		H21.539	Iridodialysis, unspecified eye
	posterior synechiae (iris)	H21.541	Posterior synechiae (iris), right eye	1
		H21.542	Posterior synechiae (iris), left eye
		H21.543	Posterior synechiae (iris), bilateral
		H21.549	Posterior synechiae (iris), unspecified eye
	recession of chamber angle	H21.551	Recession of chamber angle, right eye	1
		H21.552	Recession of chamber angle, left eye
		H21.553	Recession of chamber angle, bilateral
		H21.559	Recession of chamber angle, unspecified eye
Neuro-ophthalmology	abducent nerve palsy	H49.20	Sixth [abducent] nerve palsy, unspecified eye	1
		H49.21	Sixth [abducent] nerve palsy, right eye
		H49.22	Sixth [abducent] nerve palsy, left eye
		H49.23	Sixth [abducent] nerve palsy, bilateral
	blepharospasm	G24.5	Blepharospasm	1
	ischemic optic neuropathy	H47.011	Ischemic optic neuropathy, right eye	1
		H47.012	Ischemic optic neuropathy, left eye
		H47.013	Ischemic optic neuropathy, bilateral
		H47.019	Ischemic optic neuropathy, unspecified eye
	nystagmus / other irregular eye mvmts	H55.00	Unspecified nystagmus	1
		H55.01	Congenital nystagmus
		H55.02	Latent nystagmus
		H55.03	Visual deprivation nystagmus
		H55.04	Dissociated nystagmus
		H55.09	Other forms of nystagmus
		H55.81	Saccadic eye movements
		H55.89	Other irregular eye movements
	ocular cranial nerve injury	S04.10XA	Injury of oculomotor nerve, unspecified side, initial encounter	0
		S04.10XD	Injury of oculomotor nerve, unspecified side, subsequent encounter
		S04.10XS	Injury of oculomotor nerve, unspecified side, sequela
		S04.11XA	Injury of oculomotor nerve, right side, initial encounter
		S04.11XD	Injury of oculomotor nerve, right side, subsequent encounter
		S04.11XS	Injury of oculomotor nerve, right side, sequela
		S04.12XA	Injury of oculomotor nerve, left side, initial encounter
		S04.12XD	Injury of oculomotor nerve, left side, subsequent encounter
		S04.12XS	Injury of oculomotor nerve, left side, sequela
		S04.20XA	Injury of trochlear nerve, unspecified side, initial encounter
		S04.20XD	Injury of trochlear nerve, unspecified side, subsequent encounter
		S04.20XS	Injury of trochlear nerve, unspecified side, sequela
		S04.21XA	Injury of trochlear nerve, right side, initial encounter
		S04.21XD	Injury of trochlear nerve, right side, subsequent encounter
		S04.21XS	Injury of trochlear nerve, right side, sequela
		S04.22XA	Injury of trochlear nerve, left side, initial encounter
		S04.22XD	Injury of trochlear nerve, left side, subsequent encounter
		S04.22XS	Injury of trochlear nerve, left side, sequela
		S04.40XA	Injury of abducent nerve, unspecified side, initial encounter
		S04.40XD	Injury of abducent nerve, unspecified side, subsequent encounter
		S04.40XS	Injury of abducent nerve, unspecified side, sequela
		S04.41XA	Injury of abducent nerve, right side, initial encounter
		S04.41XD	Injury of abducent nerve, right side, subsequent encounter
		S04.41XS	Injury of abducent nerve, right side, sequela
		S04.42XA	Injury of abducent nerve, left side, initial encounter
		S04.42XD	Injury of abducent nerve, left side, subsequent encounter
		S04.42XS	Injury of abducent nerve, left side, sequela
	oculomotor nerve palsy	H49.00	Third [oculomotor] nerve palsy, unspecified eye	1
		H49.01	Third [oculomotor] nerve palsy, right eye
		H49.02	Third [oculomotor] nerve palsy, left eye
		H49.03	Third [oculomotor] nerve palsy, bilateral
	optic atrophy	H47.20	Unspecified optic atrophy	1
		H47.211	Primary optic atrophy, right eye
		H47.212	Primary optic atrophy, left eye
		H47.213	Primary optic atrophy, bilateral
		H47.219	Primary optic atrophy, unspecified eye
		H47.22	Hereditary optic atrophy
		H47.231	Glaucomatous optic atrophy, right eye
		H47.232	Glaucomatous optic atrophy, left eye
		H47.233	Glaucomatous optic atrophy, bilateral
		H47.239	Glaucomatous optic atrophy, unspecified eye
		H47.291	Other optic atrophy, right eye
		H47.292	Other optic atrophy, left eye
		H47.293	Other optic atrophy, bilateral
		H47.299	Other optic atrophy, unspecified eye
	optic chiasm disorders	H47.41	Disorders of optic chiasm in (due to) inflammatory disorders	1
		H47.42	Disorders of optic chiasm in (due to) neoplasm
		H47.43	Disorders of optic chiasm in (due to) vascular disorders
		H47.49	Disorders of optic chiasm in (due to) other disorders
	optic nerve/pathway injury	S04.011A	Injury of optic nerve, right eye, initial encounter	1
		S04.011D	Injury of optic nerve, right eye, subsequent encounter
		S04.011S	Injury of optic nerve, right eye, sequela
		S04.012A	Injury of optic nerve, left eye, initial encounter
		S04.012D	Injury of optic nerve, left eye, subsequent encounter
		S04.012S	Injury of optic nerve, left eye, sequela
		S04.019A	Injury of optic nerve, unspecified eye, initial encounter
		S04.019D	Injury of optic nerve, unspecified eye, subsequent encounter
		S04.019S	Injury of optic nerve, unspecified eye, sequela
		S04.02XA	Injury of optic chiasm, initial encounter
		S04.02XD	Injury of optic chiasm, subsequent encounter
		S04.02XS	Injury of optic chiasm, sequela
		S04.031A	Injury of optic tract and pathways, right side, initial encounter
		S04.031D	Injury of optic tract and pathways, right side, subsequent encounter
		S04.031S	Injury of optic tract and pathways, right side, sequela
		S04.032A	Injury of optic tract and pathways, left side, initial encounter
		S04.032D	Injury of optic tract and pathways, left side, subsequent encounter
		S04.032S	Injury of optic tract and pathways, left side, sequela
		S04.039A	Injury of optic tract and pathways, unspecified side, initial encounter
		S04.039D	Injury of optic tract and pathways, unspecified side, subsequent encounter
		S04.039S	Injury of optic tract and pathways, unspecified side, sequela
		S04.041A	Injury of visual cortex, right side, initial encounter
		S04.041D	Injury of visual cortex, right side, subsequent encounter
		S04.041S	Injury of visual cortex, right side, sequela
		S04.042A	Injury of visual cortex, left side, initial encounter
		S04.042D	Injury of visual cortex, left side, subsequent encounter
		S04.042S	Injury of visual cortex, left side, sequela
		S04.049A	Injury of visual cortex, unspecified side, initial encounter
		S04.049D	Injury of visual cortex, unspecified side, subsequent encounter
		S04.049S	Injury of visual cortex, unspecified side, sequela
	optic neuritis	H46.00	Optic papillitis, unspecified eye	1
		H46.01	Optic papillitis, right eye
		H46.02	Optic papillitis, left eye
		H46.03	Optic papillitis, bilateral
		H46.10	Retrobulbar neuritis, unspecified eye
		H46.11	Retrobulbar neuritis, right eye
		H46.12	Retrobulbar neuritis, left eye
		H46.13	Retrobulbar neuritis, bilateral
		H46.2	Nutritional optic neuropathy
		H46.3	Toxic optic neuropathy
		H46.8	Other optic neuritis
		H46.9	Unspecified optic neuritis
	other binocular eye mvmt dis	H51.0	Palsy (spasm) of conjugate gaze	1
		H51.11	Convergence insufficiency
		H51.12	Convergence excess
		H51.20	Internuclear ophthalmoplegia, unspecified eye
		H51.21	Internuclear ophthalmoplegia, right eye
		H51.22	Internuclear ophthalmoplegia, left eye
		H51.23	Internuclear ophthalmoplegia, bilateral
		H51.8	Other specified disorders of binocular movement
		H51.9	Unspecified disorder of binocular movement
	other optic disc disorders	H47.311	Coloboma of optic disc, right eye	1
		H47.312	Coloboma of optic disc, left eye
		H47.313	Coloboma of optic disc, bilateral
		H47.319	Coloboma of optic disc, unspecified eye
		H47.321	Drusen of optic disc, right eye
		H47.322	Drusen of optic disc, left eye
		H47.323	Drusen of optic disc, bilateral
		H47.329	Drusen of optic disc, unspecified eye
		H47.331	Pseudopapilledema of optic disc, right eye
		H47.332	Pseudopapilledema of optic disc, left eye
		H47.333	Pseudopapilledema of optic disc, bilateral
		H47.339	Pseudopapilledema of optic disc, unspecified eye
		H47.391	Other disorders of optic disc, right eye
		H47.392	Other disorders of optic disc, left eye
		H47.393	Other disorders of optic disc, bilateral
		H47.399	Other disorders of optic disc, unspecified eye
	other optic nerve disorders	H47.021	Hemorrhage in optic nerve sheath, right eye	1
		H47.022	Hemorrhage in optic nerve sheath, left eye
		H47.023	Hemorrhage in optic nerve sheath, bilateral
		H47.029	Hemorrhage in optic nerve sheath, unspecified eye
		H47.031	Optic nerve hypoplasia, right eye
		H47.032	Optic nerve hypoplasia, left eye
		H47.033	Optic nerve hypoplasia, bilateral
		H47.039	Optic nerve hypoplasia, unspecified eye
		H47.091	Other disorders of optic nerve, not elsewhere classified, right eye
		H47.092	Other disorders of optic nerve, not elsewhere classified, left eye
		H47.093	Other disorders of optic nerve, not elsewhere classified, bilateral
		H47.099	Other disorders of optic nerve, not elsewhere classified, unspecified eye
	other paralytic strabismus	H49.811	Kearns-Sayre syndrome, right eye	0
		H49.812	Kearns-Sayre syndrome, left eye
		H49.813	Kearns-Sayre syndrome, bilateral
		H49.819	Kearns-Sayre syndrome, unspecified eye
		H49.881	Other paralytic strabismus, right eye
		H49.882	Other paralytic strabismus, left eye
		H49.883	Other paralytic strabismus, bilateral
		H49.889	Other paralytic strabismus, unspecified eye
		H49.9	Unspecified paralytic strabismus
	other visual pathway disorders	H47.511	Disorders of visual pathways in (due to) inflammatory disorders, right side	0
		H47.512	Disorders of visual pathways in (due to) inflammatory disorders, left side
		H47.519	Disorders of visual pathways in (due to) inflammatory disorders, unspecified side
		H47.521	Disorders of visual pathways in (due to) neoplasm, right side
		H47.522	Disorders of visual pathways in (due to) neoplasm, left side
		H47.529	Disorders of visual pathways in (due to) neoplasm, unspecified side
		H47.531	Disorders of visual pathways in (due to) vascular disorders, right side
		H47.532	Disorders of visual pathways in (due to) vascular disorders, left side
		H47.539	Disorders of visual pathways in (due to) vascular disorders, unspecified side
		H47.9	Unspecified disorder of visual pathways
	papilledema	H47.10	Unspecified papilledema	1
		H47.11	Papilledema associated with increased intracranial pressure
		H47.12	Papilledema associated with decreased ocular pressure
		H47.13	Papilledema associated with retinal disorder
		H47.141	Foster-Kennedy syndrome, right eye
		H47.142	Foster-Kennedy syndrome, left eye
		H47.143	Foster-Kennedy syndrome, bilateral
		H47.149	Foster-Kennedy syndrome, unspecified eye
	progressive external ophthalmoplegia	H49.40	Progressive external ophthalmoplegia, unspecified eye	0
		H49.41	Progressive external ophthalmoplegia, right eye
		H49.42	Progressive external ophthalmoplegia, left eye
		H49.43	Progressive external ophthalmoplegia, bilateral
	pupillary function anomalies	H57.00	Unspecified anomaly of pupillary function	1
		H57.01	Argyll Robertson pupil, atypical
		H57.02	Anisocoria
		H57.03	Miosis
		H57.04	Mydriasis
		H57.051	Tonic pupil, right eye
		H57.052	Tonic pupil, left eye
		H57.053	Tonic pupil, bilateral
		H57.059	Tonic pupil, unspecified eye
		H57.09	Other anomalies of pupillary function
	total ophthalmoplegia	H49.30	Total (external) ophthalmoplegia, unspecified eye	0
		H49.31	Total (external) ophthalmoplegia, right eye
		H49.32	Total (external) ophthalmoplegia, left eye
		H49.33	Total (external) ophthalmoplegia, bilateral
	trochlear nerve palsy	H49.10	Fourth [trochlear] nerve palsy, unspecified eye	1
		H49.11	Fourth [trochlear] nerve palsy, right eye
		H49.12	Fourth [trochlear] nerve palsy, left eye
		H49.13	Fourth [trochlear] nerve palsy, bilateral
	visual cortex disorders	H47.611	Cortical blindness, right side of brain	1
		H47.612	Cortical blindness, left side of brain
		H47.619	Cortical blindness, unspecified side of brain
		H47.621	Disorders of visual cortex in (due to) inflammatory disorders, right side of brain
		H47.622	Disorders of visual cortex in (due to) inflammatory disorders, left side of brain
		H47.629	Disorders of visual cortex in (due to) inflammatory disorders, unspecified side of brain
		H47.631	Disorders of visual cortex in (due to) neoplasm, right side of brain
		H47.632	Disorders of visual cortex in (due to) neoplasm, left side of brain
		H47.639	Disorders of visual cortex in (due to) neoplasm, unspecified side of brain
		H47.641	Disorders of visual cortex in (due to) vascular disorders, right side of brain
		H47.642	Disorders of visual cortex in (due to) vascular disorders, left side of brain
		H47.649	Disorders of visual cortex in (due to) vascular disorders, unspecified side of brain
Oculofacial plastics and orbital conditions	abnormal innervation syndrome	H02.511	Abnormal innervation syndrome right upper eyelid	0
		H02.512	Abnormal innervation syndrome right lower eyelid
		H02.513	Abnormal innervation syndrome right eye, unspecified eyelid
		H02.514	Abnormal innervation syndrome left upper eyelid
		H02.515	Abnormal innervation syndrome left lower eyelid
		H02.516	Abnormal innervation syndrome left eye, unspecified eyelid
		H02.519	Abnormal innervation syndrome unspecified eye, unspecified eyelid
	benign neoplasm - eyelid	D22.10	Melanocytic nevi of unspecified eyelid, including canthus	1
		D22.11	Melanocytic nevi of right eyelid, including canthus
		D22.12	Melanocytic nevi of left eyelid, including canthus
		D23.10	Other benign neoplasm of skin of unspecified eyelid, including canthus
		D23.11	Other benign neoplasm of skin of right eyelid, including canthus
		D23.12	Other benign neoplasm of skin of left eyelid, including canthus
	benign neoplasm - lacrimal	D31.50	Benign neoplasm of unspecified lacrimal gland and duct	0
		D31.51	Benign neoplasm of right lacrimal gland and duct
		D31.52	Benign neoplasm of left lacrimal gland and duct
	benign neoplasm - orbit	D31.60	Benign neoplasm of unspecified site of unspecified orbit	1
		D31.61	Benign neoplasm of unspecified site of right orbit
		D31.62	Benign neoplasm of unspecified site of left orbit
	benign neoplasm - unspec	D31.90	Benign neoplasm of unspecified part of unspecified eye	1
		D31.91	Benign neoplasm of unspecified part of right eye
		D31.92	Benign neoplasm of unspecified part of left eye
	blepharochalasis	H02.30	Blepharochalasis unspecified eye, unspecified eyelid	0
		H02.31	Blepharochalasis right upper eyelid
		H02.32	Blepharochalasis right lower eyelid
		H02.33	Blepharochalasis right eye, unspecified eyelid
		H02.34	Blepharochalasis left upper eyelid
		H02.35	Blepharochalasis left lower eyelid
		H02.36	Blepharochalasis left eye, unspecified eyelid
	blepharophimosis	H02.521	Blepharophimosis right upper eyelid	0
		H02.522	Blepharophimosis right lower eyelid
		H02.523	Blepharophimosis right eye, unspecified eyelid
		H02.524	Blepharophimosis left upper eyelid
		H02.525	Blepharophimosis left lower eyelid
		H02.526	Blepharophimosis left eye, unspecified eyelid
		H02.529	Blepharophimosis unspecified eye, unspecified lid
	burn, eyelid/periocular	T26.00XA	Burn of unspecified eyelid and periocular area, initial encounter	0
		T26.00XD	Burn of unspecified eyelid and periocular area, subsequent encounter
		T26.00XS	Burn of unspecified eyelid and periocular area, sequela
		T26.01XA	Burn of right eyelid and periocular area, initial encounter
		T26.01XD	Burn of right eyelid and periocular area, subsequent encounter
		T26.01XS	Burn of right eyelid and periocular area, sequela
		T26.02XA	Burn of left eyelid and periocular area, initial encounter
		T26.02XD	Burn of left eyelid and periocular area, subsequent encounter
		T26.02XS	Burn of left eyelid and periocular area, sequela
	carcinoma in situ - eye	D09.20	Carcinoma in situ of unspecified eye	1
		D09.21	Carcinoma in situ of right eye
		D09.22	Carcinoma in situ of left eye
	carcinoma in situ - eyelid	D04.10	Carcinoma in situ of skin of unspecified eyelid, including canthus	0
		D04.11	Carcinoma in situ of skin of right eyelid, including canthus
		D04.12	Carcinoma in situ of skin of left eyelid, including canthus
	corrosion, eyelid/periocular	T26.50XA	Corrosion of unspecified eyelid and periocular area, initial encounter	0
		T26.50XD	Corrosion of unspecified eyelid and periocular area, subsequent encounter
		T26.50XS	Corrosion of unspecified eyelid and periocular area, sequela
		T26.51XA	Corrosion of right eyelid and periocular area, initial encounter
		T26.51XD	Corrosion of right eyelid and periocular area, subsequent encounter
		T26.51XS	Corrosion of right eyelid and periocular area, sequela
		T26.52XA	Corrosion of left eyelid and periocular area, initial encounter
		T26.52XD	Corrosion of left eyelid and periocular area, subsequent encounter
		T26.52XS	Corrosion of left eyelid and periocular area, sequela
	dacryoadenitis - acute	H04.011	Acute dacryoadenitis, right lacrimal gland	1
		H04.012	Acute dacryoadenitis, left lacrimal gland
		H04.013	Acute dacryoadenitis, bilateral lacrimal glands
		H04.019	Acute dacryoadenitis, unspecified lacrimal gland
	dacryoadenitis - chronic	H04.021	Chronic dacryoadenitis, right lacrimal gland	1
		H04.022	Chronic dacryoadenitis, left lacrimal gland
		H04.023	Chronic dacryoadenitis, bilateral lacrimal gland
		H04.029	Chronic dacryoadenitis, unspecified lacrimal gland
		H04.031	Chronic enlargement of right lacrimal gland
		H04.032	Chronic enlargement of left lacrimal gland
		H04.033	Chronic enlargement of bilateral lacrimal glands
		H04.039	Chronic enlargement of unspecified lacrimal gland
	dacryoadenitis - unspec	H04.001	Unspecified dacryoadenitis, right lacrimal gland	0
		H04.002	Unspecified dacryoadenitis, left lacrimal gland
		H04.003	Unspecified dacryoadenitis, bilateral lacrimal glands
		H04.009	Unspecified dacryoadenitis, unspecified lacrimal gland
	dermatochalasis	H02.831	Dermatochalasis of right upper eyelid	1
		H02.832	Dermatochalasis of right lower eyelid
		H02.833	Dermatochalasis of right eye, unspecified eyelid
		H02.834	Dermatochalasis of left upper eyelid
		H02.835	Dermatochalasis of left lower eyelid
		H02.836	Dermatochalasis of left eye, unspecified eyelid
		H02.839	Dermatochalasis of unspecified eye, unspecified eyelid
	enophthalmos	H05.401	Unspecified enophthalmos, right eye	1
		H05.402	Unspecified enophthalmos, left eye
		H05.403	Unspecified enophthalmos, bilateral
		H05.409	Unspecified enophthalmos, unspecified eye
		H05.411	Enophthalmos due to atrophy of orbital tissue, right eye
		H05.412	Enophthalmos due to atrophy of orbital tissue, left eye
		H05.413	Enophthalmos due to atrophy of orbital tissue, bilateral
		H05.419	Enophthalmos due to atrophy of orbital tissue, unspecified eye
		H05.421	Enophthalmos due to trauma or surgery, right eye
		H05.422	Enophthalmos due to trauma or surgery, left eye
		H05.423	Enophthalmos due to trauma or surgery, bilateral
		H05.429	Enophthalmos due to trauma or surgery, unspecified eye
	exophthalmos	H05.20	Unspecified exophthalmos	1
		H05.211	Displacement (lateral) of globe, right eye
		H05.212	Displacement (lateral) of globe, left eye
		H05.213	Displacement (lateral) of globe, bilateral
		H05.219	Displacement (lateral) of globe, unspecified eye
		H05.221	Edema of right orbit
		H05.222	Edema of left orbit
		H05.223	Edema of bilateral orbit
		H05.229	Edema of unspecified orbit
		H05.231	Hemorrhage of right orbit
		H05.232	Hemorrhage of left orbit
		H05.233	Hemorrhage of bilateral orbit
		H05.239	Hemorrhage of unspecified orbit
		H05.241	Constant exophthalmos, right eye
		H05.242	Constant exophthalmos, left eye
		H05.243	Constant exophthalmos, bilateral
		H05.249	Constant exophthalmos, unspecified eye
		H05.251	Intermittent exophthalmos, right eye
		H05.252	Intermittent exophthalmos, left eye
		H05.253	Intermittent exophthalmos, bilateral
		H05.259	Intermittent exophthalmos, unspecified eye
		H05.261	Pulsating exophthalmos, right eye
		H05.262	Pulsating exophthalmos, left eye
		H05.263	Pulsating exophthalmos, bilateral
		H05.269	Pulsating exophthalmos, unspecified eye
	eyeball/orbital tissue contusion	S05.10XA	Contusion of eyeball and orbital tissues, unspecified eye, initial encounter	1
		S05.10XD	Contusion of eyeball and orbital tissues, unspecified eye, subsequent encounter
		S05.10XS	Contusion of eyeball and orbital tissues, unspecified eye, sequela
		S05.11XA	Contusion of eyeball and orbital tissues, right eye, initial encounter
		S05.11XD	Contusion of eyeball and orbital tissues, right eye, subsequent encounter
		S05.11XS	Contusion of eyeball and orbital tissues, right eye, sequela
		S05.12XA	Contusion of eyeball and orbital tissues, left eye, initial encounter
		S05.12XD	Contusion of eyeball and orbital tissues, left eye, subsequent encounter
		S05.12XS	Contusion of eyeball and orbital tissues, left eye, sequela
	eyelid cysts	H02.821	Cysts of right upper eyelid	1
		H02.822	Cysts of right lower eyelid
		H02.823	Cysts of right eye, unspecified eyelid
		H02.824	Cysts of left upper eyelid
		H02.825	Cysts of left lower eyelid
		H02.826	Cysts of left eye, unspecified eyelid
		H02.829	Cysts of unspecified eye, unspecified eyelid
	eyelid edema	H02.841	Edema of right upper eyelid	1
		H02.842	Edema of right lower eyelid
		H02.843	Edema of right eye, unspecified eyelid
		H02.844	Edema of left upper eyelid
		H02.845	Edema of left lower eyelid
		H02.846	Edema of left eye, unspecified eyelid
		H02.849	Edema of unspecified eye, unspecified eyelid
	eyelid retraction	H02.531	Eyelid retraction right upper eyelid	1
		H02.532	Eyelid retraction right lower eyelid
		H02.533	Eyelid retraction right eye, unspecified eyelid
		H02.534	Eyelid retraction left upper eyelid
		H02.535	Eyelid retraction left lower eyelid
		H02.536	Eyelid retraction left eye, unspecified eyelid
		H02.539	Eyelid retraction unspecified eye, unspecified lid
	eyelid vascular anomalies	H02.871	Vascular anomalies of right upper eyelid	0
		H02.872	Vascular anomalies of right lower eyelid
		H02.873	Vascular anomalies of right eye, unspecified eyelid
		H02.874	Vascular anomalies of left upper eyelid
		H02.875	Vascular anomalies of left lower eyelid
		H02.876	Vascular anomalies of left eye, unspecified eyelid
		H02.879	Vascular anomalies of unspecified eye, unspecified eyelid
	eyelid/periocular open wound	S01.101A	Unspecified open wound of right eyelid and periocular area, initial encounter	1
		S01.101D	Unspecified open wound of right eyelid and periocular area, subsequent encounter
		S01.101S	Unspecified open wound of right eyelid and periocular area, sequela
		S01.102A	Unspecified open wound of left eyelid and periocular area, initial encounter
		S01.102D	Unspecified open wound of left eyelid and periocular area, subsequent encounter
		S01.102S	Unspecified open wound of left eyelid and periocular area, sequela
		S01.109A	Unspecified open wound of unspecified eyelid and periocular area, initial encounter
		S01.109D	Unspecified open wound of unspecified eyelid and periocular area, subsequent encounter
		S01.109S	Unspecified open wound of unspecified eyelid and periocular area, sequela
		S01.111A	Laceration without foreign body of right eyelid and periocular area, initial encounter
		S01.111D	Laceration without foreign body of right eyelid and periocular area, subsequent encounter
		S01.111S	Laceration without foreign body of right eyelid and periocular area, sequela
		S01.112A	Laceration without foreign body of left eyelid and periocular area, initial encounter
		S01.112D	Laceration without foreign body of left eyelid and periocular area, subsequent encounter
		S01.112S	Laceration without foreign body of left eyelid and periocular area, sequela
		S01.119A	Laceration without foreign body of unspecified eyelid and periocular area, initial encounter
		S01.119D	Laceration without foreign body of unspecified eyelid and periocular area, subsequent encounter
		S01.119S	Laceration without foreign body of unspecified eyelid and periocular area, sequela
		S01.121A	Laceration with foreign body of right eyelid and periocular area, initial encounter
		S01.121D	Laceration with foreign body of right eyelid and periocular area, subsequent encounter
		S01.121S	Laceration with foreign body of right eyelid and periocular area, sequela
		S01.122A	Laceration with foreign body of left eyelid and periocular area, initial encounter
		S01.122D	Laceration with foreign body of left eyelid and periocular area, subsequent encounter
		S01.122S	Laceration with foreign body of left eyelid and periocular area, sequela
		S01.129A	Laceration with foreign body of unspecified eyelid and periocular area, initial encounter
		S01.129D	Laceration with foreign body of unspecified eyelid and periocular area, subsequent encounter
		S01.129S	Laceration with foreign body of unspecified eyelid and periocular area, sequela
		S01.131A	Puncture wound without foreign body of right eyelid and periocular area, initial encounter
		S01.131D	Puncture wound without foreign body of right eyelid and periocular area, subsequent encounter
		S01.131S	Puncture wound without foreign body of right eyelid and periocular area, sequela
		S01.132A	Puncture wound without foreign body of left eyelid and periocular area, initial encounter
		S01.132D	Puncture wound without foreign body of left eyelid and periocular area, subsequent encounter
		S01.132S	Puncture wound without foreign body of left eyelid and periocular area, sequela
		S01.139A	Puncture wound without foreign body of unspecified eyelid and periocular area, initial encounter
		S01.139D	Puncture wound without foreign body of unspecified eyelid and periocular area, subsequent encounter
		S01.139S	Puncture wound without foreign body of unspecified eyelid and periocular area, sequela
		S01.141A	Puncture wound with foreign body of right eyelid and periocular area, initial encounter
		S01.141D	Puncture wound with foreign body of right eyelid and periocular area, subsequent encounter
		S01.141S	Puncture wound with foreign body of right eyelid and periocular area, sequela
		S01.142A	Puncture wound with foreign body of left eyelid and periocular area, initial encounter
		S01.142D	Puncture wound with foreign body of left eyelid and periocular area, subsequent encounter
		S01.142S	Puncture wound with foreign body of left eyelid and periocular area, sequela
		S01.149A	Puncture wound with foreign body of unspecified eyelid and periocular area, initial encounter
		S01.149D	Puncture wound with foreign body of unspecified eyelid and periocular area, subsequent encounter
		S01.149S	Puncture wound with foreign body of unspecified eyelid and periocular area, sequela
		S01.151A	Open bite of right eyelid and periocular area, initial encounter
		S01.151D	Open bite of right eyelid and periocular area, subsequent encounter
		S01.151S	Open bite of right eyelid and periocular area, sequela
		S01.152A	Open bite of left eyelid and periocular area, initial encounter
		S01.152D	Open bite of left eyelid and periocular area, subsequent encounter
		S01.152S	Open bite of left eyelid and periocular area, sequela
		S01.159A	Open bite of unspecified eyelid and periocular area, initial encounter
		S01.159D	Open bite of unspecified eyelid and periocular area, subsequent encounter
		S01.159S	Open bite of unspecified eyelid and periocular area, sequela
	eyelid/periocular superficial injury	S00.10XA	Contusion of unspecified eyelid and periocular area, initial encounter	1
		S00.10XD	Contusion of unspecified eyelid and periocular area, subsequent encounter
		S00.10XS	Contusion of unspecified eyelid and periocular area, sequela
		S00.11XA	Contusion of right eyelid and periocular area, initial encounter
		S00.11XD	Contusion of right eyelid and periocular area, subsequent encounter
		S00.11XS	Contusion of right eyelid and periocular area, sequela
		S00.12XA	Contusion of left eyelid and periocular area, initial encounter
		S00.12XD	Contusion of left eyelid and periocular area, subsequent encounter
		S00.12XS	Contusion of left eyelid and periocular area, sequela
		S00.201A	Unspecified superficial injury of right eyelid and periocular area, initial encounter
		S00.201D	Unspecified superficial injury of right eyelid and periocular area, subsequent encounter
		S00.201S	Unspecified superficial injury of right eyelid and periocular area, sequela
		S00.202A	Unspecified superficial injury of left eyelid and periocular area, initial encounter
		S00.202D	Unspecified superficial injury of left eyelid and periocular area, subsequent encounter
		S00.202S	Unspecified superficial injury of left eyelid and periocular area, sequela
		S00.209A	Unspecified superficial injury of unspecified eyelid and periocular area, initial encounter
		S00.209D	Unspecified superficial injury of unspecified eyelid and periocular area, subsequent encounter
		S00.209S	Unspecified superficial injury of unspecified eyelid and periocular area, sequela
		S00.211A	Abrasion of right eyelid and periocular area, initial encounter
		S00.211D	Abrasion of right eyelid and periocular area, subsequent encounter
		S00.211S	Abrasion of right eyelid and periocular area, sequela
		S00.212A	Abrasion of left eyelid and periocular area, initial encounter
		S00.212D	Abrasion of left eyelid and periocular area, subsequent encounter
		S00.212S	Abrasion of left eyelid and periocular area, sequela
		S00.219A	Abrasion of unspecified eyelid and periocular area, initial encounter
		S00.219D	Abrasion of unspecified eyelid and periocular area, subsequent encounter
		S00.219S	Abrasion of unspecified eyelid and periocular area, sequela
		S00.221A	Blister (nonthermal) of right eyelid and periocular area, initial encounter
		S00.221D	Blister (nonthermal) of right eyelid and periocular area, subsequent encounter
		S00.221S	Blister (nonthermal) of right eyelid and periocular area, sequela
		S00.222A	Blister (nonthermal) of left eyelid and periocular area, initial encounter
		S00.222D	Blister (nonthermal) of left eyelid and periocular area, subsequent encounter
		S00.222S	Blister (nonthermal) of left eyelid and periocular area, sequela
		S00.229A	Blister (nonthermal) of unspecified eyelid and periocular area, initial encounter
		S00.229D	Blister (nonthermal) of unspecified eyelid and periocular area, subsequent encounter
		S00.229S	Blister (nonthermal) of unspecified eyelid and periocular area, sequela
		S00.241A	External constriction of right eyelid and periocular area, initial encounter
		S00.241D	External constriction of right eyelid and periocular area, subsequent encounter
		S00.241S	External constriction of right eyelid and periocular area, sequela
		S00.242A	External constriction of left eyelid and periocular area, initial encounter
		S00.242D	External constriction of left eyelid and periocular area, subsequent encounter
		S00.242S	External constriction of left eyelid and periocular area, sequela
		S00.249A	External constriction of unspecified eyelid and periocular area, initial encounter
		S00.249D	External constriction of unspecified eyelid and periocular area, subsequent encounter
		S00.249S	External constriction of unspecified eyelid and periocular area, sequela
		S00.251A	Superficial foreign body of right eyelid and periocular area, initial encounter
		S00.251D	Superficial foreign body of right eyelid and periocular area, subsequent encounter
		S00.251S	Superficial foreign body of right eyelid and periocular area, sequela
		S00.252A	Superficial foreign body of left eyelid and periocular area, initial encounter
		S00.252D	Superficial foreign body of left eyelid and periocular area, subsequent encounter
		S00.252S	Superficial foreign body of left eyelid and periocular area, sequela
		S00.259A	Superficial foreign body of unspecified eyelid and periocular area, initial encounter
		S00.259D	Superficial foreign body of unspecified eyelid and periocular area, subsequent encounter
		S00.259S	Superficial foreign body of unspecified eyelid and periocular area, sequela
		S00.261A	Insect bite (nonvenomous) of right eyelid and periocular area, initial encounter
		S00.261D	Insect bite (nonvenomous) of right eyelid and periocular area, subsequent encounter
		S00.261S	Insect bite (nonvenomous) of right eyelid and periocular area, sequela
		S00.262A	Insect bite (nonvenomous) of left eyelid and periocular area, initial encounter
		S00.262D	Insect bite (nonvenomous) of left eyelid and periocular area, subsequent encounter
		S00.262S	Insect bite (nonvenomous) of left eyelid and periocular area, sequela
		S00.269A	Insect bite (nonvenomous) of unspecified eyelid and periocular area, initial encounter
		S00.269D	Insect bite (nonvenomous) of unspecified eyelid and periocular area, subsequent encounter
		S00.269S	Insect bite (nonvenomous) of unspecified eyelid and periocular area, sequela
		S00.271A	Other superficial bite of right eyelid and periocular area, initial encounter
		S00.271D	Other superficial bite of right eyelid and periocular area, subsequent encounter
		S00.271S	Other superficial bite of right eyelid and periocular area, sequela
		S00.272A	Other superficial bite of left eyelid and periocular area, initial encounter
		S00.272D	Other superficial bite of left eyelid and periocular area, subsequent encounter
		S00.272S	Other superficial bite of left eyelid and periocular area, sequela
		S00.279A	Other superficial bite of unspecified eyelid and periocular area, initial encounter
		S00.279D	Other superficial bite of unspecified eyelid and periocular area, subsequent encounter
		S00.279S	Other superficial bite of unspecified eyelid and periocular area, sequela
	hypertrichosis	H02.861	Hypertrichosis of right upper eyelid	0
		H02.862	Hypertrichosis of right lower eyelid
		H02.863	Hypertrichosis of right eye, unspecified eyelid
		H02.864	Hypertrichosis of left upper eyelid
		H02.865	Hypertrichosis of left lower eyelid
		H02.866	Hypertrichosis of left eye, unspecified eyelid
		H02.869	Hypertrichosis of unspecified eye, unspecified eyelid
	lacrimal passage infl - acute/unspec	H04.301	Unspecified dacryocystitis of right lacrimal passage	0
		H04.302	Unspecified dacryocystitis of left lacrimal passage
		H04.303	Unspecified dacryocystitis of bilateral lacrimal passages
		H04.309	Unspecified dacryocystitis of unspecified lacrimal passage
		H04.311	Phlegmonous dacryocystitis of right lacrimal passage
		H04.312	Phlegmonous dacryocystitis of left lacrimal passage
		H04.313	Phlegmonous dacryocystitis of bilateral lacrimal passages
		H04.319	Phlegmonous dacryocystitis of unspecified lacrimal passage
		H04.321	Acute dacryocystitis of right lacrimal passage
		H04.322	Acute dacryocystitis of left lacrimal passage
		H04.323	Acute dacryocystitis of bilateral lacrimal passages
		H04.329	Acute dacryocystitis of unspecified lacrimal passage
		H04.331	Acute lacrimal canaliculitis of right lacrimal passage
		H04.332	Acute lacrimal canaliculitis of left lacrimal passage
		H04.333	Acute lacrimal canaliculitis of bilateral lacrimal passages
		H04.339	Acute lacrimal canaliculitis of unspecified lacrimal passage
	lacrimal passage infl - chronic	H04.411	Chronic dacryocystitis of right lacrimal passage	1
		H04.412	Chronic dacryocystitis of left lacrimal passage
		H04.413	Chronic dacryocystitis of bilateral lacrimal passages
		H04.419	Chronic dacryocystitis of unspecified lacrimal passage
		H04.421	Chronic lacrimal canaliculitis of right lacrimal passage
		H04.422	Chronic lacrimal canaliculitis of left lacrimal passage
		H04.423	Chronic lacrimal canaliculitis of bilateral lacrimal passages
		H04.429	Chronic lacrimal canaliculitis of unspecified lacrimal passage
		H04.431	Chronic lacrimal mucocele of right lacrimal passage
		H04.432	Chronic lacrimal mucocele of left lacrimal passage
		H04.433	Chronic lacrimal mucocele of bilateral lacrimal passages
		H04.439	Chronic lacrimal mucocele of unspecified lacrimal passage
	lacrimal passage stenosis/insufficiency	H04.511	Dacryolith of right lacrimal passage	1
		H04.512	Dacryolith of left lacrimal passage
		H04.513	Dacryolith of bilateral lacrimal passages
		H04.519	Dacryolith of unspecified lacrimal passage
		H04.521	Eversion of right lacrimal punctum
		H04.522	Eversion of left lacrimal punctum
		H04.523	Eversion of bilateral lacrimal punctum
		H04.529	Eversion of unspecified lacrimal punctum
		H04.531	Neonatal obstruction of right nasolacrimal duct
		H04.532	Neonatal obstruction of left nasolacrimal duct
		H04.533	Neonatal obstruction of bilateral nasolacrimal duct
		H04.539	Neonatal obstruction of unspecified nasolacrimal duct
		H04.541	Stenosis of right lacrimal canaliculi
		H04.542	Stenosis of left lacrimal canaliculi
		H04.543	Stenosis of bilateral lacrimal canaliculi
		H04.549	Stenosis of unspecified lacrimal canaliculi
		H04.551	Acquired stenosis of right nasolacrimal duct
		H04.552	Acquired stenosis of left nasolacrimal duct
		H04.553	Acquired stenosis of bilateral nasolacrimal duct
		H04.559	Acquired stenosis of unspecified nasolacrimal duct
		H04.561	Stenosis of right lacrimal punctum
		H04.562	Stenosis of left lacrimal punctum
		H04.563	Stenosis of bilateral lacrimal punctum
		H04.569	Stenosis of unspecified lacrimal punctum
		H04.571	Stenosis of right lacrimal sac
		H04.572	Stenosis of left lacrimal sac
		H04.573	Stenosis of bilateral lacrimal sac
		H04.579	Stenosis of unspecified lacrimal sac
	malignant neoplasm - eyelid	C43.10	Malignant melanoma of unspecified eyelid, including canthus	1
		C43.11	Malignant melanoma of right eyelid, including canthus
		C43.12	Malignant melanoma of left eyelid, including canthus
		C44.101	Unspecified malignant neoplasm of skin of unspecified eyelid, including canthus
		C44.102	Unspecified malignant neoplasm of skin of right eyelid, including canthus
		C44.109	Unspecified malignant neoplasm of skin of left eyelid, including canthus
		C44.111	Basal cell carcinoma of skin of unspecified eyelid, including canthus
		C44.112	Basal cell carcinoma of skin of right eyelid, including canthus
		C44.119	Basal cell carcinoma of skin of left eyelid, including canthus
		C44.121	Squamous cell carcinoma of skin of unspecified eyelid, including canthus
		C44.122	Squamous cell carcinoma of skin of right eyelid, including canthus
		C44.129	Squamous cell carcinoma of skin of left eyelid, including canthus
		C44.191	Other specified malignant neoplasm of skin of unspecified eyelid, including canthus
		C44.192	Other specified malignant neoplasm of skin of right eyelid, including canthus
		C44.199	Other specified malignant neoplasm of skin of left eyelid, including canthus
	malignant neoplasm - lacrimal	C69.50	Malignant neoplasm of unspecified lacrimal gland and duct	0
		C69.51	Malignant neoplasm of right lacrimal gland and duct
		C69.52	Malignant neoplasm of left lacrimal gland and duct
	malignant neoplasm - orbit	C69.60	Malignant neoplasm of unspecified orbit	0
		C69.61	Malignant neoplasm of right orbit
		C69.62	Malignant neoplasm of left orbit
	malignant neoplasm - other/unspec	C69.80	Malignant neoplasm of overlapping sites of unspecified eye and adnexa	0
		C69.81	Malignant neoplasm of overlapping sites of right eye and adnexa
		C69.82	Malignant neoplasm of overlapping sites of left eye and adnexa
		C69.90	Malignant neoplasm of unspecified site of unspecified eye
		C69.91	Malignant neoplasm of unspecified site of right eye
		C69.92	Malignant neoplasm of unspecified site of left eye
	melanoma in situ - eyelid	D03.10	Melanoma in situ of unspecified eyelid, including canthus	0
		D03.11	Melanoma in situ of right eyelid, including canthus
		D03.12	Melanoma in situ of left eyelid, including canthus
	orbit deformity	H05.30	Unspecified deformity of orbit	0
		H05.311	Atrophy of right orbit
		H05.312	Atrophy of left orbit
		H05.313	Atrophy of bilateral orbit
		H05.319	Atrophy of unspecified orbit
		H05.321	Deformity of right orbit due to bone disease
		H05.322	Deformity of left orbit due to bone disease
		H05.323	Deformity of bilateral orbits due to bone disease
		H05.329	Deformity of unspecified orbit due to bone disease
		H05.331	Deformity of right orbit due to trauma or surgery
		H05.332	Deformity of left orbit due to trauma or surgery
		H05.333	Deformity of bilateral orbits due to trauma or surgery
		H05.339	Deformity of unspecified orbit due to trauma or surgery
		H05.341	Enlargement of right orbit
		H05.342	Enlargement of left orbit
		H05.343	Enlargement of bilateral orbits
		H05.349	Enlargement of unspecified orbit
		H05.351	Exostosis of right orbit
		H05.352	Exostosis of left orbit
		H05.353	Exostosis of bilateral orbits
		H05.359	Exostosis of unspecified orbit
	orbit inflammation - acute	H05.00	Unspecified acute inflammation of orbit	1
		H05.011	Cellulitis of right orbit
		H05.012	Cellulitis of left orbit
		H05.013	Cellulitis of bilateral orbits
		H05.019	Cellulitis of unspecified orbit
		H05.021	Osteomyelitis of right orbit
		H05.022	Osteomyelitis of left orbit
		H05.023	Osteomyelitis of bilateral orbits
		H05.029	Osteomyelitis of unspecified orbit
		H05.031	Periostitis of right orbit
		H05.032	Periostitis of left orbit
		H05.033	Periostitis of bilateral orbits
		H05.039	Periostitis of unspecified orbit
		H05.041	Tenonitis of right orbit
		H05.042	Tenonitis of left orbit
		H05.043	Tenonitis of bilateral orbits
		H05.049	Tenonitis of unspecified orbit
	orbit inflammation - chronic	H05.10	Unspecified chronic inflammatory disorders of orbit	1
		H05.111	Granuloma of right orbit
		H05.112	Granuloma of left orbit
		H05.113	Granuloma of bilateral orbits
		H05.119	Granuloma of unspecified orbit
		H05.121	Orbital myositis, right orbit
		H05.122	Orbital myositis, left orbit
		H05.123	Orbital myositis, bilateral
		H05.129	Orbital myositis, unspecified orbit
	orbital floor fracture	S02.30XA	Fracture of orbital floor, unspecified side, initial encounter for closed fracture	1
		S02.30XB	Fracture of orbital floor, unspecified side, initial encounter for open fracture
		S02.30XD	Fracture of orbital floor, unspecified side, subsequent encounter for fracture with routine healing
		S02.30XG	Fracture of orbital floor, unspecified side, subsequent encounter for fracture with delayed healing
		S02.30XK	Fracture of orbital floor, unspecified side, subsequent encounter for fracture with nonunion
		S02.30XS	Fracture of orbital floor, unspecified side, sequela
		S02.31XA	Fracture of orbital floor, right side, initial encounter for closed fracture
		S02.31XB	Fracture of orbital floor, right side, initial encounter for open fracture
		S02.31XD	Fracture of orbital floor, right side, subsequent encounter for fracture with routine healing
		S02.31XG	Fracture of orbital floor, right side, subsequent encounter for fracture with delayed healing
		S02.31XK	Fracture of orbital floor, right side, subsequent encounter for fracture with nonunion
		S02.31XS	Fracture of orbital floor, right side, sequela
		S02.32XA	Fracture of orbital floor, left side, initial encounter for closed fracture
		S02.32XB	Fracture of orbital floor, left side, initial encounter for open fracture
		S02.32XD	Fracture of orbital floor, left side, subsequent encounter for fracture with routine healing
		S02.32XG	Fracture of orbital floor, left side, subsequent encounter for fracture with delayed healing
		S02.32XK	Fracture of orbital floor, left side, subsequent encounter for fracture with nonunion
		S02.32XS	Fracture of orbital floor, left side, sequela
	other eyelid degenerative disorders	H02.70	Unspecified degenerative disorders of eyelid and periocular area	1
		H02.711	Chloasma of right upper eyelid and periocular area
		H02.712	Chloasma of right lower eyelid and periocular area
		H02.713	Chloasma of right eye, unspecified eyelid and periocular area
		H02.714	Chloasma of left upper eyelid and periocular area
		H02.715	Chloasma of left lower eyelid and periocular area
		H02.716	Chloasma of left eye, unspecified eyelid and periocular area
		H02.719	Chloasma of unspecified eye, unspecified eyelid and periocular area
		H02.721	Madarosis of right upper eyelid and periocular area
		H02.722	Madarosis of right lower eyelid and periocular area
[truncated: 1,344 more rows]

## Sheet: notes
Abbreviations: ICD-10 = International Classification of Diseases, Tenth Revision; Included = indicator variable to denote whether the diagnosis entity was included in the analysis due to having a satisfactory counterfactual model performance, i.e., less than 12.5% root-mean-squared percentage error (RMSPE; see Table S2): 1 = included, 0 = not included.
