# Supplementary material for: Shifts in ophthalmic care utilization during the COVID-19 pandemic in the US
Source: Commun Med (Lond). 2023 Dec 14;3:181. doi: 10.1038/s43856-023-00416-4 (PMC10721809; doi:10.1038/s43856-023-00416-4)
Supplement: Supplementary file 3 — Supplementary Data 2 [file 43856_2023_416_MOESM3_ESM.xlsx]

## Sheet: Suppl Data 2
Diagnosis Name	Formula	MSE	RMSE	MAE	RMSPE	MAPE	R-squared	Dispersion Type	Phi	Distribution	mean_monthly_pts	SD_monthly_pts	Included
abducent nerve palsy	Y ~ year + as.factor(month) + sin_6 + cos_6	40271.8	197.639	162.339	0.0569716	0.0469057	0.215396	overdispersed	8.85352	negative binomial	3492.05	362.3	1
abnormal innervation syndrome	Y ~ as.factor(month) + sin_6 + cos_6 + sin_12 + cos_12 + sin_3 + cos_3	26.8331	5.16182	4.15037	0.187204	0.15019	0.544281	underdispersed	0.686057	Poisson	25.02	8.65	0
accommodation disorders	Y ~ year + as.factor(month) + sin_3 + cos_3	2796.13	52.5959	42.2611	0.052024	0.0422032	0.777346	equidispersed	1.86229	Poisson	921.47	181.66	1
acute postop pain NEC	Y ~ as.factor(month) + sin_6 + cos_6 + sin_12 + cos_12 + sin_3 + cos_3	1241.34	33.7093	29.4788	0.287261	0.25643	0.290405	overdispersed	6.88165	quasi-Poisson	129.07	25.09	0
amblyopia, deprivation	Y ~ year + as.factor(month)	13476.2	115.784	95.4558	0.0793531	0.0653191	0.404753	overdispersed	3.77893	negative binomial	1426.73	194.8	1
amblyopia, refractive	Y ~ year + as.factor(month)	766946	862.339	669.959	0.0495409	0.0381154	0.598827	overdispersed	28.3898	negative binomial	17705.1	2798.03	1
amblyopia, strabismic	Y ~ year + as.factor(month) + sin_3 + cos_3	270773	507.208	413.665	0.0600668	0.0486239	0.777345	overdispersed	9.02303	negative binomial	8564.45	1255.75	1
amblyopia, suspect	Y ~ year + as.factor(month) + sin_6 + cos_6	79019.4	268.354	222.04	0.0971329	0.076373	0.619007	overdispersed	16.7635	negative binomial	3643.13	1135.26	1
amblyopia, unspec	Y ~ year + as.factor(month) + sin_6 + cos_6	952571	962.432	798.986	0.0497944	0.0409823	0.513168	overdispersed	33.2976	negative binomial	18521.6	2714.64	1
angoid streaks of macula	Y ~ year + as.factor(month)	988.505	31.0941	26.2564	0.0490332	0.0412983	0.401638	underdispersed	0.98236	Poisson	634.53	58.44	1
anisometropia/aniseikonia	Y ~ year + as.factor(month)	190690	432.084	355.732	0.0749359	0.0606621	0.337888	overdispersed	19.4321	quasi-Poisson	5707.57	879.65	1
anterior synechiae (iris)	Y ~ year + sin_6 + cos_6 + sin_12 + cos_12 + sin_3 + cos_3	6065.24	77.4769	65.9369	0.0809931	0.0696551	0.344741	overdispersed	3.48236	negative binomial	910.42	138.81	1
anterior uveitis - acute, other/unspec	Y ~ year + as.factor(month) + sin_6 + cos_6	287357	517.198	470.853	0.107309	0.0981659	0.381178	overdispersed	14.6038	negative binomial	4997.02	701.68	1
anterior uveitis - acute, primary	Y ~ year + as.factor(month)	642483	792.601	611.486	0.0815174	0.0647367	0.0434616	overdispersed	41.2453	negative binomial	8991.45	877.96	1
anterior uveitis - acute, recurrent	Y ~ year + as.factor(month) + sin_6 + cos_6	195182	435.804	350.043	0.0814569	0.0661683	0.0412714	overdispersed	17.8342	negative binomial	4934.47	534.68	1
anterior uveitis - chronic	Y ~ year + as.factor(month)	137611	363.281	294.271	0.0592303	0.0482205	0.106467	overdispersed	15.3319	quasi-Poisson	5765.02	681.97	1
anterior uveitis - other	Y ~ as.factor(month) + sin_6 + cos_6 + sin_12 + cos_12 + sin_3 + cos_3	950544	962.701	789.082	0.0823642	0.0677903	0.34248	overdispersed	22.4215	negative binomial	11072.8	1259.78	1
aphakia	Y ~ year + as.factor(month)	234069	474.523	407.801	0.0524541	0.044796	0.385529	overdispersed	17.692	quasi-Poisson	8457.65	1267.5	1
aphakic bullous k post-cataract surg	Y ~ year + sin_6 + cos_6 + sin_12 + cos_12 + sin_3 + cos_3	513.279	22.1485	17.0273	0.276434	0.192557	0.187994	equidispersed	2.50307	Poisson	104.58	24.73	0
astigmatism	Y ~ year + as.factor(month) + sin_3 + cos_3	3.02664e+08	16750.9	13319.5	0.0679284	0.0538445	0.586703	overdispersed	463.258	quasi-Poisson	248384	40795.7	1
background retinopathy, unspec	Y ~ year + as.factor(month) + sin_12 + cos_12 + sin_3 + cos_3	2629.06	50.614	41.1203	0.0638271	0.0512257	0.414822	equidispersed	1.54217	Poisson	747.83	119.83	1
benign neoplasm - choroid	Y ~ year + as.factor(month)	9.75619e+06	3095.56	2588.84	0.0556099	0.0458191	0.607833	overdispersed	106.005	negative binomial	59888.5	9553.03	1
benign neoplasm - ciliary body	Y ~ year + as.factor(month)	23484.3	152.441	123.703	0.06674	0.0542446	0.446161	overdispersed	7.21193	quasi-Poisson	2360.12	385.96	1
benign neoplasm - conjunctiva	Y ~ year + as.factor(month)	26132.2	159.744	138.379	0.076486	0.0653925	0.316235	overdispersed	7.65189	quasi-Poisson	2148.38	329.81	1
benign neoplasm - cornea	Y ~ as.factor(month) + sin_6 + cos_6 + sin_12 + cos_12 + sin_3 + cos_3	1123.7	33.3471	25.1894	0.244855	0.185205	0.163007	equidispersed	3.43483	Poisson	118.42	32.57	0
benign neoplasm - eyelid	Y ~ year + as.factor(month)	1.78276e+06	1313.93	1129.36	0.0880161	0.0745061	0.245921	overdispersed	69.6917	negative binomial	14887.3	2499.63	1
benign neoplasm - lacrimal	Y ~ year + sin_6 + cos_6 + sin_12 + cos_12 + sin_3 + cos_3	110.102	10.47	8.00043	0.17767	0.134674	0.00496242	equidispersed	1.56787	Poisson	60.63	12.45	0
benign neoplasm - orbit	Y ~ as.factor(month) + sin_6 + cos_6 + sin_12 + cos_12 + sin_3 + cos_3	3637.78	60.0054	50.2896	0.0989486	0.0835435	0.134433	equidispersed	3.01123	Poisson	570.62	84.29	1
benign neoplasm - retina	Y ~ year + as.factor(month)	19720.7	136.682	102.624	0.136047	0.106769	0.104164	overdispersed	12.8486	quasi-Poisson	914.6	158.58	0
benign neoplasm - unspec	Y ~ year + as.factor(month)	18920.5	135.917	111.148	0.0912667	0.0740459	0.537615	overdispersed	5.77669	quasi-Poisson	1670.87	362.8	1
blebitis	Y ~ as.factor(month) + sin_6 + cos_6 + sin_12 + cos_12 + sin_3 + cos_3	411.952	19.8449	17.0101	0.0878524	0.0759802	0.333896	underdispersed	0.890865	Poisson	212.45	24.29	1
blepharitis	Y ~ as.factor(month) + sin_6 + cos_6 + sin_12 + cos_12 + sin_3 + cos_3	2.6923e+08	16164	13938	0.132449	0.114813	0.263071	overdispersed	916.505	quasi-Poisson	110382	20292.6	0
blepharochalasis	Y ~ year + as.factor(month)	2.53741e+06	1541.24	1399.93	0.315533	0.28557	0.00892899	overdispersed	113.539	negative binomial	4244.92	1371.65	0
blepharophimosis	Y ~ year + as.factor(month) + sin_12 + cos_12	349.785	18.4371	14.2581	0.162445	0.122206	0.413232	underdispersed	0.954904	Poisson	119.77	25.84	0
blepharospasm	Y ~ year + as.factor(month)	103757	313.951	230.004	0.0707513	0.0523234	0.167381	overdispersed	15.8728	quasi-Poisson	4263.35	577.33	1
BRAO	Y ~ year + as.factor(month) + sin_6 + cos_6	156208	389.397	315.981	0.0745535	0.0604415	0.362231	overdispersed	13.0414	negative binomial	5162.17	600.89	1
BRVO	Y ~ year + as.factor(month)	4.52968e+06	2113.07	1738.37	0.0429747	0.0351158	0.443499	overdispersed	63.0486	negative binomial	51265.9	5227.95	1
burn, corneal/conjunctival sac	Y ~ year + as.factor(month) + sin_6 + cos_6 + sin_12 + cos_12	886.962	29.475	26.0485	0.103409	0.089202	0.471813	equidispersed	1.5194	Poisson	280.45	45.02	1
burn, eyelid/periocular	Y ~ year + as.factor(month) + sin_3 + cos_3	67.6569	8.11289	6.4865	0.248147	0.195234	0.263531	underdispersed	0.971552	Poisson	35.23	8.74	0
burn, other/unspec	Y ~ as.factor(month) + sin_6 + cos_6 + sin_12 + cos_12 + sin_3 + cos_3	297.327	16.6538	12.5686	0.330423	0.26271	0.0865838	equidispersed	2.46208	Poisson	45.35	12.34	0
carcinoma in situ - eye	Y ~ year + sin_6 + cos_6 + sin_12 + cos_12 + sin_3 + cos_3	113.379	10.3896	8.26299	0.112649	0.0898249	0.0818848	equidispersed	1.09858	Poisson	93.5	15.94	1
carcinoma in situ - eyelid	Y ~ year + sin_6 + cos_6 + sin_12 + cos_12 + sin_3 + cos_3	304.755	17.1921	14.468	0.250995	0.203997	0.0893146	equidispersed	1.52013	Poisson	64.82	17.03	0
cataract, age-related	Y ~ year + as.factor(month) + sin_3 + cos_3	1.29711e+09	35158.9	28143.3	0.0360721	0.0287922	0.758347	overdispersed	535.294	quasi-Poisson	951406	132845	1
cataract, infantile/juvenile	Y ~ year + as.factor(month)	34317.8	182.13	162.708	0.114054	0.100028	0.696366	overdispersed	6.02196	quasi-Poisson	1458.53	347.15	1
cataract, other/unspec	Y ~ year + as.factor(month) + sin_6 + cos_6 + sin_3 + cos_3	7.43876e+06	2631.02	2370.53	0.162112	0.148004	0.522635	overdispersed	109.846	quasi-Poisson	11762.1	5303.38	0
cataract, secondary	Y ~ year + as.factor(month) + sin_6 + cos_6	1.50194e+08	11938.6	9789.03	0.0596101	0.0481926	0.587805	overdispersed	389.681	negative binomial	205987	30404.9	1
cataract, traumatic	Y ~ year + as.factor(month) + sin_12 + cos_12	10247.1	99.6733	85.6691	0.0692951	0.0598813	0.277761	overdispersed	3.35115	negative binomial	1340.77	191.2	1
central serous chorioretinopathy	Y ~ year + as.factor(month)	397977	622.468	518.849	0.0561039	0.0466434	0.535626	overdispersed	15.028	negative binomial	11442.4	1492.57	1
chalazion	Y ~ year + as.factor(month) + sin_6 + cos_6 + sin_12 + cos_12 + sin_3 + cos_3	6.19951e+06	2373.25	2005.77	0.0678987	0.0559709	0.660751	overdispersed	36.9345	negative binomial	36896.4	5169.85	1
chorioretinal scars	Y ~ year + as.factor(month) + sin_3 + cos_3	3.63342e+06	1864.8	1430.21	0.0563612	0.0429809	0.672911	overdispersed	30.2006	negative binomial	33199.2	4448.53	1
chorioretinal scars following detach surg	Y ~ year + as.factor(month)	68329.9	257.724	211.29	0.0750124	0.0607705	0.480673	overdispersed	6.91621	negative binomial	3636.63	481.63	1
choroidal degenerations	Y ~ year + as.factor(month)	24317.8	155.67	131.177	0.0637059	0.053989	0.511516	overdispersed	6.75174	negative binomial	2635.92	530.4	1
choroidal detachment	Y ~ year + as.factor(month) + sin_3 + cos_3	15960.6	124.03	97.4131	0.0642163	0.0499976	0.322613	overdispersed	4.78222	negative binomial	1931.7	190.68	1
choroidal hemorrhage	Y ~ year + sin_6 + cos_6 + sin_12 + cos_12 + sin_3 + cos_3	1316.71	35.8911	28.8775	0.0798869	0.0630964	0.129711	equidispersed	2.10141	Poisson	444.2	51.36	1
choroidal rupture	Y ~ year + as.factor(month) + sin_6 + cos_6	1660.21	40.0956	33.1282	0.121143	0.101193	0.206955	equidispersed	1.90848	Poisson	313.42	39.62	1
CME post-cataract surg	Y ~ year + as.factor(month)	75502.4	269.702	231.808	0.0651362	0.0559011	0.346217	overdispersed	13.2017	negative binomial	4300.03	552.11	1
color vision deficiencies	Y ~ year + as.factor(month) + sin_3 + cos_3	9352.89	94.8884	79.946	0.0904021	0.075589	0.456953	overdispersed	4.89239	negative binomial	1066.7	202.68	1
conjunctival degen/deposits	Y ~ year + as.factor(month)	1.01973e+07	3162.83	2589.63	0.0738156	0.0598193	0.405211	overdispersed	102.837	quasi-Poisson	43540.3	6357.1	1
conjunctival hemorrhage	Y ~ year + as.factor(month) + sin_6 + cos_6 + sin_12 + cos_12 + sin_3 + cos_3	2.40593e+06	1501.48	1223.76	0.0741533	0.0595453	0.499187	overdispersed	27.516	negative binomial	19965.8	2628.58	1
conjunctival scars	Y ~ year + as.factor(month) + sin_3 + cos_3	17811.9	131.863	103.184	0.0988755	0.0764812	0.303931	overdispersed	5.16922	quasi-Poisson	1361.23	165.32	1
conjunctivitis - infectious	Y ~ year + as.factor(month)	1.27138e+06	1107.11	843.469	0.0763355	0.0589906	0.180822	overdispersed	57.3428	negative binomial	12438.5	2612.07	1
conjunctivitis - noninfectious	Y ~ year + as.factor(month) + sin_3 + cos_3	2.40962e+07	4797.41	3721.59	0.0670227	0.0516518	0.860157	overdispersed	134.036	negative binomial	70278.4	12407	1
conjunctivitis - other/unspec	Y ~ year + as.factor(month) + sin_6 + cos_6	92935.4	296.842	252.165	0.0544861	0.0459776	0.5453	overdispersed	12.1551	negative binomial	4936.17	917.48	1
conjunctivitis - other/unspec acute	Y ~ as.factor(month) + sin_6 + cos_6 + sin_12 + cos_12 + sin_3 + cos_3	291715	536.42	438.36	0.064871	0.0528266	0.611345	overdispersed	13.0052	negative binomial	7278.05	1499.61	1
conjunctivitis - other/unspec chronic	Y ~ as.factor(month) + sin_6 + cos_6 + sin_12 + cos_12 + sin_3 + cos_3	1.31165e+06	1117.99	957.853	0.0921766	0.0791276	0.530363	overdispersed	32.9646	negative binomial	10675.6	2232.97	1
corneal degen - arcus senilis	Y ~ year + as.factor(month)	227795	476.461	406.866	0.0539513	0.0459636	0.545249	overdispersed	17.2526	quasi-Poisson	8845.23	1347.48	1
corneal degen - band keratopathy	Y ~ year + as.factor(month) + sin_3 + cos_3	41685.9	203.849	173.332	0.0386629	0.0326342	0.691432	overdispersed	4.88472	negative binomial	5304.62	686.95	1
corneal degen - nodular	Y ~ year + as.factor(month) + sin_3 + cos_3	71157.6	260.732	220.271	0.0636674	0.0538601	0.676879	overdispersed	8.25219	quasi-Poisson	4251	691.28	1
corneal degen - other/unspec	Y ~ year + as.factor(month) + sin_6 + cos_6 + sin_3 + cos_3	18707.3	132.228	100.482	0.0812849	0.0624631	0.2181	overdispersed	7.22551	quasi-Poisson	1593.85	228.48	1
corneal degen - peripheral	Y ~ year + sin_6 + cos_6 + sin_12 + cos_12 + sin_3 + cos_3	5258.92	71.7678	59.7248	0.0895006	0.0727039	0.0661862	overdispersed	4.58961	negative binomial	803.73	145.36	1
corneal edemas	Y ~ year + as.factor(month) + sin_3 + cos_3	476443	669.08	505.317	0.0408009	0.030856	0.646834	overdispersed	15.0385	quasi-Poisson	16132.1	1941.17	1
corneal membrane changes	Y ~ as.factor(month) + sin_6 + cos_6 + sin_12 + cos_12 + sin_3 + cos_3	2746.57	51.046	43.2149	0.0829594	0.0707678	0.348838	equidispersed	1.6298	Poisson	568	92.25	1
corneal neovascularization	Y ~ year + as.factor(month)	101915	312.57	258.273	0.0666857	0.0548449	0.379457	overdispersed	9.09403	negative binomial	4582.87	628.73	1
corneal pigmentations/deposits	Y ~ year + as.factor(month) + sin_3 + cos_3	9803.87	98.3281	81.8034	0.0626882	0.0520545	0.544304	overdispersed	3.31504	quasi-Poisson	1556.97	216.84	1
corneal scars/opacities - central	Y ~ year + as.factor(month)	97627.9	311.153	257.275	0.0438741	0.0356863	0.479572	overdispersed	9.39106	negative binomial	6963.1	934.95	1
corneal scars/opacities - minor/other	Y ~ year + as.factor(month)	1.3097e+06	1132	937.651	0.0374891	0.0307355	0.586505	overdispersed	29.527	negative binomial	30640.1	4138.46	1
corneal transplant failure	Y ~ year + as.factor(month)	2180.07	46.1649	39.5583	0.0468686	0.0401446	0.606846	equidispersed	1.56092	Poisson	986.53	137.59	1
corneal transplant rejection	Y ~ year + sin_6 + cos_6 + sin_12 + cos_12 + sin_3 + cos_3	5319.57	72.1731	52.4347	0.0593334	0.0420738	0.0534665	equidispersed	3.01428	Poisson	1213.87	131.54	1
corneal ulcer - perforated	Y ~ year + sin_6 + cos_6 + sin_12 + cos_12 + sin_3 + cos_3	496.161	22.0578	17.6752	0.0836456	0.0681602	0.0133449	equidispersed	1.31179	Poisson	258.92	25.45	1
corneal ulcer - unperforated, iso epi defect	Y ~ year + as.factor(month) + sin_6 + cos_6 + sin_12 + cos_12 + sin_3 + cos_3	2.60971e+06	1559.11	1213.4	0.084993	0.0648666	0.504589	overdispersed	29.7115	negative binomial	18523.1	2196.81	1
corneal ulcer - unperforated, w/ str involv	Y ~ year + as.factor(month)	454727	662.396	503.167	0.0607517	0.0464505	0.24493	overdispersed	29.1972	negative binomial	10310.3	1190.24	1
corrosion, cornea/conjunctival sac	Y ~ year + sin_6 + cos_6 + sin_12 + cos_12 + sin_3 + cos_3	874.98	29.1468	24.6058	0.115202	0.0927444	0.36583	overdispersed	2.31955	quasi-Poisson	260.93	42.69	1
corrosion, eyelid/periocular	Y ~ year + sin_6 + cos_6 + sin_12 + cos_12 + sin_3 + cos_3	111.504	10.4187	8.70269	0.15456	0.131918	0.185703	equidispersed	1.35082	Poisson	75.67	27.07	0
corrosion, other/unspec	Y ~ year + sin_6 + cos_6 + sin_12 + cos_12 + sin_3 + cos_3	137.872	11.3566	8.17234	0.267047	0.206047	0.23441	equidispersed	2.03932	Poisson	41.45	12	0
CRAO	Y ~ year + as.factor(month)	114898	334.171	274.726	0.0751611	0.061736	0.23381	overdispersed	12.7424	negative binomial	4409.1	449.56	1
CRVO	Y ~ year + as.factor(month) + sin_6 + cos_6	2.67663e+06	1624.13	1337.49	0.0464503	0.0379797	0.36008	overdispersed	56.0425	negative binomial	35891.5	3200.56	1
cystoid macular degeneration	Y ~ year + as.factor(month)	2.64457e+06	1618.17	1386.01	0.0445028	0.0379057	0.390107	overdispersed	47.6593	negative binomial	35897.3	3663.43	1
dacryoadenitis - acute	Y ~ year + as.factor(month)	186.592	13.4186	11.346	0.1187	0.0971797	0.314388	underdispersed	0.98096	Poisson	107.78	22.41	1
dacryoadenitis - chronic	Y ~ year + sin_6 + cos_6 + sin_12 + cos_12 + sin_3 + cos_3	222.517	14.0279	11.0951	0.0993315	0.0751573	0.315973	equidispersed	1.31917	Poisson	147.58	21.83	1
dacryoadenitis - unspec	Y ~ year + as.factor(month) + sin_12 + cos_12	750.79	26.3672	21.7979	0.233184	0.192239	0.454134	equidispersed	1.80357	Poisson	90.28	38.76	0
degenerative myopia	Y ~ as.factor(month) + sin_6 + cos_6 + sin_12 + cos_12 + sin_3 + cos_3	1.22514e+07	3450.41	2902.13	0.144806	0.122322	0.297035	overdispersed	257.525	quasi-Poisson	22422	3455.61	0
dermatochalasis	Y ~ year + as.factor(month)	3.97159e+07	6164.84	5078.45	0.0677195	0.0551019	0.521548	overdispersed	192.228	quasi-Poisson	93174.4	13972.6	1
diabetic cataract	Y ~ year + as.factor(month)	108227	321.945	291.09	0.183391	0.163998	0.162416	overdispersed	37.8829	quasi-Poisson	1635.67	533.84	0
diplopia	Y ~ year + as.factor(month) + sin_6 + cos_6	1.21281e+06	1090.08	887.796	0.052307	0.0425649	0.397256	overdispersed	44.0817	negative binomial	21659.8	3174.98	1
DME resolved after tx	Y ~ year + as.factor(month)	6087.79	77.3647	61.4709	0.0625121	0.0487025	0.459478	equidispersed	2.88193	Poisson	1269.95	150.68	1
drusen of macula	Y ~ year + as.factor(month)	9.95663e+06	3144.63	2687.22	0.045438	0.0383958	0.631492	overdispersed	98.0456	negative binomial	68939.3	10282.1	1
dry AMD, adv stage w/ subfov involv	Y ~ year + as.factor(month) + sin_6 + cos_6	1.4309e+06	1189.68	960.731	0.0626261	0.0502317	0.431127	overdispersed	46.2071	negative binomial	18463.2	2229.87	1
dry AMD, adv stage w/o subfov involv	Y ~ year + as.factor(month) + sin_6 + cos_6 + sin_3 + cos_3	456698	673.467	546.344	0.0453994	0.0365154	0.657228	overdispersed	17.2962	negative binomial	14319.4	1721.3	1
dry AMD, early stage	Y ~ year + as.factor(month) + sin_6 + cos_6	2.38725e+07	4829.24	4054.24	0.0447083	0.0372158	0.655273	overdispersed	164.854	negative binomial	108859	14888.6	1
dry AMD, intermediate stage	Y ~ year + as.factor(month)	2.22199e+07	4635.99	3863.63	0.0395483	0.032753	0.612906	overdispersed	129.554	negative binomial	118329	12740.3	1
dry AMD, unspec stage	Y ~ year + as.factor(month)	3.01248e+07	5054.69	4734.19	0.203997	0.191929	0.743338	overdispersed	205.859	quasi-Poisson	19599.2	8631.7	0
dry eye syndrome	Y ~ year + as.factor(month) + sin_6 + cos_6	4.43691e+08	20583.4	17095.5	0.0522489	0.0427196	0.507239	overdispersed	704.689	negative binomial	410262	60248.6	1
ectropion	Y ~ year + as.factor(month) + sin_6 + cos_6	704185	821.6	686.138	0.0592892	0.0488253	0.373042	overdispersed	31.8393	negative binomial	13527.8	2052.53	1
enophthalmos	Y ~ year + as.factor(month) + sin_3 + cos_3	964.793	30.8441	25.9442	0.110527	0.0925077	0.158134	equidispersed	1.46107	Poisson	274.37	36.96	1
entropion	Y ~ year + as.factor(month) + sin_3 + cos_3	134871	359.549	263.981	0.057143	0.0424189	0.541715	overdispersed	9.38351	quasi-Poisson	6081.78	815.35	1
epiphora	Y ~ year + as.factor(month) + sin_6 + cos_6 + sin_3 + cos_3	760312	852.809	659.509	0.0628423	0.0486736	0.509912	overdispersed	27.0841	negative binomial	13083	1957.46	1
episcleritis	Y ~ year + as.factor(month) + sin_6 + cos_6 + sin_12 + cos_12	105849	318.362	249.644	0.0549499	0.0433225	0.368595	overdispersed	9.11551	negative binomial	5580.03	603.9	1
esotropia	Y ~ year + as.factor(month)	670354	810.8	654.934	0.0604485	0.0484471	0.375078	overdispersed	34.3126	negative binomial	13112.6	1932.79	1
exophthalmos	Y ~ year + as.factor(month) + sin_6 + cos_6	27513.9	162.829	139.303	0.0576155	0.0485912	0.423337	overdispersed	6.31594	negative binomial	2945.07	427.14	1
exotropia	Y ~ year + as.factor(month)	848878	909.564	743.733	0.0713531	0.0574248	0.41001	overdispersed	34.216	negative binomial	13175.8	1957.33	1
exudative retinopathy	Y ~ year + as.factor(month) + sin_3 + cos_3	2822.14	52.8603	37.2671	0.0559101	0.0398306	0.271782	equidispersed	1.87767	Poisson	934.87	114.15	1
eye avulsion	Y ~ year + as.factor(month) + sin_3 + cos_3	130.028	11.3491	9.14632	0.198243	0.163022	0.126153	underdispersed	1.11721	Poisson	51.33	10.86	0
eyeball/orbital tissue contusion	Y ~ year + as.factor(month)	92084.2	303.279	245.628	0.0701449	0.0566109	0.161397	overdispersed	14.3269	negative binomial	4399.28	530.55	1
eyelid cysts	Y ~ year + as.factor(month)	317412	549.599	432.11	0.0780305	0.0613521	0.224811	overdispersed	30.9069	negative binomial	6977.77	1117.54	1
eyelid dermatoses - noninfectious	Y ~ as.factor(month) + sin_6 + cos_6 + sin_12 + cos_12 + sin_3 + cos_3	3.58574e+06	1867.94	1684.45	0.190128	0.173322	0.270884	overdispersed	116.206	quasi-Poisson	8841.83	1559.68	0
eyelid edema	Y ~ year + sin_6 + cos_6 + sin_12 + cos_12 + sin_3 + cos_3	72706.4	258.586	211.738	0.105754	0.0878917	0.0752409	overdispersed	23.4478	negative binomial	2343.45	296.29	1
eyelid retraction	Y ~ year + as.factor(month) + sin_6 + cos_6 + sin_12 + cos_12	21229	141.76	124.051	0.0657528	0.0573103	0.330999	overdispersed	6.66955	negative binomial	2109.5	303.68	1
eyelid vascular anomalies	Y ~ year + sin_6 + cos_6 + sin_12 + cos_12 + sin_3 + cos_3	1068.95	32.4441	26.4559	0.219731	0.172097	0.0929222	overdispersed	3.61192	quasi-Poisson	132.97	48.76	0
eyelid/periocular open wound	Y ~ year + as.factor(month)	6735.53	80.9375	66.1785	0.118963	0.0993887	0.0321685	overdispersed	6.16423	negative binomial	634.45	71.26	1
eyelid/periocular superficial injury	Y ~ year + as.factor(month) + sin_6 + cos_6 + sin_12 + cos_12	14396.9	118.067	102.521	0.0722583	0.0627339	0.467854	overdispersed	6.04532	negative binomial	1566.02	229.9	1
FB, conjunctival sac	Y ~ year + as.factor(month) + sin_6 + cos_6 + sin_3 + cos_3	102304	313.478	269.928	0.0673915	0.0577771	0.632025	overdispersed	14.9903	negative binomial	4588.33	582.18	1
FB, cornea	Y ~ year + as.factor(month) + sin_3 + cos_3	357466	585.561	476.207	0.0849328	0.0687022	0.521908	overdispersed	32.7847	quasi-Poisson	6797.47	805.73	1
FB, external eye other/unspec	Y ~ year + as.factor(month)	2515.49	49.1877	39.5811	0.120857	0.0963847	0.257404	overdispersed	2.63192	negative binomial	410.53	52.38	1
Fuch's endothelial dystrophy	Y ~ year + as.factor(month) + sin_6 + cos_6	3.13762e+06	1728.37	1403.65	0.0439721	0.0352296	0.671178	overdispersed	50.1778	negative binomial	39344.2	5635.92	1
glaucoma, absolute	Y ~ year + as.factor(month) + sin_12 + cos_12	1744.68	41.577	34.2201	0.0504715	0.040642	0.497263	equidispersed	1.40947	Poisson	833.68	107.89	1
glaucoma, OAG	Y ~ year + as.factor(month)	9.91261e+07	9664.65	7979.98	0.0295775	0.0242411	0.677352	overdispersed	203.494	negative binomial	315515	40285.1	1
glaucoma, other/unspec	Y ~ year + as.factor(month)	1.82696e+06	1322.83	1124.55	0.0582879	0.049764	0.562422	overdispersed	26.3227	negative binomial	21480.4	2322.01	1
glaucoma, PACG - acute	Y ~ year + as.factor(month) + sin_6 + cos_6	11326	104.612	79.0934	0.0641978	0.0489008	0.130215	overdispersed	4.35223	quasi-Poisson	1513.82	175.94	1
glaucoma, PACG - chronic	Y ~ year + as.factor(month)	213212	458.2	340.125	0.0461801	0.0344817	0.413642	overdispersed	14.0462	negative binomial	9476.75	1180.7	1
glaucoma, PACG - other/unspec	Y ~ year + as.factor(month)	47830.4	208.285	160.014	0.0738741	0.0576596	0.266046	overdispersed	10.9628	negative binomial	2440.48	485.08	1
glaucoma, PXG	Y ~ year + as.factor(month) + sin_6 + cos_6	171085	406.007	318.281	0.0403466	0.0313494	0.595345	overdispersed	12.2104	negative binomial	9791.42	1305.27	1
glaucoma, secondary to drugs	Y ~ year + as.factor(month) + sin_12 + cos_12	19177.7	135.029	112.578	0.0461947	0.0383565	0.574771	equidispersed	2.66879	Poisson	2862.22	272.9	1
glaucoma, secondary to eye infl	Y ~ year + as.factor(month)	38251.5	194.44	157.099	0.0492008	0.0399684	0.306012	overdispersed	6.36235	negative binomial	3853.47	371.5	1
glaucoma, secondary to eye trauma	Y ~ year + as.factor(month)	11130	103.624	84.9703	0.0444945	0.0362885	0.367945	overdispersed	3.23676	negative binomial	2265.67	265.91	1
glaucoma, secondary to other eye dis	Y ~ year + as.factor(month)	93058.6	302.847	245.694	0.0486739	0.0391509	0.350503	overdispersed	9.27188	negative binomial	6334.7	695	1
glaucoma, suspect	Y ~ year + as.factor(month) + sin_3 + cos_3	1.57626e+08	12223.2	9843.23	0.0351834	0.0282384	0.74864	overdispersed	180.936	quasi-Poisson	345944	48099	1
globe degen conditions	Y ~ year + as.factor(month)	28809.4	167.526	135.496	0.0613204	0.0487867	0.431727	overdispersed	6.44048	quasi-Poisson	2644.63	377.54	1
goniosynechiae	Y ~ year + as.factor(month) + sin_6 + cos_6	3092.07	52.9994	45.1434	0.26315	0.218314	0.0390826	overdispersed	8.4527	quasi-Poisson	198.17	47.64	0
hereditary choroidal dystrophies	Y ~ year + as.factor(month) + sin_3 + cos_3	11746.9	106.429	87.6811	0.0993815	0.0832261	0.0928843	overdispersed	7.34598	quasi-Poisson	1138.88	253.49	1
hereditary retinal dystrophies	Y ~ year + as.factor(month) + sin_3 + cos_3	253932	501.737	393.597	0.0426367	0.0330359	0.685551	overdispersed	10.4317	negative binomial	12336.8	1963.37	1
herpesviral ocular disease	Y ~ year + as.factor(month)	2478.62	49.6739	42.1259	0.0702846	0.059199	0.202907	equidispersed	1.63684	Poisson	726.12	82.19	1
herpesviral ocular disease - other	Y ~ year + sin_6 + cos_6 + sin_12 + cos_12 + sin_3 + cos_3	14895.1	112.661	75.3091	0.170778	0.129601	0.121504	equidispersed	17.7125	Poisson	509.05	98.97	0
heterophoria	Y ~ year + as.factor(month)	716341	825.694	726.27	0.0935452	0.0805631	0.207591	overdispersed	51.0286	negative binomial	8962.5	1458.6	1
hordeolum	Y ~ as.factor(month) + sin_6 + cos_6 + sin_12 + cos_12 + sin_3 + cos_3	1.01063e+08	9841.28	8688.95	0.368394	0.330134	0.199483	overdispersed	1353.62	quasi-Poisson	23831.3	5915.5	0
hypermetropia	Y ~ year + as.factor(month) + sin_3 + cos_3	4.7839e+07	6724.36	5371.02	0.0446411	0.0355508	0.748762	overdispersed	107.907	quasi-Poisson	146352	23660.6	1
hypertensive retinopathy	Y ~ year + as.factor(month)	2.81157e+07	5218.84	4326.66	0.0665739	0.0541359	0.542269	overdispersed	169.16	negative binomial	85260.4	12021.9	1
hypertrichosis	Y ~ year + sin_6 + cos_6 + sin_12 + cos_12 + sin_3 + cos_3	56.5813	7.45325	6.32743	0.22131	0.188381	0.186143	underdispersed	0.815931	Poisson	38.77	10.9	0
hyphema	Y ~ year + as.factor(month) + sin_6 + cos_6	85038.5	281.545	234.197	0.0899846	0.073578	0.214314	overdispersed	15.4517	negative binomial	3246.72	338.13	1
hypopyon	Y ~ as.factor(month) + sin_6 + cos_6 + sin_12 + cos_12 + sin_3 + cos_3	4666.27	66.1659	58.0002	0.142195	0.125987	0.118684	overdispersed	5.59285	negative binomial	449.77	53.77	0
intermittent heterotropia	Y ~ year + as.factor(month) + sin_6 + cos_6	306605	546.718	457.135	0.0820602	0.0675718	0.287597	overdispersed	29.4931	negative binomial	6866.5	1076.68	1
interstitial/deep keratitis	Y ~ year + as.factor(month)	4584.22	67.6334	54.3575	0.0537895	0.0430492	0.29711	equidispersed	2.50661	Poisson	1192.22	159.86	1
IOL breakdown	Y ~ year + sin_6 + cos_6 + sin_12 + cos_12 + sin_3 + cos_3	2622.19	48.2538	31.77	0.309243	0.226433	0.0412798	overdispersed	8.83462	quasi-Poisson	109.92	36.6	0
IOL displacement	Y ~ as.factor(month) + sin_6 + cos_6 + sin_12 + cos_12 + sin_3 + cos_3	37978	190.385	129.768	0.0909697	0.0641234	0.362755	overdispersed	7.66448	negative binomial	1926.73	259.91	1
IOL other mech compl	Y ~ year + as.factor(month) + sin_6 + cos_6 + sin_3 + cos_3	93597.7	288.225	240.455	0.15145	0.122845	0.479679	overdispersed	17.8533	negative binomial	2317.55	519.93	0
iridodialysis	Y ~ year + as.factor(month)	1367.7	36.6306	29.1955	0.0843729	0.0672953	0.201462	equidispersed	1.77663	Poisson	418.95	52	1
iris/CB adhesions/disruptions	Y ~ year + as.factor(month) + sin_3 + cos_3	16010.9	122.415	97.5625	0.0518732	0.0413473	0.564466	equidispersed	2.80442	Poisson	2328.97	304.69	1
iris/CB degenerations	Y ~ year + as.factor(month)	79998.2	279.345	240.694	0.0640034	0.0546011	0.434846	overdispersed	8.72305	negative binomial	4464.05	637.14	1
iris/CB/anterior chamber cysts	Y ~ year + sin_6 + cos_6 + sin_12 + cos_12 + sin_3 + cos_3	2376.91	46.931	31.9724	0.116444	0.0855041	0.0623465	equidispersed	4.84465	Poisson	351.15	57.19	1
ischemic optic neuropathy	Y ~ year + as.factor(month)	185035	427.429	338.27	0.0520279	0.0413121	0.421997	overdispersed	13.9358	negative binomial	8063.12	931.15	1
keratitis - infectious	Y ~ year + as.factor(month) + sin_6 + cos_6	405822	625.069	492.479	0.0636699	0.0501537	0.142832	overdispersed	26.6946	negative binomial	9719.98	966.07	1
keratitis - other/unspec	Y ~ year + as.factor(month) + sin_6 + cos_6 + sin_3 + cos_3	46715.2	211.602	179.25	0.0528291	0.0448112	0.750962	overdispersed	3.66337	negative binomial	3842.93	438.29	1
keratoconjunctivitis - dry eye syndrome	Y ~ year + as.factor(month)	8.04965e+07	8849.24	7515.29	0.0936877	0.0784396	0.306882	overdispersed	272.798	quasi-Poisson	97915.7	13943.5	1
keratoconjunctivitis - infectious	Y ~ year + sin_6 + cos_6 + sin_12 + cos_12 + sin_3 + cos_3	15892.5	125.506	104.173	0.119969	0.102731	0.311821	overdispersed	8.57818	negative binomial	859.05	195.38	1
keratoconjunctivitis - noninfectious	Y ~ year + as.factor(month) + sin_3 + cos_3	61126.5	244.703	207.357	0.0401194	0.0336307	0.628586	overdispersed	4.62494	negative binomial	6344.55	769.7	1
keratoconjunctivitis - other/unspec	Y ~ year + sin_6 + cos_6 + sin_12 + cos_12 + sin_3 + cos_3	60008.3	229.856	166.422	0.107713	0.0815864	0.164864	equidispersed	22.0401	Poisson	1881.38	290.86	1
keratoconus	Y ~ year + as.factor(month)	461810	661.673	546.974	0.0472449	0.0388171	0.387327	overdispersed	23.2584	negative binomial	14049.6	2008.6	1
lacrimal gland atrophy	Y ~ year + sin_6 + cos_6 + sin_12 + cos_12 + sin_3 + cos_3	2406.53	47.4671	36.2553	0.138921	0.109422	0.0368547	overdispersed	4.17999	quasi-Poisson	306.32	62.02	0
lacrimal gland dislocation	Y ~ year + sin_6 + cos_6 + sin_12 + cos_12 + sin_3 + cos_3	2745.07	48.5427	32.2411	0.332356	0.274238	0.164606	equidispersed	16.118	Poisson	109.43	38.94	0
lacrimal passage infl - acute/unspec	Y ~ as.factor(month) + sin_6 + cos_6 + sin_12 + cos_12 + sin_3 + cos_3	54553.4	231.373	190.688	0.141611	0.114252	0.164065	overdispersed	13.7417	negative binomial	1549.18	251.55	0
lacrimal passage infl - chronic	Y ~ year + as.factor(month)	2891.71	53.4055	46.0332	0.0826333	0.0707927	0.373015	equidispersed	2.28808	Poisson	628.53	88.68	1
lacrimal passage stenosis/insufficiency	Y ~ year + as.factor(month)	521557	703.213	583.685	0.0849557	0.0695487	0.283034	overdispersed	29.3603	negative binomial	7918.68	1351.6	1
lagophthalmos	Y ~ year + as.factor(month)	52103.8	222.494	174.743	0.0718117	0.0557029	0.443935	overdispersed	7.18858	quasi-Poisson	3134.82	419.26	1
lattice degeneration of retina	Y ~ year + as.factor(month)	3.78567e+06	1929.99	1485.93	0.0481342	0.0368264	0.546673	overdispersed	50.5291	negative binomial	41667.3	5972.82	1
lens dislocation	Y ~ year + as.factor(month)	49068.6	217.978	188.073	0.0561855	0.0482062	0.372679	overdispersed	8.97466	negative binomial	4088.7	539.14	1
lens fragments post-cataract surg	Y ~ year + as.factor(month) + sin_6 + cos_6 + sin_3 + cos_3	83392.4	279.935	228.344	0.0908881	0.0730823	0.326417	overdispersed	17.6726	quasi-Poisson	3178.5	407.1	1
macular cyst, hole, or pseudohole	Y ~ year + as.factor(month) + sin_3 + cos_3	2.31433e+06	1504.09	1274.65	0.0453871	0.0381632	0.660007	overdispersed	24.7656	negative binomial	33738.2	4225.9	1
malignant neoplasm - choroid	Y ~ year + as.factor(month) + sin_6 + cos_6	18662.5	132.18	108.445	0.0543125	0.044389	0.524037	overdispersed	5.19139	negative binomial	2566.7	300.42	1
malignant neoplasm - ciliary body	Y ~ year + sin_6 + cos_6 + sin_12 + cos_12 + sin_3 + cos_3	134.66	11.3476	9.30339	0.150043	0.123309	0.212637	equidispersed	1.00384	Poisson	75.85	11.43	0
malignant neoplasm - conjunctiva	Y ~ year + as.factor(month)	718.397	26.179	21.7339	0.07835	0.0652252	0.331761	equidispersed	1.39898	Poisson	335.85	44.69	1
malignant neoplasm - cornea	Y ~ year + as.factor(month)	117.408	10.7436	8.86709	0.142726	0.117801	0.0255233	underdispersed	1.05429	Poisson	70.02	11.83	0
malignant neoplasm - eyelid	Y ~ year + as.factor(month) + sin_12 + cos_12 + sin_3 + cos_3	25121.3	153.773	124.963	0.0579647	0.0466219	0.54874	equidispersed	3.30153	Poisson	2558.3	360.51	1
malignant neoplasm - lacrimal	Y ~ year + sin_6 + cos_6 + sin_12 + cos_12 + sin_3 + cos_3	13.6275	3.65617	2.97318	0.285022	0.202419	0.0352721	underdispersed	0.698166	Poisson	18.48	5.75	0
malignant neoplasm - orbit	Y ~ as.factor(month) + sin_6 + cos_6 + sin_12 + cos_12 + sin_3 + cos_3	737.137	26.5036	21.2483	0.22379	0.17709	0.0887154	equidispersed	2.55257	Poisson	117.87	19.1	0
malignant neoplasm - other/unspec	Y ~ year + as.factor(month) + sin_12 + cos_12	1004.61	30.1285	27.1881	0.204249	0.183251	0.479825	underdispersed	1.09228	Poisson	155.9	27.04	0
malignant neoplasm - retina	Y ~ year + as.factor(month) + sin_6 + cos_6 + sin_3 + cos_3	553.365	22.9858	18.3906	0.0898885	0.072771	0.460116	underdispersed	1.09739	Poisson	230.18	37.75	1
mechanical strabismus	Y ~ year + as.factor(month)	7798.28	85.953	76.65	0.147994	0.13295	0.481362	overdispersed	3.29401	quasi-Poisson	516.5	101.85	0
melanoma in situ - eyelid	Y ~ year + sin_6 + cos_6 + sin_12 + cos_12 + sin_3 + cos_3	60.7207	7.65201	6.61459	0.374106	0.30978	0.0483138	underdispersed	0.850926	Poisson	21.25	5.4	0
myopia	Y ~ year + as.factor(month) + sin_3 + cos_3	1.89058e+08	13479.4	11129.2	0.0444514	0.0359411	0.725954	overdispersed	235.387	quasi-Poisson	300071	47113.1	1
night blindness	Y ~ year + sin_6 + cos_6 + sin_12 + cos_12 + sin_3 + cos_3	1268.53	34.4261	30.1554	0.138722	0.119365	0.366676	overdispersed	3.31901	negative binomial	297.48	97.34	0
NPDR w/ DME	Y ~ year + as.factor(month) + sin_6 + cos_6	1.14882e+07	3323.26	2674.59	0.0459282	0.0364667	0.499701	overdispersed	110.315	negative binomial	77107.4	8669.48	1
NPDR w/o DME	Y ~ year + as.factor(month) + sin_6 + cos_6	1.60294e+07	3962.92	3303.2	0.0438027	0.0361987	0.572039	overdispersed	133.18	negative binomial	89881.9	11483.1	1
nystagmus / other irregular eye mvmts	Y ~ year + as.factor(month) + sin_3 + cos_3	47839.7	217.78	178.304	0.0518037	0.0419703	0.626733	overdispersed	6.42793	quasi-Poisson	4186.7	620.5	1
ocular cranial nerve injury	Y ~ year + as.factor(month)	111.287	10.5191	7.92091	0.173595	0.133254	0.0778287	equidispersed	1.1075	Poisson	57.03	9.86	0
ocular hypotony	Y ~ year + as.factor(month) + sin_6 + cos_6 + sin_3 + cos_3	11954.6	107.087	88.7592	0.0439226	0.0362394	0.609192	equidispersed	2.85632	Poisson	2407.6	260.63	1
ocular laceration w/ prolapse	Y ~ year + as.factor(month)	3456.78	58.1986	46.8082	0.0995312	0.0787289	0.0781047	overdispersed	3.35934	quasi-Poisson	603.83	63.91	1
ocular laceration w/o prolapse	Y ~ year + as.factor(month) + sin_3 + cos_3	7426.67	85.1214	68.9353	0.119825	0.0974347	0.190008	overdispersed	3.66045	quasi-Poisson	653.77	95.79	1
ocular pain	Y ~ year + as.factor(month)	2.22255e+06	1440.91	1250	0.0932118	0.0791094	0.196455	overdispersed	79.829	negative binomial	16155.8	1921.79	1
oculomotor nerve palsy	Y ~ year + as.factor(month) + sin_6 + cos_6	24962.4	152.675	123.686	0.106617	0.0858039	0.0792694	overdispersed	11.0349	negative binomial	1490.5	168.73	1
optic atrophy	Y ~ year + as.factor(month)	2.87784e+06	1662.65	1322.23	0.0591478	0.0468766	0.601293	overdispersed	38.1021	negative binomial	26691.9	3924.43	1
optic chiasm disorders	Y ~ year + sin_6 + cos_6 + sin_12 + cos_12 + sin_3 + cos_3	1288.37	35.7124	28.9401	0.115516	0.0928311	0.0288664	equidispersed	1.76133	Poisson	318.88	45.65	1
optic nerve/pathway injury	Y ~ year + sin_6 + cos_6 + sin_12 + cos_12 + sin_3 + cos_3	269.003	16.3289	13.1725	0.111273	0.0883072	0.0276728	equidispersed	1.29557	Poisson	143.68	21.96	1
optic neuritis	Y ~ year + as.factor(month) + sin_6 + cos_6	93534.4	300.099	226.158	0.0711313	0.0543079	0.163348	overdispersed	15.059	negative binomial	4077.77	472.98	1
orbit deformity	Y ~ as.factor(month) + sin_6 + cos_6 + sin_12 + cos_12 + sin_3 + cos_3	670.461	25.1663	21.7598	0.148452	0.125758	0.255322	equidispersed	2.32316	Poisson	159.5	34.05	0
orbit inflammation - acute	Y ~ year + sin_6 + cos_6 + sin_12 + cos_12 + sin_3 + cos_3	7289.57	81.8201	63.8479	0.0922116	0.0730687	0.113376	overdispersed	6.854	negative binomial	823.82	107.15	1
orbit inflammation - chronic	Y ~ year + as.factor(month) + sin_3 + cos_3	1296.71	35.6615	29.1872	0.0765975	0.062625	0.192381	equidispersed	1.91252	Poisson	437.73	58.57	1
orbit penetrating wound w/ FB	Y ~ year + sin_6 + cos_6 + sin_12 + cos_12 + sin_3 + cos_3	271.868	16.1397	13.3102	0.119337	0.0976221	0.0794647	equidispersed	1.73031	Poisson	131.52	17.89	1
orbit penetrating wound w/o FB	Y ~ year + sin_6 + cos_6 + sin_12 + cos_12 + sin_3 + cos_3	134.584	11.4656	9.25816	0.132142	0.109591	0.118459	equidispersed	0.96309	Poisson	83.48	10.95	0
orbit penetrating wound, unspec	Y ~ year + as.factor(month) + sin_3 + cos_3	65.0652	7.96497	6.07095	0.198687	0.156077	0.249509	underdispersed	0.605774	Poisson	33.58	8.02	0
orbital floor fracture	Y ~ year + sin_6 + cos_6 + sin_12 + cos_12 + sin_3 + cos_3	17691.5	131.376	104.087	0.11357	0.0897933	0.0441205	overdispersed	10.9003	negative binomial	1155.73	161.75	1
other binocular eye mvmt dis	Y ~ year + as.factor(month) + sin_6 + cos_6	179581	414.22	342.8	0.10011	0.0816315	0.267549	overdispersed	20.986	negative binomial	4115.68	657.5	1
other binocular vision disorders	Y ~ year + as.factor(month) + sin_3 + cos_3	8411.57	89.4017	72.4277	0.122957	0.101401	0.362059	overdispersed	3.82232	negative binomial	653.27	129.83	1
other choroid disorders	Y ~ year + as.factor(month) + sin_3 + cos_3	8897.03	93.5482	76.1336	0.0684323	0.0558552	0.565513	overdispersed	4.2796	negative binomial	1545.17	287.55	1
other conjunctival disorders	Y ~ year + as.factor(month) + sin_6 + cos_6	1.35692e+06	1131.18	946.699	0.0758812	0.0628586	0.48538	overdispersed	35.3183	negative binomial	14951	2118.41	1
other corneal deformities	Y ~ year + as.factor(month) + sin_3 + cos_3	10328.9	100.58	86.6498	0.0641167	0.0553376	0.357498	overdispersed	3.32854	negative binomial	1594.58	244.16	1
other corneal disorders	Y ~ year + as.factor(month)	568651	742.602	593.603	0.0721657	0.0573792	0.24318	overdispersed	32.2255	negative binomial	10402.3	1239.54	1
other diabetic ophthalmic compl	Y ~ year + as.factor(month)	452181	660.598	575.85	0.182389	0.157172	0.359341	overdispersed	41.5473	quasi-Poisson	3187.05	868.72	0
other endophthalmitis	Y ~ year + as.factor(month) + sin_6 + cos_6 + sin_12 + cos_12 + sin_3 + cos_3	97035	299.96	263.728	0.0695676	0.0607427	0.430197	overdispersed	4.47881	negative binomial	4343.55	396.7	1
other eye dis post-cataract surg	Y ~ year + sin_6 + cos_6 + sin_12 + cos_12 + sin_3 + cos_3	2692.39	51.3936	40.532	0.269601	0.221647	0.054391	equidispersed	8.1176	Poisson	162.67	47.14	0
other eyelid degenerative disorders	Y ~ year + as.factor(month) + sin_12 + cos_12	8769.99	91.3385	77.8078	0.122554	0.105136	0.358886	overdispersed	3.13072	negative binomial	698.07	123.06	1
other eyelid function disorders	Y ~ as.factor(month) + sin_6 + cos_6 + sin_12 + cos_12 + sin_3 + cos_3	6076.19	77.1277	60.1772	0.102216	0.0780305	0.410323	overdispersed	4.20407	negative binomial	800.07	139.91	1
other globe disorders	Y ~ year + as.factor(month) + sin_12 + cos_12 + sin_3 + cos_3	146.014	11.7389	10.206	0.173574	0.148425	0.387778	underdispersed	0.526176	Poisson	62.82	15.45	0
other hereditary corneal dystrophies	Y ~ year + as.factor(month)	1.3781e+06	1168.56	956.634	0.0478292	0.0389436	0.575324	overdispersed	38.044	negative binomial	24534.9	3611.82	1
other iris/CB disorders	Y ~ year + as.factor(month) + sin_6 + cos_6 + sin_3 + cos_3	36198	184.198	141.409	0.0610209	0.0469583	0.658513	overdispersed	4.38274	quasi-Poisson	2919.97	436.2	1
other iris/CB vascular disorders	Y ~ year + as.factor(month)	95495.7	305.591	255.44	0.0646726	0.0539826	0.228449	overdispersed	7.93169	negative binomial	4550.05	505.55	1
other lacrimal gland disorders	Y ~ as.factor(month) + sin_6 + cos_6 + sin_12 + cos_12 + sin_3 + cos_3	582.123	23.7572	19.1568	0.153512	0.123199	0.155782	equidispersed	1.70755	Poisson	133.12	34.2	0
other lacrimal passage changes	Y ~ year + sin_6 + cos_6 + sin_12 + cos_12 + sin_3 + cos_3	363.628	18.8042	16.5804	0.394546	0.349314	0.028125	overdispersed	3.18794	negative binomial	46.75	15.42	0
other non-diabetic proliferative retinopathy	Y ~ year + as.factor(month)	11700.4	106.32	81.5868	0.0628917	0.047934	0.282586	equidispersed	3.04834	Poisson	1733.23	170.98	1
other optic disc disorders	Y ~ year + as.factor(month) + sin_6 + cos_6 + sin_12 + cos_12 + sin_3 + cos_3	634285	758.839	619.215	0.0706716	0.0567465	0.608241	overdispersed	15.4949	negative binomial	10927	1735.27	1
other optic nerve disorders	Y ~ year + as.factor(month) + sin_6 + cos_6	317345	547.747	464.899	0.100464	0.0837259	0.252954	overdispersed	28.835	negative binomial	5876.75	988.3	1
other orbital disorders	Y ~ year + as.factor(month)	4162.72	64.4088	50.3943	0.0834134	0.0648831	0.13713	overdispersed	3.55136	negative binomial	789.47	118.26	1
other paralytic strabismus	Y ~ year + as.factor(month)	469.06	21.4965	18.1128	0.156788	0.129886	0.0542227	equidispersed	1.40722	Poisson	128.42	28.87	0
other postop complications	Y ~ year + sin_6 + cos_6 + sin_12 + cos_12 + sin_3 + cos_3	2557.85	48.4272	35.5822	0.121987	0.0932452	0.0815563	equidispersed	4.75061	Poisson	354.4	56.3	1
other refraction/accommodation disorders	Y ~ year + as.factor(month) + sin_3 + cos_3	7.03962e+06	2623.01	2210.04	0.0615683	0.0511612	0.465321	overdispersed	101.928	quasi-Poisson	39197.4	7647.65	1
other retinal microvascular abnormalities	Y ~ year + as.factor(month) + sin_12 + cos_12 + sin_3 + cos_3	85120.3	279.7	238	0.0701571	0.0597221	0.54198	overdispersed	5.54924	negative binomial	4123.47	604.27	1
other scleral disorders	Y ~ year + as.factor(month)	12311.3	110.729	87.7156	0.0695346	0.0549021	0.3649	overdispersed	4.09264	negative binomial	1626.87	227.35	1
other spec visual disturbances	Y ~ year + as.factor(month) + sin_6 + cos_6	1.30879e+07	3552.38	3117.1	0.103385	0.0890293	0.109152	overdispersed	236.786	negative binomial	36393.6	5451.86	1
other subj visual disturb	Y ~ year + as.factor(month)	4.02753e+06	1944.67	1640.1	0.0718417	0.0602683	0.185803	overdispersed	101.917	negative binomial	26827.1	3380.43	1
other superficial keratitis w/o conjunctivitis	Y ~ year + as.factor(month) + sin_3 + cos_3	2.00886e+06	1382.44	1111.88	0.13748	0.11019	0.277393	overdispersed	57.5152	quasi-Poisson	9201.03	1738.51	0
other visual pathway disorders	Y ~ year + sin_6 + cos_6 + sin_12 + cos_12 + sin_3 + cos_3	39296.5	193.891	167.331	0.285033	0.24991	0.153307	overdispersed	21.1669	quasi-Poisson	540.52	205.17	0
other vitreous opacities	Y ~ year + as.factor(month) + sin_6 + cos_6	1.14931e+08	10550.7	8836.71	0.0751266	0.0617494	0.490391	overdispersed	442.173	negative binomial	150240	22665.6	1
other/unspec corneal transplant compl	Y ~ year + as.factor(month) + sin_6 + cos_6 + sin_12 + cos_12	3087.76	54.5897	42.3106	0.129245	0.103754	0.204755	overdispersed	4.48656	negative binomial	363.27	71.53	0
other/unspec eye disorders	Y ~ year + sin_6 + cos_6 + sin_12 + cos_12 + sin_3 + cos_3	3.37612e+06	1735.13	1598.89	0.288136	0.262867	0.141686	overdispersed	135.455	negative binomial	7408.72	2648.38	0
other/unspec eye injuries	Y ~ year + as.factor(month)	13673.4	113.394	94.9153	0.06091	0.0504164	0.441207	overdispersed	4.18776	negative binomial	1862.48	218.63	1
other/unspec eyelid disorders	Y ~ as.factor(month) + sin_6 + cos_6 + sin_12 + cos_12 + sin_3 + cos_3	1.97295e+07	4429.38	4067.83	0.448043	0.412923	0.230045	overdispersed	696.58	quasi-Poisson	9298.28	2245.24	0
other/unspec heterotropia	Y ~ year + as.factor(month)	463688	669.801	555.336	0.0624648	0.0507772	0.392764	overdispersed	27.6765	negative binomial	10834	1592.11	1
other/unspec lacrimal disorders	Y ~ year + sin_6 + cos_6 + sin_12 + cos_12 + sin_3 + cos_3	1172.11	33.6056	29.7928	0.183719	0.163315	0.12355	overdispersed	4.6686	negative binomial	154.47	47.06	0
other/unspec lens disorder	Y ~ year + as.factor(month) + sin_6 + cos_6 + sin_12 + cos_12 + sin_3 + cos_3	161471	383.37	319.447	0.180913	0.155113	0.342948	overdispersed	17.0266	quasi-Poisson	1803.28	407.65	0
other/unspec peripheral retinal degeneration	Y ~ year + as.factor(month)	1.6155e+06	1259.67	987.041	0.0537276	0.0423099	0.563468	overdispersed	36.029	negative binomial	24916.8	4157.57	1
other/unspec retinal disorders	Y ~ year + as.factor(month)	548302	735.44	611.014	0.0942517	0.0777223	0.21632	overdispersed	31.9752	negative binomial	7802.63	1129.39	1
other/unspec strabismus	Y ~ year + as.factor(month)	18555.1	136.143	112.782	0.0677717	0.054619	0.493065	overdispersed	6.14289	negative binomial	1892	377.14	1
other/unspec vitreous body disorders	Y ~ year + as.factor(month)	148572	377.961	325.323	0.150884	0.129791	0.231814	overdispersed	24.1514	negative binomial	2135.27	544.8	0
panophthalmitis	Y ~ year + sin_6 + cos_6 + sin_12 + cos_12 + sin_3 + cos_3	116.072	10.5843	8.62839	0.0780427	0.063871	0.402699	underdispersed	0.573733	Poisson	127.15	17.47	1
panuveitis	Y ~ year + as.factor(month) + sin_6 + cos_6	19221.5	136.34	107.341	0.0409835	0.0321013	0.285619	overdispersed	4.35168	negative binomial	3478.2	361.9	1
papilledema	Y ~ year + as.factor(month)	103782	317.628	256.973	0.0780463	0.0640902	0.0933659	overdispersed	18.5752	negative binomial	4237	581.93	1
PDR w/ DME	Y ~ year + as.factor(month) + sin_6 + cos_6	6.65929e+06	2549.4	2095.3	0.0442424	0.035809	0.474678	overdispersed	81.9454	negative binomial	62471.1	6730.68	1
PDR w/o DME	Y ~ year + as.factor(month) + sin_6 + cos_6	3.5676e+06	1876.1	1503.41	0.0506388	0.0404007	0.456988	overdispersed	51.9227	negative binomial	36641.1	3512.74	1
PDR, stable	Y ~ year + as.factor(month) + sin_3 + cos_3	164632	402.983	337.035	0.0753309	0.0622404	0.55312	overdispersed	12.6852	quasi-Poisson	4964.28	846.62	1
posterior synechiae (iris)	Y ~ year + as.factor(month) + sin_12 + cos_12	23918.5	151.302	124.866	0.0411409	0.0339936	0.485216	overdispersed	4.48064	negative binomial	3698.75	460.79	1
posterior uveitis	Y ~ year + as.factor(month)	167766	403.895	320.887	0.043515	0.0345827	0.546438	overdispersed	8.33658	negative binomial	9788.08	1273.27	1
PRAO	Y ~ year + as.factor(month)	22708	150.034	116.332	0.0499811	0.0389204	0.480758	overdispersed	4.34449	negative binomial	2805.33	373.68	1
presbyopia	Y ~ year + as.factor(month) + sin_6 + cos_6	5.32374e+08	22237.3	18595.4	0.0682895	0.0562197	0.468039	overdispersed	804.944	negative binomial	330873	53755.7	1
progressive external ophthalmoplegia	Y ~ year + sin_6 + cos_6 + sin_12 + cos_12 + sin_3 + cos_3	245.205	15.5899	13.0163	0.165837	0.140124	0.0986621	equidispersed	1.34108	Poisson	89.15	14.85	0
prosthetic/implant/graft displacement	Y ~ as.factor(month) + sin_6 + cos_6 + sin_12 + cos_12 + sin_3 + cos_3	269.954	16.0842	13.0893	0.288974	0.238958	0.0858412	equidispersed	2.02653	Poisson	58.63	14.02	0
prosthetic/implant/graft other mech compl	Y ~ year + as.factor(month) + sin_12 + cos_12	7109.06	82.625	72.3218	0.0395083	0.0345424	0.629111	equidispersed	2.28428	Poisson	2276.28	437.07	1
pterygium	Y ~ year + as.factor(month)	3.57077e+06	1861.88	1521.15	0.06538	0.0526702	0.443084	overdispersed	64.3488	quasi-Poisson	28832.8	4217.29	1
ptosis	Y ~ year + as.factor(month) + sin_6 + cos_6	8.84998e+06	2911.27	2376.31	0.0636415	0.0513529	0.50173	overdispersed	98.3614	negative binomial	45640.6	6814.01	1
puckering of macula	Y ~ year + as.factor(month)	7.15101e+07	8337.52	6766.51	0.0372578	0.030089	0.690351	overdispersed	219.955	negative binomial	233039	32459.2	1
pupillary function anomalies	Y ~ year + as.factor(month) + sin_6 + cos_6	254501	483.714	419.229	0.0759121	0.0645132	0.38832	overdispersed	22.8921	negative binomial	6578.73	1061.94	1
RD w/ breaks or defects	Y ~ year + as.factor(month) + sin_3 + cos_3	3.32089e+06	1807.01	1505.59	0.0404226	0.0333759	0.59793	overdispersed	29.7651	quasi-Poisson	44754.9	4318.69	1
RD, other	Y ~ year + as.factor(month)	52174.4	225.674	184.797	0.0450929	0.0369129	0.593415	overdispersed	5.99923	quasi-Poisson	4728.85	625.83	1
RD, serous	Y ~ year + as.factor(month) + sin_3 + cos_3	25259.9	155.618	127.198	0.04366	0.0355569	0.574695	equidispersed	2.7756	Poisson	3542.88	337.35	1
RD, traction	Y ~ year + as.factor(month) + sin_3 + cos_3	192588	432.688	356.086	0.0395337	0.032323	0.640911	overdispersed	6.48584	negative binomial	11134.1	981.68	1
recession of chamber angle	Y ~ year + as.factor(month)	1237.36	35.0651	29.4266	0.0626829	0.0518374	0.207061	equidispersed	1.50138	Poisson	563.12	72.9	1
retained foreign body - eyelid	Y ~ year + as.factor(month)	1975.93	42.7711	33.8145	0.112823	0.0869144	0.435756	equidispersed	3.27992	Poisson	385.32	59.06	1
retained foreign body - orbit due to PW	Y ~ as.factor(month) + sin_6 + cos_6 + sin_12 + cos_12 + sin_3 + cos_3	35.2687	5.93235	4.98374	0.195221	0.161147	0.261769	underdispersed	0.661594	Poisson	30.78	6.6	0
retained IOFB, magnetic	Y ~ year + as.factor(month) + sin_6 + cos_6 + sin_3 + cos_3	353.768	18.0928	14.243	0.223332	0.186409	0.0998644	equidispersed	2.58165	Poisson	75.22	15.17	0
retained IOFB, nonmagnetic	Y ~ year + as.factor(month) + sin_3 + cos_3	585.982	24.0245	19.6497	0.0561763	0.0459677	0.436077	underdispersed	0.898354	Poisson	412.92	54.1	1
retinal breaks or defects w/o RD	Y ~ year + as.factor(month) + sin_6 + cos_6	1.14855e+07	3340.77	2854.19	0.070518	0.0593791	0.421482	overdispersed	161.199	negative binomial	51583.5	7464.2	1
retinal edema	Y ~ as.factor(month) + sin_6 + cos_6 + sin_12 + cos_12 + sin_3 + cos_3	5.52227e+06	2311.01	1818.08	0.0633209	0.0495216	0.500876	overdispersed	64.9531	negative binomial	34279.8	4256.02	1
retinal hemorrhage	Y ~ year + as.factor(month) + sin_12 + cos_12 + sin_3 + cos_3	2.82592e+06	1637.35	1379.56	0.0514674	0.0428639	0.465716	overdispersed	29.0241	negative binomial	30966.7	3628.54	1
retinal ischemia	Y ~ year + as.factor(month)	187745	427.391	342.22	0.0506602	0.0407947	0.483078	overdispersed	11.0862	negative binomial	8533	1035.32	1
retinal microaneurysms	Y ~ year + as.factor(month) + sin_3 + cos_3	68737	260.832	216.717	0.0764589	0.06286	0.274121	overdispersed	8.61128	negative binomial	3211.23	517.3	1
retinal neovascularization	Y ~ as.factor(month) + sin_6 + cos_6 + sin_12 + cos_12 + sin_3 + cos_3	1.44283e+06	1192.2	1000.87	0.0690392	0.0576936	0.334406	overdispersed	30.0481	negative binomial	17019.6	1383.2	1
retinal telangiectasis	Y ~ year + as.factor(month) + sin_6 + cos_6 + sin_3 + cos_3	45783.2	212.686	173.954	0.0546085	0.0448291	0.629957	overdispersed	7.77428	negative binomial	3996.3	555.04	1
retinal vascular changes	Y ~ year + as.factor(month)	239488	471.111	401.93	0.103519	0.0877601	0.550081	overdispersed	13.5879	negative binomial	5112.58	1115.35	1
retinal vasculitis	Y ~ year + as.factor(month) + sin_3 + cos_3	7568.21	85.8319	76.3587	0.0605646	0.0539091	0.392968	equidispersed	2.20273	Poisson	1487.28	184.82	1
retinoschisis / retinal cysts	Y ~ year + as.factor(month) + sin_6 + cos_6	243716	489.757	415.606	0.0684454	0.0572797	0.426128	overdispersed	24.3861	negative binomial	7857.27	1261.67	1
retrolental fibroplasia	Y ~ year + as.factor(month)	255.303	15.8311	13.4712	0.0932561	0.0794904	0.47482	underdispersed	0.721144	Poisson	145.65	40.6	1
ROP, stage 0	Y ~ year + as.factor(month) + sin_3 + cos_3	2997.54	54.4222	45.3061	0.0544905	0.0449882	0.485383	equidispersed	1.33123	Poisson	933.03	130.17	1
ROP, stage 1	Y ~ year + sin_6 + cos_6 + sin_12 + cos_12 + sin_3 + cos_3	621.533	24.6194	20.5142	0.0963943	0.0803541	0.122257	equidispersed	1.57203	Poisson	245.07	24.74	1
ROP, stage 2	Y ~ year + as.factor(month) + sin_12 + cos_12 + sin_3 + cos_3	205.489	14.2611	11.3315	0.0795226	0.0645153	0.443127	underdispersed	0.55594	Poisson	166.87	16.82	1
ROP, stage 3	Y ~ year + as.factor(month)	183.314	13.4721	10.9157	0.0816811	0.0676477	0.328433	underdispersed	0.786574	Poisson	154.1	21.28	1
ROP, stage 4	Y ~ year + as.factor(month) + sin_6 + cos_6	51.2259	7.09795	5.58877	0.175158	0.139582	0.323429	underdispersed	0.677565	Poisson	38.8	8.37	0
ROP, stage 5	Y ~ year + sin_6 + cos_6 + sin_12 + cos_12 + sin_3 + cos_3	34.3635	5.79364	4.57304	0.16397	0.125277	0.174521	underdispersed	0.783432	Poisson	32.67	8.62	0
ROP, stage unspec	Y ~ as.factor(month) + sin_6 + cos_6 + sin_12 + cos_12 + sin_3 + cos_3	16175.4	124.761	101.263	0.107907	0.0882336	0.12564	overdispersed	5.15217	negative binomial	1128.22	140.84	1
RPE detachment, hemorrhagic	Y ~ year + as.factor(month)	17982.6	132.748	113.285	0.104669	0.0891923	0.239561	overdispersed	4.66111	negative binomial	1259.93	96.03	1
RPE detachment, serous	Y ~ year + as.factor(month)	354936	584.41	446.11	0.0456141	0.0342489	0.517179	overdispersed	15.006	negative binomial	13027	1270.27	1
RVO, unspec	Y ~ year + as.factor(month) + sin_3 + cos_3	10911.5	101.137	93.7743	0.239602	0.224512	0.305712	overdispersed	5.78285	quasi-Poisson	381.72	80	0
scleritis	Y ~ year + as.factor(month)	17617.6	131.768	108.25	0.0430298	0.0354986	0.343775	overdispersed	3.59215	negative binomial	3050.77	293.39	1
scleritis - infectious	Y ~ year + sin_6 + cos_6 + sin_12 + cos_12 + sin_3 + cos_3	50.0156	6.91841	5.98271	0.30091	0.248871	0.0956629	equidispersed	1.36534	Poisson	23.47	9.35	0
secondary uveitis - infectious	Y ~ year + as.factor(month)	17465.4	128.958	95.4236	0.0723039	0.0551474	0.0892325	overdispersed	6.85419	negative binomial	1671.93	160.06	1
secondary uveitis - noninfectious	Y ~ year + as.factor(month)	27175.2	163.295	134.604	0.0481779	0.039666	0.362049	overdispersed	5.509	negative binomial	3308.47	335.86	1
sudden visual loss	Y ~ year + sin_6 + cos_6 + sin_12 + cos_12 + sin_3 + cos_3	17264.8	127.161	102.509	0.153853	0.122358	0.285585	overdispersed	12.3302	negative binomial	909.28	133.2	0
superficial punctate keratitis	Y ~ year + as.factor(month)	2.9882e+06	1705.63	1409.52	0.0657365	0.0534993	0.244566	overdispersed	66.0935	negative binomial	26551.3	3549.66	1
sympathetic uveitis	Y ~ year + as.factor(month) + sin_6 + cos_6	368.002	18.7939	15.7566	0.0865006	0.0707509	0.113737	underdispersed	1.0587	Poisson	204.55	36.47	1
syphilitic oculopathy	Y ~ year + sin_6 + cos_6 + sin_12 + cos_12 + sin_3 + cos_3	133.788	11.215	9.27812	0.209051	0.162664	0.0122338	equidispersed	1.12486	Poisson	72.5	18.26	0
total ophthalmoplegia	Y ~ year + sin_6 + cos_6 + sin_12 + cos_12 + sin_3 + cos_3	19.3925	4.38517	3.44565	0.251627	0.198293	0.0963871	underdispersed	0.799748	Poisson	17.37	4.52	0
toxic maculopathy	Y ~ year + sin_6 + cos_6 + sin_12 + cos_12 + sin_3 + cos_3	22296.1	149.009	108.716	0.184727	0.141449	0.032	overdispersed	16.5724	negative binomial	782.27	158.32	0
toxoplasma oculopathy	Y ~ year + as.factor(month)	4085.94	63.7519	50.4789	0.0559871	0.0441564	0.374411	equidispersed	2.15283	Poisson	1140.35	130.77	1
trachoma	Y ~ year + as.factor(month) + sin_6 + cos_6	21.5027	4.59559	3.92713	0.295421	0.233733	0.209176	underdispersed	0.668524	Poisson	16.13	5.23	0
transient visual loss	Y ~ year + as.factor(month)	37091.9	189.525	158.611	0.0808751	0.0668146	0.243777	overdispersed	8.96798	negative binomial	2445.33	305.04	1
TRAO	Y ~ year + as.factor(month)	1285.57	35.8455	29.9812	0.0868386	0.0705558	0.472435	equidispersed	1.41247	Poisson	401.97	64.88	1
trichiasis w/o entropion	Y ~ year + as.factor(month) + sin_6 + cos_6	1.24907e+06	1086.74	893.808	0.0593442	0.0480746	0.333744	overdispersed	43.41	negative binomial	18445.5	2334.99	1
trochlear nerve palsy	Y ~ year + as.factor(month)	48868.8	218.694	171.732	0.0824762	0.0644877	0.197243	overdispersed	11.2579	negative binomial	2716.95	372.41	1
tuberculosis of eye	Y ~ year + as.factor(month) + sin_6 + cos_6	39.1983	6.18405	4.9681	0.179607	0.14225	0.37217	underdispersed	0.511476	Poisson	32.92	7.1	0
unspec DR w/ DME	Y ~ year + as.factor(month)	137244	363.526	303.049	0.10215	0.0864565	0.679715	overdispersed	18.2736	quasi-Poisson	2788.08	1167.85	1
unspec DR w/o DME	Y ~ year + as.factor(month) + sin_6 + cos_6	571079	731.696	635.308	0.108438	0.0935463	0.690182	overdispersed	28.231	quasi-Poisson	5719.13	1843.51	1
unspec macular degeneration	Y ~ year + as.factor(month)	1.4481e+06	1177.09	1011.3	0.104018	0.0889586	0.540254	overdispersed	37.3682	quasi-Poisson	9975.22	2238.9	1
unspec retinal layer separation	Y ~ year + as.factor(month) + sin_12 + cos_12	69464	253.635	191.091	0.127373	0.0933845	0.159017	overdispersed	9.07438	negative binomial	1822.07	463.57	0
venous engorgement	Y ~ year + as.factor(month) + sin_6 + cos_6	4096.19	63.1557	47.934	0.065291	0.0486029	0.373577	equidispersed	2.98616	Poisson	885.87	157.33	1
visual cortex disorders	Y ~ year + as.factor(month)	516.33	22.6762	19.0842	0.10446	0.0880803	0.194037	equidispersed	1.5586	Poisson	205.42	35.45	1
visual field defects	Y ~ year + as.factor(month)	820304	896.141	731.675	0.0470735	0.0382946	0.500288	overdispersed	29.5838	negative binomial	18418.2	2570.87	1
visual impairment	Y ~ as.factor(month) + sin_6 + cos_6 + sin_12 + cos_12 + sin_3 + cos_3	1.26009e+06	1069.87	924.4	0.411612	0.352296	0.0621463	overdispersed	244.627	negative binomial	3112.55	653.63	0
visual loss	Y ~ year + as.factor(month) + sin_6 + cos_6 + sin_12 + cos_12	342549	557.213	477.474	0.114585	0.0969097	0.562967	overdispersed	17.6301	negative binomial	4672.57	793.86	1
vitreomacular adhesion	Y ~ year + as.factor(month)	1.32104e+06	1141.72	960.731	0.0466689	0.0386638	0.589038	overdispersed	35.8386	negative binomial	27532.4	4909.19	1
vitreous body crystalline deposits	Y ~ year + as.factor(month)	538607	726.978	597.687	0.0647572	0.0524049	0.575721	overdispersed	25.4839	negative binomial	11845.5	1675.02	1
vitreous degeneration	Y ~ year + as.factor(month)	3.09869e+08	17429	14440.2	0.0399075	0.0328437	0.657061	overdispersed	483.839	negative binomial	455466	62600.2	1
vitreous hemorrhage	Y ~ year + as.factor(month) + sin_3 + cos_3	6.35413e+06	2488.52	1995.37	0.04554	0.036247	0.422766	overdispersed	66.5351	negative binomial	57402.9	5801	1
vitreous membranes/strands	Y ~ year + as.factor(month) + sin_6 + cos_6 + sin_12 + cos_12 + sin_3 + cos_3	178412	401.189	311.82	0.0474715	0.0374799	0.714313	overdispersed	9.00903	negative binomial	8745.85	1589.97	1
vitreous prolapse	Y ~ year + sin_6 + cos_6 + sin_12 + cos_12 + sin_3 + cos_3	19279.2	138.499	115.405	0.0925853	0.0773466	0.0272174	overdispersed	8.33928	negative binomial	1450.4	191.91	1
wet AMD, active CNV	Y ~ year + as.factor(month)	8.07833e+07	8734.28	6741.23	0.0464314	0.0354229	0.475295	overdispersed	222.721	negative binomial	196436	16508.6	1
wet AMD, inactive CNV	Y ~ year + as.factor(month) + sin_3 + cos_3	3.14567e+06	1746.86	1416.46	0.0439932	0.0351751	0.687378	overdispersed	32.2979	quasi-Poisson	37797.4	5168.88	1
wet AMD, inactive scar	Y ~ year + as.factor(month) + sin_6 + cos_6	1.22102e+06	1088.73	900.785	0.0541348	0.0445948	0.41701	overdispersed	42.0196	quasi-Poisson	18071.3	3039.41	1
wet AMD, unspec stage	Y ~ year + as.factor(month) + sin_3 + cos_3	5.11658e+06	2154.06	1969.96	0.159747	0.145073	0.673188	overdispersed	83.8248	negative binomial	11835.4	3474.2	0
xanthelasma	Y ~ year + as.factor(month)	3303.66	56.9095	49.6952	0.0835449	0.0732759	0.308137	overdispersed	3.28721	negative binomial	710.57	134.74	1
zoster ocular disease	Y ~ year + sin_6 + cos_6 + sin_12 + cos_12 + sin_3 + cos_3	312272	554.607	406.727	0.120096	0.0890535	0.145281	overdispersed	42.074	negative binomial	4642.87	505.15	1

## Sheet: notes
Abbreviations: MSE = mean squared error; RMSE = root mean squared error; MAE = mean absolute error; RMSPE = root mean squared percentage error; MAPE = mean absolute percentage error; Phi = dispersion parameter; Included = indicator variable to denote whether the diagnosis entity was included in the analysis due to having a satisfactory counterfactual model performance, i.e., less than 12.5% RMSPE…
