# Supplementary material for: Shifts in ophthalmic care utilization during the COVID-19 pandemic in the US
Source: Commun Med (Lond). 2023 Dec 14;3:181. doi: 10.1038/s43856-023-00416-4 (PMC10721809; doi:10.1038/s43856-023-00416-4)
Supplement: Supplementary file 4 — Supplementary Data 3 [file 43856_2023_416_MOESM4_ESM.xlsx]

## Sheet: dev-estimates
Diagnosis Entity	2020-01-01	2020-02-01	2020-03-01	2020-04-01	2020-05-01	2020-06-01	2020-07-01	2020-08-01	2020-09-01	2020-10-01	2020-11-01	2020-12-01	2021-01-01	2021-02-01	2021-03-01	2021-04-01	2021-05-01	2021-06-01	2021-07-01	2021-08-01	2021-09-01	2021-10-01	2021-11-01	2021-12-01
abducent nerve palsy	-0.0309897	-0.033912	-0.307736	-0.589134	-0.262105	0.0362564	-0.0139742	-0.145716	-0.0946051	-0.106917	-0.102459	-0.0527102	-0.0984301	-0.131718	-0.044032	-0.0436685	-0.0884995	0.0801487	-0.0370515	-0.0837216	-0.120519	-0.153457	-0.0662611	-0.0909623
accommodation disorders	-0.111635	-0.00321286	-0.433763	-0.893766	-0.491613	-0.113094	-0.122712	-0.208894	-0.0551043	-0.224139	-0.276143	-0.0497084	-0.240249	-0.0322956	0.0382783	-0.229213	-0.201462	0.0356429	-0.189736	-0.27199	-0.210806	-0.449699	-0.314208	-0.233653
amblyopia, deprivation	0.0134897	-0.0826462	-0.369786	-0.780053	-0.386456	-0.0654235	-0.0389237	-0.197748	-0.0504353	-0.125546	-0.190569	-0.112597	-0.164513	-0.175712	-0.0663269	-0.172415	-0.234903	-0.0432876	-0.131965	-0.155688	-0.13151	-0.20686	-0.209179	-0.133824
amblyopia, refractive	-0.0174571	-0.0316428	-0.430145	-0.859173	-0.484911	-0.113948	-0.115212	-0.238143	-0.0935592	-0.180681	-0.232905	-0.146074	-0.203585	-0.193654	-0.0530961	-0.122104	-0.200469	-0.0617508	-0.147357	-0.207303	-0.137509	-0.241715	-0.188588	-0.188468
amblyopia, strabismic	-0.0640167	0.0444683	-0.35646	-0.818677	-0.411482	-0.0135893	-0.128628	-0.151535	-0.0506494	-0.201214	-0.12991	-0.0296389	-0.220422	-0.0656683	0.0543242	-0.149898	-0.106873	0.0754281	-0.151845	-0.0507899	0.0146285	-0.240116	-0.0611632	-0.0405681
amblyopia, suspect	-0.129756	-0.189652	-0.46584	-0.876528	-0.541577	-0.22764	-0.279562	-0.407005	-0.274109	-0.328045	-0.340843	-0.292716	-0.361923	-0.420226	-0.207385	-0.188224	-0.319354	-0.292653	-0.38635	-0.454871	-0.346309	-0.421881	-0.336806	-0.404998
amblyopia, unspec	0.013247	-0.0092771	-0.362082	-0.754921	-0.44283	-0.0526072	-0.0797955	-0.164737	-0.0464314	-0.118529	-0.145008	-0.0568191	-0.1138	-0.107434	0.0288942	-0.0491501	-0.16402	-0.00961765	-0.047765	-0.0704183	-0.0369451	-0.147006	-0.100505	-0.0982971
angoid streaks of macula	0.0248942	0.0079109	-0.254369	-0.47362	-0.281606	-0.0288088	-0.00978416	-0.0869274	0.0288923	-0.125412	-0.0922392	-0.0629044	-0.164511	-0.00487195	-0.0457559	-0.0684137	-0.183651	-0.00319976	-0.1112	-0.0447235	-0.0300504	-0.155603	-0.0976079	-0.0710816
anisometropia/aniseikonia	0.0124693	0.00668567	-0.376123	-0.84607	-0.460102	-0.0901654	-0.0976012	-0.196293	-0.100973	-0.170969	-0.205228	-0.121548	-0.138422	-0.129464	-0.0104456	-0.0788451	-0.167926	-0.0228014	-0.112593	-0.176426	-0.138981	-0.205167	-0.175044	-0.15379
anterior synechiae (iris)	-0.0684199	-0.0404851	-0.356403	-0.755209	-0.362675	-0.0806185	-0.221471	-0.305165	-0.274383	-0.185674	-0.16364	-0.0781951	-0.18606	-0.259739	-0.150615	-0.190137	-0.239601	-0.0756977	-0.190205	-0.250419	-0.468593	-0.341372	-0.158884	-0.449791
anterior uveitis - acute, other/unspec	0.0107653	0.010811	-0.205858	-0.495734	-0.323623	-0.124736	-0.148899	-0.18042	-0.160649	-0.187371	-0.206137	-0.111055	-0.166092	-0.126181	-0.0733762	-0.135991	-0.243131	-0.107011	-0.0977157	-0.107054	-0.142948	-0.256429	-0.217579	-0.240604
anterior uveitis - acute, primary	-0.0493017	0.0187493	-0.246796	-0.483485	-0.263122	-0.0478295	-0.0459189	-0.151843	-0.0764279	-0.127157	-0.155634	-0.10952	-0.139409	-0.0589997	0.0368529	0.0162792	-0.102389	0.018782	-0.0119207	-0.0427321	-0.00923745	-0.108653	-0.0850635	-0.141334
anterior uveitis - acute, recurrent	-0.0429743	-0.0504311	-0.281103	-0.522491	-0.256357	-0.0479246	-0.115153	-0.191515	-0.123996	-0.162644	-0.155483	-0.0761119	-0.132209	-0.13242	-0.0241279	-0.0365157	-0.0553953	0.0497528	-0.0490249	-0.107796	-0.0712324	-0.126958	-0.0549919	-0.0836458
anterior uveitis - chronic	-0.000307584	-0.0185659	-0.295245	-0.55421	-0.256719	-0.00126667	-0.0532505	-0.148747	-0.0614073	-0.102232	-0.152096	-0.118021	-0.109847	-0.0810021	0.0489628	0.0242578	-0.0848459	0.0409704	-0.0180261	-0.0347861	0.0235165	-0.0835593	-0.0734987	-0.121312
anterior uveitis - other	-0.137134	-0.147987	-0.329666	-0.579928	-0.363693	-0.114013	-0.198817	-0.175028	0.0458117	-0.0831938	-0.0383176	0.0472736	-0.249062	-0.225623	-0.0698247	-0.208434	-0.163796	0.00279731	-0.178035	-0.0423207	0.217612	0.00463601	0.126771	0.0811347
aphakia	0.00305421	-0.025636	-0.348838	-0.674781	-0.362189	-0.0330456	-0.00950597	-0.140059	-0.0389212	-0.127858	-0.113123	-0.0439598	-0.0813197	-0.0622587	0.0528706	-0.0145516	-0.109747	0.0753392	0.0144885	0.000936857	0.0322396	-0.0656749	-0.00974994	-0.0110595
astigmatism	-0.125418	-0.0354405	-0.417755	-0.91356	-0.536962	-0.119397	-0.182038	-0.218705	-0.0870216	-0.262123	-0.201056	-0.121789	-0.306235	-0.148448	-0.0360613	-0.242689	-0.184781	-0.0485087	-0.266604	-0.176512	-0.113607	-0.351989	-0.159476	-0.167173
background retinopathy, unspec	-0.175043	-0.181114	-0.479626	-0.754222	-0.523802	-0.172885	-0.146106	-0.164912	-0.0736066	-0.277435	-0.292638	-0.237759	-0.42139	-0.388365	-0.274988	-0.455626	-0.4109	-0.237648	-0.343753	-0.200365	-0.165961	-0.364072	-0.260534	-0.300454
benign neoplasm - choroid	-0.000863359	-0.0328581	-0.383548	-0.74702	-0.477951	-0.110919	-0.0775075	-0.195052	-0.120205	-0.210279	-0.240609	-0.159352	-0.209617	-0.207541	-0.0859301	-0.190498	-0.268773	-0.124564	-0.149622	-0.181826	-0.158213	-0.257367	-0.213843	-0.223421
benign neoplasm - ciliary body	-0.00674761	-0.00410252	-0.384959	-0.79277	-0.510057	-0.116435	-0.0836089	-0.257848	-0.0744177	-0.181366	-0.23824	-0.0744432	-0.0959274	-0.147966	-0.00719158	-0.0619734	-0.171227	-0.0497686	-0.125955	-0.17928	-0.135372	-0.216111	-0.214695	-0.149559
benign neoplasm - conjunctiva	0.0350793	0.0178118	-0.394896	-0.819054	-0.532417	-0.129279	-0.0625419	-0.2004	-0.0653064	-0.140085	-0.159541	-0.077564	-0.0864512	-0.0979668	0.00425499	0.0307955	-0.144206	0.00623697	-0.0287521	-0.111556	-0.0567368	-0.149481	-0.138913	-0.127174
benign neoplasm - eyelid	-0.00785417	-0.0399236	-0.411152	-0.837956	-0.557915	-0.261576	-0.238925	-0.344785	-0.299751	-0.337133	-0.340264	-0.302026	-0.311781	-0.295586	-0.188279	-0.221527	-0.315365	-0.184752	-0.231089	-0.269163	-0.277974	-0.334766	-0.269196	-0.331493
benign neoplasm - orbit	-0.110295	0.0259523	-0.304165	-0.763342	-0.456368	-0.185976	-0.301501	-0.239213	-0.0184711	-0.166601	-0.0571889	0.0638861	-0.140973	-0.0931494	0.00328378	-0.163277	-0.0859218	-0.0168633	-0.176464	-0.0387521	0.221864	-0.058466	0.34155	0.259024
benign neoplasm - unspec	-0.0176142	-0.0330936	-0.438981	-0.80956	-0.601292	-0.177097	-0.0898896	-0.243895	-0.136622	-0.198579	-0.200074	-0.0824706	-0.181626	-0.132651	-0.0234834	-0.134762	-0.232379	-0.0773441	-0.0743317	-0.122927	-0.111605	-0.210572	-0.139183	-0.0991496
blebitis	0.12817	-0.139853	-0.332379	-0.575782	-0.323794	-0.112119	-0.101904	-0.130777	0.0874963	0.203968	-0.0218704	-0.0244687	-0.0028327	-0.2049	-0.0619231	-0.166891	-0.291479	-0.199527	-0.156701	-0.0714664	0.0558255	0.194663	0.29057	0.216087
blepharospasm	-0.0389379	0.0106242	-0.381147	-0.742054	-0.346272	-0.0978633	-0.195474	-0.224783	-0.158945	-0.245662	-0.226504	-0.146638	-0.251411	-0.20154	-0.0593949	-0.119294	-0.169778	-0.0485847	-0.102131	-0.150434	-0.108197	-0.239856	-0.197864	-0.220444
BRAO	-0.0354484	-0.0220645	-0.319696	-0.597463	-0.353145	0.0130394	-0.0742486	-0.157636	-0.0596557	-0.155949	-0.198847	-0.0751083	-0.174645	-0.184812	-0.0270847	-0.0597731	-0.16304	-0.0290554	-0.0762726	-0.123192	-0.0681122	-0.173929	-0.107216	-0.122548
BRVO	-0.0317316	-0.0487436	-0.287829	-0.473866	-0.319549	-0.099873	-0.112544	-0.208269	-0.115006	-0.184672	-0.206213	-0.108289	-0.202025	-0.192745	-0.0831494	-0.117627	-0.209697	-0.0990096	-0.130295	-0.157871	-0.114667	-0.212804	-0.187673	-0.175708
burn, corneal/conjunctival sac	-0.0622938	-0.206378	-0.442977	-0.559853	-0.33827	-0.165376	-0.178377	-0.27687	-0.158719	-0.0381018	-0.113888	-0.0344829	-0.0821735	-0.292692	-0.317567	-0.184047	-0.1932	-0.149956	-0.189417	-0.169925	-0.169898	-0.0223458	0.198448	0.0401656
carcinoma in situ - eye	0.0768846	-0.138985	-0.378633	-0.654171	-0.421654	-0.00495998	-0.226814	-0.35033	-0.373229	-0.259599	-0.429129	-0.140074	-0.130397	-0.311063	-0.202565	-0.215194	-0.425134	-0.366182	-0.239425	-0.357094	-0.355224	-0.431556	-0.31442	-0.396255
cataract, age-related	-0.070723	-0.00270738	-0.351243	-0.808503	-0.464021	-0.0917615	-0.142476	-0.166209	-0.0621437	-0.211441	-0.154781	-0.0734813	-0.236517	-0.12702	0.00874753	-0.163425	-0.132267	0.00428304	-0.167528	-0.06684	-0.0320162	-0.253479	-0.0830065	-0.0847847
cataract, infantile/juvenile	0.0611807	0.120774	-0.249672	-0.72282	-0.352371	0.0154369	0.109102	-0.051428	0.098471	0.0355877	0.0149516	0.137245	0.0488314	0.128413	0.339808	0.213006	0.125269	0.293046	0.252014	0.222369	0.437064	0.209026	0.28032	0.275868
cataract, secondary	-0.0303124	-0.0683235	-0.406752	-0.81061	-0.460412	-0.0879842	-0.0947796	-0.227488	-0.136934	-0.197708	-0.20978	-0.141354	-0.196868	-0.224126	-0.0728433	-0.120514	-0.20931	-0.0855032	-0.147298	-0.176649	-0.144139	-0.22595	-0.159738	-0.181165
cataract, traumatic	0.0301624	-0.0525435	-0.340711	-0.735276	-0.474668	-0.143288	-0.0604812	-0.0637937	0.0675195	-0.0411619	-0.069867	-0.0424791	-0.0881164	-0.153208	-0.0918732	-0.13189	-0.227425	-0.0577763	-0.0247326	0.0708555	0.240091	0.066476	0.0778195	0.012766
central serous chorioretinopathy	-0.0169428	-0.0227768	-0.328238	-0.577495	-0.384015	-0.08615	-0.0893053	-0.186924	-0.0948344	-0.175223	-0.190533	-0.11051	-0.181316	-0.137128	-0.0420426	-0.0772253	-0.16962	-0.0221477	-0.0568542	-0.0883888	-0.0399515	-0.162796	-0.130398	-0.142538
chalazion	-0.148288	-0.106059	-0.385521	-0.711265	-0.43126	-0.138329	-0.236406	-0.237536	-0.0779139	-0.217407	-0.134411	-0.076602	-0.354904	-0.285839	-0.185781	-0.347632	-0.303602	-0.169976	-0.363346	-0.230991	-0.108931	-0.312279	-0.124405	-0.171863
chorioretinal scars	-0.0716174	0.00137953	-0.349023	-0.756913	-0.451903	-0.0809616	-0.141013	-0.167691	-0.0672437	-0.235926	-0.181071	-0.102038	-0.24671	-0.128897	0.00550804	-0.211687	-0.18749	-0.0260197	-0.195459	-0.111417	-0.0675771	-0.29652	-0.141661	-0.13098
chorioretinal scars following detach surg	-0.0129934	-0.0624604	-0.312025	-0.649047	-0.319036	0.0712692	0.00993294	-0.124857	0.0230896	-0.164411	-0.14725	-0.0534073	-0.146775	-0.180334	-0.0228082	-0.112957	-0.189906	0.00325178	-0.0679124	-0.105446	-0.0358175	-0.215534	-0.204715	-0.1611
choroidal degenerations	0.000211981	-0.0162714	-0.394697	-0.748164	-0.531889	-0.199875	-0.126215	-0.169691	-0.120593	-0.251464	-0.166724	-0.134967	-0.244343	-0.201213	-0.0774023	-0.115334	-0.17568	-0.0195928	-0.0874493	-0.113115	-0.0837604	-0.177213	-0.116842	-0.100428
choroidal detachment	-0.144662	-0.096882	-0.252659	-0.520634	-0.348943	-0.104128	-0.201289	-0.207454	-0.06048	-0.215085	-0.203579	-0.0223396	-0.257351	-0.159872	-0.00169893	-0.187087	-0.219927	-0.0159881	-0.235582	-0.143433	0.0106271	-0.247073	-0.136928	-0.0541954
choroidal hemorrhage	0.0340805	-0.059884	-0.230879	-0.498441	-0.374445	-0.0939206	-0.118291	-0.205168	-0.0677818	-0.057045	-0.162556	-0.0497725	-0.0131256	-0.00785105	0.140352	-0.00999075	-0.0337692	0.00782351	-0.0781643	0.0137373	0.00241847	-0.0563136	0.0129056	-0.103961
choroidal rupture	0.0320628	0.0162226	-0.350432	-0.654505	-0.38656	-0.151262	-0.00266795	-0.243664	-0.146377	-0.223833	-0.209328	-0.0701975	-0.15066	-0.0737437	-0.205269	-0.197304	-0.214901	-0.0265505	-0.0869064	-0.136834	-0.195434	-0.259284	-0.182964	-0.119169
CME post-cataract surg	-0.0054631	-0.0383124	-0.279139	-0.599674	-0.377	-0.184487	-0.192927	-0.279938	-0.182341	-0.236195	-0.263181	-0.187114	-0.193495	-0.199016	-0.100395	-0.131505	-0.239321	-0.160728	-0.165604	-0.190223	-0.15575	-0.268958	-0.236549	-0.229184
color vision deficiencies	-0.0983657	-0.0677385	-0.452348	-0.865605	-0.513384	-0.170058	-0.298752	-0.290507	-0.106287	-0.34796	-0.288478	-0.151535	-0.354786	-0.277929	-0.12638	-0.294559	-0.275401	-0.165851	-0.378351	-0.270205	-0.206432	-0.450849	-0.315416	-0.293274
conjunctival degen/deposits	0.0025826	-0.00197677	-0.378008	-0.812215	-0.502323	-0.15458	-0.140879	-0.235797	-0.142575	-0.180653	-0.183783	-0.113739	-0.153243	-0.1409	-0.0337958	-0.100055	-0.204663	-0.0737394	-0.149637	-0.180397	-0.170661	-0.243984	-0.16792	-0.202706
conjunctival hemorrhage	-0.159409	-0.136633	-0.389489	-0.709848	-0.465406	-0.194954	-0.304201	-0.27658	-0.0865556	-0.205316	-0.110884	-0.107636	-0.366596	-0.323259	-0.203353	-0.348087	-0.300703	-0.129711	-0.331179	-0.195712	0.0203603	-0.199683	0.019252	-0.0756487
conjunctival scars	-0.0940022	-0.0269317	-0.253542	-0.682003	-0.351188	-0.0747068	-0.176157	-0.170035	-0.0418937	-0.239355	-0.127371	-0.0583903	-0.226173	-0.0998303	0.115652	-0.133907	-0.106807	0.0636319	-0.174456	-0.101788	-0.0710584	-0.283717	-0.115514	-0.145947
conjunctivitis - infectious	-0.0235476	-0.024448	-0.291772	-0.618618	-0.468927	-0.274334	-0.260212	-0.344679	-0.26917	-0.328943	-0.358103	-0.358761	-0.427206	-0.40886	-0.325727	-0.32551	-0.393272	-0.289559	-0.285086	-0.285186	-0.263498	-0.353472	-0.319041	-0.396141
conjunctivitis - noninfectious	-0.0562385	0.0262368	-0.360037	-0.769724	-0.450944	-0.0661674	-0.159111	-0.185533	-0.066342	-0.238518	-0.145278	-0.0379309	-0.239538	-0.130775	0.0189008	-0.214581	-0.186646	-0.0239574	-0.223101	-0.110683	-0.0502917	-0.298846	-0.085973	-0.0698372
conjunctivitis - other/unspec	-8.9815e-05	-0.0451504	-0.322406	-0.607141	-0.402734	-0.215417	-0.235359	-0.274936	-0.15842	-0.21661	-0.256288	-0.222559	-0.312207	-0.307863	-0.220572	-0.186446	-0.282396	-0.17095	-0.246116	-0.242537	-0.151136	-0.229697	-0.183935	-0.222833
conjunctivitis - other/unspec acute	-0.233468	-0.1784	-0.382466	-0.658465	-0.453083	-0.301358	-0.400811	-0.336915	-0.177281	-0.254957	-0.168527	-0.207693	-0.525971	-0.443509	-0.360992	-0.461782	-0.392525	-0.294082	-0.429339	-0.215161	-0.0612699	-0.226983	0.0333154	-0.152418
conjunctivitis - other/unspec chronic	-0.170426	-0.168447	-0.426282	-0.752116	-0.490619	-0.184778	-0.29951	-0.300837	-0.124847	-0.300681	-0.265048	-0.178235	-0.417838	-0.3883	-0.232156	-0.409569	-0.371774	-0.209657	-0.396049	-0.295449	-0.149179	-0.388505	-0.231345	-0.241856
corneal degen - arcus senilis	0.0466267	-0.00522784	-0.408623	-0.79794	-0.511294	-0.192458	-0.148831	-0.213003	-0.0935505	-0.213193	-0.212326	-0.0811182	-0.172499	-0.169439	0.00695833	-0.112552	-0.224089	-0.088501	-0.163242	-0.155734	-0.122932	-0.217126	-0.173462	-0.143177
corneal degen - band keratopathy	-0.0110202	0.0397002	-0.355197	-0.733074	-0.365647	-0.0474473	-0.126563	-0.170805	-0.0988355	-0.221838	-0.177382	-0.114533	-0.208567	-0.125283	0.00715249	-0.146086	-0.142554	-0.0402217	-0.181412	-0.077331	-0.092398	-0.276836	-0.117226	-0.174881
corneal degen - nodular	-0.0550418	0.0364304	-0.350607	-0.847238	-0.459688	-0.0357938	-0.158432	-0.176185	-0.100447	-0.224666	-0.167889	-0.0745033	-0.261141	-0.153336	0.0248313	-0.181101	-0.147644	0.0284111	-0.199837	-0.0967127	-0.0665749	-0.295876	-0.140552	-0.130879
corneal degen - other/unspec	-0.0353217	-0.00205089	-0.304004	-0.745778	-0.398668	0.115607	-0.173641	-0.224001	-0.130256	-0.17356	-0.161685	0.0235256	-0.085923	-0.0814419	0.190201	-0.146596	-0.0519818	0.304383	0.0158561	0.00697122	0.110297	-0.266049	-0.0740669	0.0958315
corneal degen - peripheral	0.0619545	-0.0117333	-0.328195	-0.831558	-0.541858	-0.212596	-0.256805	-0.291045	-0.310985	-0.322861	-0.41653	-0.34028	-0.400774	-0.474206	-0.351948	-0.384436	-0.439988	-0.354667	-0.395131	-0.400602	-0.434709	-0.426196	-0.349576	-0.441587
corneal edemas	-0.0961477	-0.0639345	-0.315588	-0.688456	-0.375688	-0.0922837	-0.179588	-0.208201	-0.116455	-0.228417	-0.175878	-0.0697512	-0.25985	-0.167581	-0.0306634	-0.156933	-0.152989	-0.020399	-0.168998	-0.0960964	-0.0797755	-0.259177	-0.121114	-0.110755
corneal membrane changes	-0.196165	-0.0939869	-0.446605	-0.737658	-0.466578	-0.229288	-0.323083	-0.325778	-0.21082	-0.175251	-0.00572903	0.174462	-0.251628	-0.223025	-0.085358	-0.201681	-0.144394	0.0736462	-0.185119	-0.0783737	0.0133807	-0.128167	0.0378836	0.0616355
corneal neovascularization	-0.0270249	0.0101526	-0.349206	-0.765764	-0.439093	-0.105227	-0.115201	-0.210207	-0.134492	-0.166289	-0.171698	-0.106969	-0.145595	-0.0940252	-0.00754763	-0.0237045	-0.16616	-0.0322798	-0.0972438	-0.123385	-0.136661	-0.196297	-0.136577	-0.191515
corneal pigmentations/deposits	-0.0216849	-0.00233124	-0.307763	-0.789092	-0.404532	-0.0678423	-0.210128	-0.213346	-0.105107	-0.260413	-0.156589	-0.0484259	-0.212913	-0.114868	0.0612117	-0.189738	-0.163009	0.0421302	-0.217891	-0.106944	-0.0464591	-0.294281	-0.109764	-0.11212
corneal scars/opacities - central	-0.0162167	-0.0345509	-0.350907	-0.743869	-0.403245	-0.0790893	-0.102929	-0.192519	-0.110576	-0.173496	-0.190054	-0.0894592	-0.166751	-0.173085	-0.000604314	-0.0613725	-0.16415	-0.0460905	-0.131246	-0.108772	-0.127839	-0.238326	-0.195846	-0.192107
corneal scars/opacities - minor/other	0.00553372	-0.00873597	-0.36555	-0.780553	-0.434703	-0.0858229	-0.0964579	-0.190771	-0.0996213	-0.158456	-0.172126	-0.0740534	-0.126688	-0.129179	-0.0129018	-0.0631775	-0.159198	-0.0241394	-0.0855925	-0.100284	-0.0800836	-0.171269	-0.107344	-0.125277
corneal transplant failure	-0.133001	-0.125999	-0.374167	-0.723685	-0.347695	-0.117519	-0.181864	-0.257215	-0.18058	-0.259564	-0.250214	-0.191423	-0.287522	-0.264943	-0.122886	-0.201574	-0.290141	-0.2375	-0.277581	-0.250853	-0.340036	-0.381995	-0.320183	-0.3581
corneal transplant rejection	-0.0173204	-0.0802514	-0.235395	-0.584484	-0.253899	-0.02416	-0.0851799	-0.140281	-0.100125	-0.146985	-0.205199	-0.151946	-0.182503	-0.186031	-0.0297591	-0.123321	-0.197773	-0.0680372	-0.137473	-0.119842	-0.194304	-0.197761	-0.180424	-0.259507
corneal ulcer - perforated	-0.108661	-0.0368447	-0.261135	-0.362063	-0.0755828	-0.0175118	-0.0525209	-0.110247	-0.108887	-0.204498	-0.105271	-0.0663354	-0.0858059	-0.228356	-0.0404519	-0.0830592	-0.144008	-0.106081	-0.217866	-0.150973	-0.252165	-0.226332	-0.245939	-0.317222
corneal ulcer - unperforated, iso epi defect	-0.174752	-0.141688	-0.335882	-0.594341	-0.399187	-0.157426	-0.274902	-0.231308	-0.0510957	-0.171661	-0.0595454	-0.0165734	-0.336794	-0.300037	-0.172886	-0.335518	-0.27936	-0.118592	-0.316344	-0.174515	0.0292367	-0.189191	0.05247	-0.0244213
corneal ulcer - unperforated, w/ str involv	-0.0732395	-0.0324812	-0.237296	-0.502411	-0.330074	-0.125302	-0.124494	-0.189577	-0.149766	-0.170548	-0.177581	-0.122394	-0.167781	-0.126872	-0.0565089	-0.0513858	-0.14599	-0.0478613	-0.0900018	-0.0834858	-0.0829196	-0.176462	-0.107855	-0.15787
corrosion, cornea/conjunctival sac	0.0081276	-0.0330542	-0.211444	-0.353912	-0.167395	0.132019	0.160495	-0.000640649	0.00925536	0.122557	0.0967652	-0.00188948	0.096259	0.041439	0.124404	0.0945916	0.131662	0.341704	0.18842	0.186818	0.191461	0.125074	0.161984	0.123389
CRAO	0.0287619	0.00810642	-0.266817	-0.540365	-0.287307	-0.00398696	0.00426824	-0.120062	-0.0410342	-0.116593	-0.137403	-0.0641723	-0.0849337	-0.0826767	0.0629171	-0.00910354	-0.0965176	0.0105468	-0.0255001	-0.0284823	-0.00775042	-0.127339	-0.0782486	-0.123473
CRVO	-0.0349549	-0.0466498	-0.264355	-0.409156	-0.251245	-0.0551332	-0.0782341	-0.187866	-0.0889617	-0.152001	-0.159522	-0.0732792	-0.175843	-0.178601	-0.0718509	-0.0802255	-0.162099	-0.0427419	-0.104317	-0.152991	-0.10226	-0.187094	-0.130409	-0.129109
cystoid macular degeneration	-0.0265458	-0.0456933	-0.31458	-0.561831	-0.336509	-0.0676225	-0.0898725	-0.182944	-0.0906491	-0.162997	-0.186566	-0.0754473	-0.149205	-0.14018	-0.0241807	-0.063879	-0.152776	-0.0301497	-0.0530146	-0.0875036	-0.0328466	-0.133956	-0.114214	-0.103025
dacryoadenitis - acute	-0.127937	0.0206669	-0.438478	-0.674624	-0.474512	-0.12437	-0.225225	-0.218478	-0.224609	-0.243188	-0.224178	-0.202253	-0.16332	0.0825351	-0.0683242	-0.0360935	-0.172106	-0.0703137	-0.176067	-0.110749	-0.185593	-0.177052	0.0342456	-0.0666564
dacryoadenitis - chronic	-0.0164317	-0.0149786	-0.286099	-0.719144	-0.434493	-0.127903	-0.213802	-0.288167	0.0545166	-0.0941168	-0.129468	0.00715009	-0.0105261	-0.12883	0.0825776	-0.0290559	-0.0499149	0.0544817	-0.12793	-0.174132	-0.156846	-0.0896378	-0.109712	0.0719318
dermatochalasis	-0.0130004	-0.0437552	-0.393075	-0.825438	-0.48003	-0.128233	-0.143574	-0.239799	-0.184032	-0.192468	-0.195481	-0.119664	-0.166139	-0.169889	-0.0348731	-0.10841	-0.203213	-0.0587047	-0.109878	-0.124756	-0.138331	-0.228677	-0.139485	-0.188618
diplopia	0.00783424	-0.0203995	-0.382952	-0.747375	-0.411949	-0.0564585	-0.0753087	-0.192163	-0.0999858	-0.163399	-0.178368	-0.10211	-0.15278	-0.166086	-0.0356429	-0.0583045	-0.138296	0.0175618	-0.0448256	-0.0839374	-0.0669668	-0.181852	-0.113205	-0.116263
DME resolved after tx	-0.0139042	-0.0445701	-0.391195	-0.58936	-0.305855	-0.0452092	-0.107352	-0.170623	-0.12375	-0.105626	-0.127325	0.0195687	-0.185757	-0.284323	-0.12052	-0.202166	-0.272547	-0.15852	-0.195208	-0.203442	-0.148656	-0.262035	-0.222248	-0.226149
drusen of macula	-0.0128631	-0.0330698	-0.413308	-0.814065	-0.52512	-0.135992	-0.0948559	-0.202276	-0.112416	-0.214917	-0.232693	-0.153031	-0.218869	-0.210504	-0.0856458	-0.173979	-0.254643	-0.104588	-0.147153	-0.168053	-0.13159	-0.252869	-0.197113	-0.215428
dry AMD, adv stage w/ subfov involv	0.0252806	-0.0339622	-0.36063	-0.620523	-0.354796	-0.0141764	-0.0274291	-0.172922	-0.113333	-0.217189	-0.210859	-0.107494	-0.146355	-0.184259	-0.0296136	-0.0893674	-0.154575	-0.000245534	-0.0533629	-0.112384	-0.0677547	-0.18007	-0.0924259	-0.0915035
dry AMD, adv stage w/o subfov involv	-0.0573191	0.0289798	-0.3193	-0.625739	-0.327233	-0.00247387	-0.102199	-0.141851	-0.0554525	-0.230699	-0.180897	-0.0594483	-0.231334	-0.109431	0.0474018	-0.142789	-0.118619	-0.00716135	-0.142988	-0.0295746	0.0157807	-0.231834	-0.0447835	-0.0569351
dry AMD, early stage	0.00896858	-0.0365492	-0.377866	-0.754292	-0.429558	-0.0682937	-0.0736483	-0.201844	-0.12187	-0.211033	-0.201123	-0.119584	-0.175534	-0.207249	-0.0514497	-0.133168	-0.209271	-0.0685215	-0.112874	-0.163087	-0.127256	-0.227305	-0.150507	-0.170269
dry AMD, intermediate stage	-0.00106698	-0.0356034	-0.318254	-0.573355	-0.357201	-0.0615374	-0.0684736	-0.17505	-0.0956537	-0.215806	-0.218257	-0.110645	-0.17402	-0.184645	-0.0507714	-0.12861	-0.224803	-0.084412	-0.108568	-0.135499	-0.0851409	-0.212621	-0.164991	-0.15104
dry eye syndrome	-0.0121173	-0.0455269	-0.406613	-0.788447	-0.464456	-0.089065	-0.0882332	-0.214778	-0.119401	-0.182803	-0.193952	-0.110714	-0.16964	-0.17486	-0.0325903	-0.0884401	-0.17196	-0.035587	-0.0957854	-0.142857	-0.11536	-0.206945	-0.135234	-0.164374
ectropion	-0.00929762	-0.0701159	-0.409348	-0.792574	-0.483441	-0.157054	-0.1958	-0.307732	-0.258019	-0.262442	-0.272879	-0.194858	-0.274136	-0.291126	-0.144438	-0.15639	-0.248265	-0.118172	-0.200717	-0.226648	-0.232302	-0.310463	-0.232281	-0.278158
enophthalmos	0.142771	0.0884747	-0.248264	-0.696156	-0.396662	-0.120845	-0.0654834	-0.065673	-0.0960604	-0.134165	-0.133975	0.0352552	-0.165876	0.0423013	0.107566	-0.011268	0.0475719	-0.0595643	-0.0226058	-0.0317969	-0.00946858	-0.152587	0.014288	-0.0178631
entropion	-0.0891236	0.0167797	-0.325208	-0.775527	-0.405757	-0.0767	-0.139217	-0.124499	-0.0154958	-0.206043	-0.123407	-0.048997	-0.248827	-0.0943084	0.101981	-0.139097	-0.0524962	0.0541163	-0.130996	-0.0224247	0.0310095	-0.232055	-0.0300873	-0.0339751
epiphora	-0.114353	-0.0234839	-0.397295	-0.814371	-0.47657	-0.132189	-0.25448	-0.286082	-0.202729	-0.318848	-0.248078	-0.132625	-0.364047	-0.252298	-0.118196	-0.291147	-0.197814	-0.0557691	-0.287026	-0.183163	-0.135469	-0.361001	-0.154884	-0.186482
episcleritis	-0.0503344	-0.0907239	-0.385185	-0.612976	-0.360972	-0.115453	-0.100081	-0.211963	-0.0480412	-0.0682465	-0.105916	-0.0283113	-0.169914	-0.233172	-0.180476	-0.145747	-0.163215	-0.0524469	-0.0586235	-0.128377	-0.0222461	-0.074797	-0.0196357	-0.0494274
esotropia	-0.0249719	-0.00507634	-0.388319	-0.819699	-0.452279	-0.060848	-0.0749108	-0.202211	-0.0749776	-0.123218	-0.150875	-0.0919458	-0.140839	-0.0936978	0.0313025	-0.0246254	-0.137091	0.0409592	-0.0613664	-0.0889315	-0.0547481	-0.159588	-0.0871865	-0.117124
exophthalmos	-0.0208392	-0.0745205	-0.398664	-0.760897	-0.451908	-0.116296	-0.155031	-0.253727	-0.1592	-0.182702	-0.180771	-0.106823	-0.188085	-0.207018	-0.11129	-0.0978915	-0.141176	-0.0206003	-0.108114	-0.160658	-0.161954	-0.202103	-0.088069	-0.127008
exotropia	-0.00838414	-0.0182582	-0.393567	-0.811274	-0.483672	-0.13112	-0.111329	-0.219383	-0.131109	-0.165988	-0.187485	-0.0933503	-0.159254	-0.147048	-0.00328804	-0.0606521	-0.174533	-0.0416756	-0.0997644	-0.144896	-0.120488	-0.212164	-0.135454	-0.169908
exudative retinopathy	-0.152035	-0.0636093	-0.319177	-0.658505	-0.403086	-0.0269146	-0.130057	-0.202557	-0.0903885	-0.223793	-0.222267	-0.0911828	-0.221632	-0.145524	-0.0133421	-0.186462	-0.224757	-0.046648	-0.160114	-0.156075	-0.0410061	-0.26383	-0.160727	-0.185421
eyeball/orbital tissue contusion	-0.0744704	-0.0686233	-0.312166	-0.579622	-0.402058	-0.169832	-0.134059	-0.221552	-0.146086	-0.213247	-0.242766	-0.156932	-0.233885	-0.222831	-0.128804	-0.149569	-0.251885	-0.106259	-0.134215	-0.169911	-0.141145	-0.239535	-0.17053	-0.195414
eyelid cysts	-0.0283164	-0.0284661	-0.413548	-0.855024	-0.545603	-0.128056	-0.104775	-0.225867	-0.126482	-0.196496	-0.221916	-0.142335	-0.219135	-0.145405	0.0099612	-0.0525383	-0.17302	-0.0242102	-0.11433	-0.107744	-0.0906152	-0.207971	-0.155963	-0.171715
eyelid edema	-0.0459289	-0.0761691	-0.293248	-0.555478	-0.362111	-0.141424	-0.190909	-0.181808	-0.17212	-0.189785	-0.257608	-0.199615	-0.150266	-0.218093	-0.0157158	-0.100004	-0.172781	-0.0898656	-0.191071	-0.0777918	-0.149583	-0.172395	-0.207824	-0.26706
eyelid retraction	-0.0148959	-0.0987679	-0.467512	-0.819986	-0.471859	-0.0808011	-0.116197	-0.228914	-0.120432	-0.1436	-0.120708	-0.093616	-0.155398	-0.239067	-0.210778	-0.198269	-0.214468	0.000480682	-0.105764	-0.0169498	-0.0692169	-0.1068	-0.015533	-0.105892
eyelid/periocular open wound	-0.069795	-0.066736	-0.29407	-0.518327	-0.236174	-0.0428659	-0.103907	-0.171568	-0.151921	-0.136426	-0.181173	-0.139815	-0.15471	-0.0978345	-0.107792	-0.122409	-0.15509	-0.0880245	-0.101902	-0.123957	-0.10648	-0.182687	-0.171385	-0.243093
eyelid/periocular superficial injury	-0.00594592	-0.102282	-0.403932	-0.690497	-0.518008	-0.345397	-0.325673	-0.39317	-0.235316	-0.238563	-0.143309	-0.1196	-0.170579	-0.255444	-0.18356	-0.249275	-0.314037	-0.2483	-0.254409	-0.30015	-0.163613	-0.155758	0.0912823	0.00654164
FB, conjunctival sac	-0.150179	-0.0615117	-0.236318	-0.538643	-0.216715	0.0227389	-0.218992	-0.22845	-0.0832109	-0.231576	-0.104645	-0.040515	-0.331516	-0.195189	0.0289925	-0.182351	-0.0969059	-0.0140227	-0.31434	-0.236495	-0.150478	-0.323175	-0.094684	-0.125382
FB, cornea	-0.0858168	-0.0243564	-0.135489	-0.402123	-0.184249	0.0790847	-0.119097	-0.183958	-0.0283429	-0.225103	-0.0968172	-0.00529819	-0.17799	-0.0654021	0.143359	-0.107875	-0.115462	0.0875784	-0.193027	-0.115876	-0.0153813	-0.307483	-0.0925867	-0.0589129
FB, external eye other/unspec	-0.0808235	-0.0789467	-0.344969	-0.501408	-0.387929	-0.14872	-0.22371	-0.210417	-0.0994947	-0.276567	-0.23275	-0.168463	-0.171897	-0.300452	-0.226647	-0.12528	-0.313723	-0.140509	-0.247238	-0.25014	-0.251296	-0.359567	-0.363361	-0.30631
Fuch's endothelial dystrophy	0.0153503	-0.0161354	-0.385997	-0.813274	-0.466012	-0.0875001	-0.10544	-0.208838	-0.145073	-0.203969	-0.192454	-0.0967938	-0.161244	-0.197955	-0.0745859	-0.129915	-0.195654	-0.0487036	-0.107415	-0.138544	-0.142688	-0.244782	-0.165642	-0.179621
glaucoma, absolute	0.0725649	0.00441683	-0.341823	-0.669814	-0.457839	-0.154513	-0.177081	-0.159878	-0.0538698	-0.133515	-0.13203	-0.034664	-0.0753227	-0.0371622	0.0886019	0.0325263	-0.11615	-0.0377173	-0.0793109	-0.0378353	0.0178667	-0.0899772	0.000354414	0.0890868
glaucoma, OAG	-0.0221707	-0.0601718	-0.373852	-0.740003	-0.382861	-0.0399767	-0.083408	-0.221531	-0.128735	-0.194768	-0.203755	-0.117217	-0.168582	-0.169129	-0.0295412	-0.106104	-0.189598	-0.0745807	-0.100684	-0.135706	-0.11497	-0.213658	-0.169403	-0.171009
glaucoma, other/unspec	0.00368309	-0.0516733	-0.324609	-0.547176	-0.349991	-0.0935272	-0.124798	-0.228572	-0.131839	-0.213353	-0.238066	-0.137411	-0.214194	-0.207692	-0.104033	-0.139532	-0.22965	-0.113239	-0.117138	-0.138097	-0.0829003	-0.194974	-0.161491	-0.131513
glaucoma, PACG - acute	-0.00220095	-0.103043	-0.307508	-0.563518	-0.293841	0.0416618	-0.0614788	-0.196832	-0.111308	-0.145008	-0.0285588	-0.0553415	-0.103855	-0.176614	-0.0369488	0.0901828	-0.0627367	0.0532715	-0.00606946	-0.0767699	-0.106786	-0.103655	0.0787403	-0.0319096
glaucoma, PACG - chronic	-0.0396826	-0.028	-0.334761	-0.706201	-0.405872	-0.0584212	-0.060496	-0.179339	-0.0968613	-0.142866	-0.16114	-0.105656	-0.154398	-0.148821	0.00288302	-0.0457096	-0.142289	-0.0330248	-0.0770004	-0.0914622	-0.0848192	-0.173775	-0.116297	-0.137608
glaucoma, PACG - other/unspec	-0.114719	-0.0523811	-0.375013	-0.709935	-0.476226	-0.0948382	-0.0668812	-0.210924	-0.153106	-0.203087	-0.211893	-0.152653	-0.199408	-0.119719	0.0183062	-0.0312812	-0.132907	-0.0218666	-0.0478258	-0.134854	-0.0994644	-0.144208	-0.0771002	-0.152386
glaucoma, PXG	0.00391305	-0.0468099	-0.382873	-0.743902	-0.434118	-0.037712	-0.04351	-0.20595	-0.148349	-0.207123	-0.201537	-0.12787	-0.13561	-0.191619	-0.0658151	-0.114195	-0.176047	-0.0606127	-0.0919461	-0.129069	-0.129253	-0.238683	-0.148957	-0.150599
glaucoma, secondary to drugs	-0.0414256	-0.115277	-0.324609	-0.559652	-0.316051	-0.0811791	-0.0589406	-0.131317	-0.0352866	-0.100112	-0.130863	-0.0434395	-0.146019	-0.18313	-0.0860534	-0.160239	-0.263898	-0.119007	-0.117977	-0.119921	-0.0227728	-0.108903	-0.081476	-0.0871654
glaucoma, secondary to eye infl	-0.032131	-0.0129901	-0.270465	-0.564428	-0.253252	0.003058	-0.00895278	-0.142206	-0.0613362	-0.120619	-0.138859	-0.066758	-0.15766	-0.0863115	0.0325979	-0.061955	-0.152205	-0.0118593	-0.0509688	-0.0879097	-0.0835724	-0.126382	-0.103751	-0.0958848
glaucoma, secondary to eye trauma	-0.0113202	-0.0554408	-0.301843	-0.682851	-0.324767	-0.0371506	0.00686133	-0.148439	-0.0944002	-0.131648	-0.160292	-0.0971707	-0.156999	-0.0984179	0.00741637	-0.0704349	-0.164155	-0.060069	-0.0683169	-0.111794	-0.0977708	-0.196175	-0.17684	-0.151549
glaucoma, secondary to other eye dis	-0.02923	-0.0832774	-0.334519	-0.597837	-0.322687	-0.0738423	-0.105957	-0.226883	-0.139104	-0.181098	-0.233091	-0.140404	-0.180054	-0.204044	-0.0738182	-0.100521	-0.216752	-0.133151	-0.165534	-0.185671	-0.17856	-0.252979	-0.239435	-0.220492
glaucoma, suspect	-0.069148	-0.00456614	-0.372621	-0.80719	-0.471988	-0.0866738	-0.132051	-0.157259	-0.0745256	-0.245681	-0.183046	-0.0812628	-0.233689	-0.126114	0.00269522	-0.189257	-0.16505	-0.032318	-0.186991	-0.0962584	-0.0623142	-0.282415	-0.123992	-0.127718
globe degen conditions	-0.00682482	-0.0398724	-0.374568	-0.690436	-0.419159	-0.0618679	-0.073629	-0.177605	-0.127893	-0.225761	-0.263342	-0.105227	-0.135832	-0.166155	-0.0145012	-0.112637	-0.246422	-0.0843819	-0.0978184	-0.166201	-0.106474	-0.24108	-0.226195	-0.184192
hereditary choroidal dystrophies	0.0287768	-0.0396565	-0.375907	-0.843261	-0.351063	0.283098	0.000308724	0.0041066	0.047914	-0.180658	-0.160549	-0.0187709	-0.267299	-0.165539	0.133591	-0.0953954	0.0172145	0.229786	-0.116771	-0.0699042	0.0863322	-0.234328	-0.113318	0.0210146
hereditary retinal dystrophies	-0.101435	-0.0231109	-0.379703	-0.794094	-0.47808	-0.0560835	-0.110841	-0.151708	-0.0134659	-0.210788	-0.18541	-0.0809039	-0.255376	-0.144573	0.00600658	-0.189487	-0.201812	-0.03653	-0.180717	-0.114317	-0.0447421	-0.273992	-0.156165	-0.146962
herpesviral ocular disease	-0.00260304	-0.0164255	-0.257399	-0.565688	-0.278829	-0.104229	-0.0438727	-0.0492673	-0.0665419	-0.0992749	-0.2226	0.0143043	-0.101331	-0.0548725	0.0238747	-0.00290229	-0.0575194	0.0388014	0.0905504	0.0177317	0.04863	0.0144281	-0.0242662	-0.0185481
heterophoria	0.025671	0.0117288	-0.417058	-0.86514	-0.528254	-0.132976	-0.0940918	-0.247158	-0.0929945	-0.154891	-0.203175	-0.14791	-0.154118	-0.134639	-0.0200685	-0.0795974	-0.192241	-0.0265439	-0.117392	-0.180993	-0.167754	-0.221947	-0.146958	-0.169711
hypermetropia	-0.0831595	0.00948885	-0.398812	-0.913147	-0.529939	-0.0792345	-0.135244	-0.175936	-0.0189106	-0.20622	-0.143831	-0.0604613	-0.249752	-0.093644	0.0325695	-0.17683	-0.125607	0.0220637	-0.205954	-0.118018	-0.0405557	-0.294178	-0.0784826	-0.0826921
hypertensive retinopathy	-0.00540536	-0.0412344	-0.336902	-0.625508	-0.427231	-0.134253	-0.109743	-0.213466	-0.128797	-0.220035	-0.216821	-0.144453	-0.192194	-0.212405	-0.0881077	-0.142511	-0.234762	-0.115535	-0.149535	-0.182561	-0.169835	-0.272073	-0.232305	-0.223017
hyphema	-0.117638	-0.144505	-0.277823	-0.478378	-0.265799	-0.124091	-0.173357	-0.292536	-0.185993	-0.180349	-0.19468	-0.0958873	-0.230669	-0.232857	-0.13742	-0.0907591	-0.101927	-0.0826887	-0.179376	-0.228135	-0.207439	-0.22296	-0.14638	-0.159743
intermittent heterotropia	-0.0235683	-0.0495468	-0.416884	-0.841399	-0.470964	-0.0770067	-0.094177	-0.239835	-0.112819	-0.163902	-0.170615	-0.11857	-0.144515	-0.172672	0.00263968	0.00880952	-0.0905037	0.0497763	-0.113029	-0.200572	-0.146952	-0.211955	-0.113346	-0.112716
interstitial/deep keratitis	0.0805604	0.014137	-0.31812	-0.622014	-0.352195	-0.0805175	-0.143766	-0.186461	-0.206256	-0.0984748	-0.12445	0.00926768	-0.0984987	-0.0766065	-0.0079234	0.00155337	-0.167605	-0.0302731	-0.089105	-0.103929	-0.310462	-0.220655	-0.0552647	-0.238909
IOL displacement	0.0422566	0.0309979	-0.324833	-0.724368	-0.351349	0.0371231	-0.181809	-0.214066	0.00622406	-0.161597	0.0732974	0.152036	-0.0552791	-0.0540511	0.0489286	-0.243555	-0.119785	0.111257	-0.255217	-0.176101	0.00518617	-0.147633	0.36022	0.33437
iridodialysis	-0.0265094	0.0323936	-0.280314	-0.619828	-0.310214	0.033927	0.0158013	-0.136582	0.0012104	-0.142015	-0.0414132	0.0373546	0.0323073	-0.0954021	0.108565	0.0353582	0.0150891	0.0814499	0.0124662	0.0580939	0.0759002	-0.117915	0.180528	0.0257583
iris/CB adhesions/disruptions	-0.087518	-0.0291996	-0.335107	-0.739734	-0.406791	-0.0573774	-0.160675	-0.209404	-0.0358937	-0.231338	-0.2117	-0.0692888	-0.272532	-0.165581	0.055799	-0.18801	-0.184183	0.0376644	-0.182083	-0.139986	-0.0362801	-0.290801	-0.12347	-0.0445663
iris/CB degenerations	-0.0373419	-0.0388802	-0.392106	-0.798407	-0.459493	-0.0811477	-0.0747193	-0.22383	-0.163799	-0.236011	-0.226316	-0.137592	-0.194954	-0.173689	-0.0477116	-0.110928	-0.213957	-0.0578686	-0.109514	-0.174628	-0.153419	-0.242844	-0.189095	-0.204983
iris/CB/anterior chamber cysts	-0.127109	-0.0571898	-0.35108	-0.80097	-0.506355	-0.0920708	-0.144609	-0.208679	-0.122293	-0.140638	-0.28881	-0.167291	-0.290211	-0.224764	-0.0194972	-0.139653	-0.149408	-0.0706804	-0.271625	-0.148183	-0.128459	-0.217029	-0.231509	-0.204605
ischemic optic neuropathy	-6.26012e-05	-0.032257	-0.324323	-0.642991	-0.3586	-0.0130858	-0.0370121	-0.155578	-0.100482	-0.192615	-0.212492	-0.10372	-0.155185	-0.153785	-0.0172713	-0.0875356	-0.182009	-0.0472932	-0.0358337	-0.108214	-0.0809192	-0.192267	-0.142046	-0.13696
keratitis - infectious	-0.0361307	-0.0366817	-0.301881	-0.568836	-0.278358	-0.0255198	-0.0610408	-0.187121	-0.144682	-0.173286	-0.147059	-0.0816713	-0.153994	-0.154351	-0.110655	-0.0878982	-0.11447	0.0296659	-0.042258	-0.12589	-0.153503	-0.212068	-0.089506	-0.11834
keratitis - other/unspec	0.0135698	0.00496465	-0.266113	-0.635286	-0.376472	-0.0512446	-0.144315	-0.209128	-0.0749373	-0.236643	-0.160886	-0.0247537	-0.166192	-0.148115	0.0561819	-0.0997707	-0.168833	0.0687327	-0.161476	-0.0953878	-0.0112939	-0.261298	-0.109593	-0.0615532
keratoconjunctivitis - dry eye syndrome	0.0397944	0.0212473	-0.364553	-0.788443	-0.417128	-0.0446917	-0.0691876	-0.163138	-0.0798479	-0.137244	-0.143303	-0.0552761	-0.0895224	-0.0790185	0.0451781	-0.0142755	-0.106704	0.0366728	-0.00744559	-0.0168688	-0.00601496	-0.122707	-0.0473071	-0.0779349
keratoconjunctivitis - infectious	0.12071	0.0553493	-0.17653	-0.630749	-0.415197	-0.327003	-0.379678	-0.365701	-0.367716	-0.293859	-0.364276	-0.391765	-0.437932	-0.491021	-0.265808	-0.363044	-0.395585	-0.376042	-0.389908	-0.327752	-0.35447	-0.403543	-0.429856	-0.49782
keratoconjunctivitis - noninfectious	-0.0683964	0.0331974	-0.286932	-0.673379	-0.33888	-0.0131856	-0.111985	-0.140683	-0.0544576	-0.202322	-0.0989105	-0.00459043	-0.185676	-0.0511552	0.0677979	-0.122544	-0.0668326	0.0604905	-0.142518	-0.0214366	-0.00310693	-0.240359	-0.0448035	-0.0442388
keratoconjunctivitis - other/unspec	0.00720833	-0.0567494	-0.239473	-0.619338	-0.304013	-0.0356317	-0.0725911	-0.0986679	-0.0894295	-0.0442027	-0.117089	-0.0700745	-0.116829	-0.122775	0.126157	0.0780814	0.0218801	0.179667	0.0969079	0.196548	0.115591	0.0618459	0.124921	-0.0148193
keratoconus	-0.0533891	-0.0323253	-0.385202	-0.825521	-0.485923	-0.118356	-0.0937019	-0.187472	-0.0989238	-0.159432	-0.179968	-0.102333	-0.170288	-0.149256	-0.0446298	-0.0606948	-0.176484	-0.0720212	-0.123957	-0.124722	-0.100286	-0.185412	-0.157482	-0.191209
lacrimal passage infl - chronic	-0.00374579	-0.0431208	-0.375957	-0.699189	-0.430976	-0.11585	-0.117253	-0.131245	-0.12809	-0.255133	-0.218088	-0.107705	-0.173923	-0.197367	-0.0706081	-0.0696953	-0.223558	-0.113794	-0.135311	-0.0960354	-0.143084	-0.232105	-0.0559143	-0.17934
lacrimal passage stenosis/insufficiency	-0.039895	-0.0498604	-0.404245	-0.825603	-0.531528	-0.21006	-0.205687	-0.314027	-0.238652	-0.267216	-0.297419	-0.244816	-0.293926	-0.276641	-0.166495	-0.183882	-0.281416	-0.161132	-0.186508	-0.212441	-0.211022	-0.286429	-0.249843	-0.288218
lagophthalmos	0.0280348	-0.0243514	-0.380493	-0.75633	-0.412548	-0.0974516	-0.0602199	-0.18104	-0.109327	-0.178612	-0.164627	-0.0706662	-0.0931134	-0.101075	-0.0213596	-0.0548185	-0.135116	-0.0115672	-0.0654179	-0.0840618	-0.0677168	-0.210929	-0.104077	-0.138284
lattice degeneration of retina	-0.00509702	-0.00740105	-0.348272	-0.700243	-0.449025	-0.0926862	-0.0411543	-0.157334	-0.0602092	-0.147554	-0.185232	-0.119174	-0.16319	-0.15821	-0.0534544	-0.11698	-0.211688	-0.0608124	-0.0696923	-0.117791	-0.0700979	-0.174617	-0.147119	-0.16448
lens dislocation	-0.0246642	-0.0434597	-0.29608	-0.619432	-0.391718	-0.0946913	-0.110761	-0.191892	-0.100625	-0.180518	-0.179036	-0.139034	-0.174296	-0.159383	-0.0675095	-0.0907837	-0.191741	-0.051902	-0.115478	-0.113373	-0.0873432	-0.215746	-0.156212	-0.170184
lens fragments post-cataract surg	-0.146269	-0.0542994	-0.271948	-0.627315	-0.406491	-0.17741	-0.265179	-0.259563	-0.11376	-0.256921	-0.209375	-0.109005	-0.366192	-0.264629	-0.0856408	-0.194801	-0.110728	-0.020358	-0.292477	-0.223287	-0.0232226	-0.269316	-0.110387	-0.075796
macular cyst, hole, or pseudohole	-0.0583028	0.0199996	-0.308632	-0.709286	-0.394271	0.00740525	-0.0812933	-0.117209	-0.0102196	-0.206852	-0.137997	-0.0405101	-0.215289	-0.105911	0.0543179	-0.165627	-0.133699	0.0366827	-0.127335	-0.0435949	0.0273587	-0.23069	-0.0721146	-0.0568804
malignant neoplasm - choroid	-0.0633375	-0.0503277	-0.297706	-0.502821	-0.272387	0.0198065	-0.0833074	-0.181111	-0.0816339	-0.180723	-0.179451	-0.0670642	-0.184036	-0.193602	-0.0626334	-0.12593	-0.19766	-0.0563331	-0.165479	-0.186563	-0.116529	-0.192141	-0.153341	-0.141512
malignant neoplasm - conjunctiva	0.169891	-0.0684168	-0.176172	-0.659019	-0.400087	0.00342956	-0.198747	-0.210819	-0.155286	-0.179664	-0.129838	-0.0567421	-0.0110766	-0.10437	0.0656377	-0.0561478	-0.244368	0.0361137	-0.121623	-0.0310383	-0.0134836	-0.0893826	-0.0247863	-0.063703
malignant neoplasm - eyelid	-0.149513	-0.0877189	-0.383327	-0.749338	-0.459166	-0.14171	-0.194371	-0.175669	-0.100586	-0.236965	-0.138853	-0.114595	-0.340311	-0.263342	-0.179478	-0.36257	-0.278359	-0.117353	-0.242697	-0.0549565	-0.0213452	-0.271924	-0.104627	-0.200572
malignant neoplasm - retina	-0.188455	0.127467	-0.0374351	-0.430495	-0.262905	-0.0827367	-0.25713	-0.122662	0.114152	-0.219816	-0.0061105	-0.147388	-0.342255	-0.0666824	0.338159	-0.014219	-0.0293675	-0.163207	-0.327967	0.0351116	0.0642567	-0.184077	0.198287	-0.125689
myopia	-0.117682	-0.0308178	-0.403923	-0.895532	-0.526348	-0.0946203	-0.145239	-0.181231	-0.0234984	-0.203373	-0.155357	-0.0732368	-0.257764	-0.111607	0.0127183	-0.186103	-0.149561	-0.00344581	-0.217835	-0.13753	-0.0371341	-0.288596	-0.111462	-0.10988
NPDR w/ DME	-0.040884	-0.0742471	-0.303011	-0.503758	-0.340971	-0.135901	-0.163512	-0.250268	-0.155217	-0.193883	-0.200985	-0.136786	-0.211819	-0.238615	-0.134231	-0.120128	-0.189781	-0.114277	-0.177586	-0.226819	-0.176965	-0.231405	-0.177322	-0.186855
NPDR w/o DME	-0.0033117	-0.0464873	-0.372205	-0.713464	-0.427118	-0.090301	-0.0917	-0.21372	-0.12701	-0.209484	-0.203329	-0.11788	-0.172151	-0.215551	-0.0827573	-0.126859	-0.205241	-0.0853772	-0.13316	-0.184627	-0.141956	-0.218842	-0.144281	-0.155097
nystagmus / other irregular eye mvmts	-0.0954678	-0.0032854	-0.395901	-0.828455	-0.450661	-0.0727308	-0.177684	-0.208342	-0.138376	-0.244354	-0.194242	-0.0889	-0.266079	-0.138085	0.0504349	-0.196278	-0.157139	-0.0157576	-0.253036	-0.150824	-0.116073	-0.316448	-0.136519	-0.131987
ocular hypotony	-0.122268	-0.0472424	-0.288885	-0.606666	-0.289664	-0.0520054	-0.169018	-0.184882	-0.0934061	-0.182093	-0.130028	-0.0532222	-0.249328	-0.104462	0.0530462	-0.106687	-0.118209	0.00592659	-0.155573	-0.0847383	-0.0302214	-0.185896	-0.0739286	-0.102354
ocular laceration w/ prolapse	-0.00751965	-0.0112013	-0.307966	-0.489821	-0.301269	-0.0835891	-0.0705812	-0.173352	-0.0715071	-0.105983	-0.107022	-0.115219	-0.129156	-0.113215	-0.0708666	-0.0730459	-0.158498	0.00306364	-0.131466	-0.056134	-0.0525571	-0.204381	-0.112151	-0.169185
ocular laceration w/o prolapse	-0.0650304	0.0626786	-0.0705579	-0.400618	-0.180805	0.13953	-0.105176	0.000831691	0.128213	-0.0790119	-0.0685928	0.185125	-0.107042	0.058423	0.333404	0.0756578	0.0132529	0.277886	-0.121923	0.135594	0.296423	-0.0399631	0.211341	0.170486
ocular pain	-0.0636065	-0.0877134	-0.355242	-0.586263	-0.367817	-0.136409	-0.132166	-0.245673	-0.147717	-0.214707	-0.214142	-0.115158	-0.185682	-0.198636	-0.0782306	-0.110557	-0.193212	-0.0770997	-0.138789	-0.171865	-0.117563	-0.22722	-0.179258	-0.192642
oculomotor nerve palsy	-0.00338487	-0.0468662	-0.34362	-0.51775	-0.217252	0.0741478	-0.0507415	-0.199857	-0.091081	-0.134231	-0.0320973	-0.0653094	-0.0962507	-0.210217	-0.090839	0.0113427	-0.0157486	0.097078	-0.129044	-0.198153	-0.123988	-0.189905	-0.00377604	-0.0788208
optic atrophy	-0.00824003	-0.0350477	-0.388232	-0.779048	-0.457682	-0.0760237	-0.080904	-0.205179	-0.105807	-0.169426	-0.157217	-0.0733559	-0.138974	-0.170658	-0.0270581	-0.122318	-0.20413	-0.0770296	-0.0977161	-0.137408	-0.108546	-0.23	-0.178107	-0.189272
optic chiasm disorders	0.201676	0.00596392	-0.335411	-0.640641	-0.304676	0.00691563	0.12611	-0.067573	0.0949454	-0.0718321	-0.171672	0.00273811	-0.01178	-0.0611475	0.158189	0.0153037	0.0030592	0.240964	0.158743	0.0772193	0.201207	0.0935949	0.0515808	0.00992873
optic nerve/pathway injury	0.167409	-0.0723765	-0.242861	-0.688361	-0.337418	-0.14113	-0.0781327	-0.227246	-0.14368	-0.0527066	-0.0837231	-0.153251	0.00474898	-0.0919834	0.182645	0.0755337	-0.143673	-0.146734	-0.196827	-0.231922	-0.221961	-0.269495	-0.356408	-0.282468
optic neuritis	0.019609	-0.00179831	-0.350615	-0.631017	-0.351557	0.00779115	0.00180612	-0.159294	-0.0861608	-0.142932	-0.118975	-0.0678008	-0.0269324	-0.115845	-0.0152106	-0.0229346	-0.0914921	0.116561	0.0265098	-0.0574826	-0.068707	-0.145204	-0.0616837	-0.100453
orbit inflammation - acute	0.0293341	-0.0757906	-0.191725	-0.553817	-0.322317	-0.140816	-0.120358	-0.167483	-0.166867	-0.161344	-0.207245	-0.2378	-0.201049	-0.240632	-0.00681676	-0.0510073	-0.224303	-0.205438	-0.255204	-0.13919	-0.205722	-0.279673	-0.193589	-0.329451
orbit inflammation - chronic	-0.0341748	-0.0518445	-0.350316	-0.655212	-0.285786	-0.0599428	-0.182955	-0.0702026	-0.0116516	-0.349329	-0.18009	-0.174184	-0.199716	-0.106842	0.0196439	-0.216647	0.00865872	-0.0155366	-0.202777	0.0303779	-0.0421686	-0.310181	-0.0773536	-0.104464
orbit penetrating wound w/ FB	0.0971652	-0.0162261	-0.206498	-0.444432	-0.245834	0.147184	-0.0744434	0.0345273	-0.0909264	-0.0911169	-0.091374	0.00971181	-0.0251841	0.00902126	0.0438552	-0.0236277	0.185876	0.126115	-0.0434529	-0.169789	-0.0675947	-0.164298	-0.143157	-0.231583
orbital floor fracture	-0.103704	-0.128963	-0.307891	-0.639402	-0.380882	-0.188255	-0.241118	-0.265288	-0.298142	-0.265147	-0.317896	-0.254936	-0.294207	-0.283641	-0.15188	-0.249923	-0.254758	-0.185166	-0.267849	-0.199509	-0.284755	-0.371264	-0.324949	-0.352381
other binocular eye mvmt dis	-0.0858016	-0.0995323	-0.450283	-0.841098	-0.492101	-0.159633	-0.155094	-0.311391	-0.155074	-0.20245	-0.224114	-0.165406	-0.260483	-0.269353	-0.107974	-0.154783	-0.155905	-0.0609595	-0.163914	-0.264617	-0.193104	-0.246847	-0.168772	-0.154787
other binocular vision disorders	-0.0934003	-0.0737439	-0.384961	-0.877052	-0.659181	0.000500754	-0.225439	-0.263463	-0.0915497	-0.352937	-0.410011	-0.300387	-0.322941	-0.191596	0.200885	-0.360225	-0.322908	0.00761539	-0.309582	-0.431399	-0.272122	-0.355876	-0.29462	-0.334733
other choroid disorders	-0.0789693	-0.00260517	-0.289461	-0.630629	-0.39056	-0.0356308	-0.220775	-0.179136	-0.119148	-0.288831	-0.22225	-0.132795	-0.318265	-0.156721	-0.04806	-0.259182	-0.187999	-0.104389	-0.268848	-0.129556	-0.0785388	-0.298418	-0.205402	-0.167147
other conjunctival disorders	-0.0578715	-0.0762783	-0.416002	-0.751784	-0.478335	-0.160495	-0.182457	-0.29847	-0.219509	-0.234063	-0.261068	-0.169912	-0.268033	-0.258852	-0.142332	-0.158449	-0.240194	-0.124317	-0.200101	-0.243073	-0.237943	-0.305223	-0.2234	-0.256622
other corneal deformities	-0.0133023	0.0341912	-0.296868	-0.824289	-0.375645	0.0198979	-0.148849	-0.0868412	0.0131091	-0.132289	-0.0104094	0.117482	-0.144902	0.00615529	0.125493	0.00448385	0.0896401	0.194882	-0.0791122	0.0592514	0.18535	-0.11314	0.0900221	0.0846374
other corneal disorders	-0.032784	-0.0105368	-0.322887	-0.638082	-0.372271	-0.131378	-0.130732	-0.206445	-0.138575	-0.174041	-0.183887	-0.121418	-0.180302	-0.141165	-0.0391938	-0.0532099	-0.163663	-0.0787859	-0.15017	-0.156351	-0.130313	-0.238668	-0.185647	-0.23596
other endophthalmitis	-0.138223	-0.185806	-0.284882	-0.501999	-0.345161	-0.145749	-0.284995	-0.208516	0.02633	-0.0390371	0.0233358	0.03948	-0.268503	-0.314884	-0.190242	-0.315994	-0.28014	-0.133247	-0.299062	-0.147713	0.181458	0.0449684	0.197841	0.134567
other eyelid degenerative disorders	0.00034585	-0.203909	-0.577737	-0.869343	-0.593479	-0.242313	-0.187151	-0.216836	-0.0374559	-0.119902	-0.214769	-0.142148	-0.245242	-0.313254	-0.277401	-0.301318	-0.423084	-0.269939	-0.161162	-0.197981	-0.0898028	-0.260503	-0.323287	-0.304389
other eyelid function disorders	-0.0301547	-0.106981	-0.403561	-0.825497	-0.437409	-0.01485	-0.0313825	0.0183525	0.276278	0.0589293	0.0375926	0.0343258	-0.243158	-0.0637526	0.281901	0.0819939	0.22188	0.336243	0.0110485	0.348929	0.587961	0.0471817	0.152687	0.0719351
other hereditary corneal dystrophies	0.0329586	0.0216983	-0.374312	-0.816699	-0.465837	-0.0834841	-0.0798243	-0.177698	-0.111139	-0.177416	-0.187139	-0.0914921	-0.132202	-0.132279	-0.00314595	-0.0869089	-0.180084	-0.0282513	-0.0774045	-0.079622	-0.0751125	-0.195443	-0.143179	-0.158186
other iris/CB disorders	-0.172319	-0.0400872	-0.338556	-0.840183	-0.49158	-0.170521	-0.256352	-0.198117	-0.0926833	-0.279267	-0.191705	-0.0972617	-0.355856	-0.182796	-0.0187923	-0.21044	-0.16009	-0.0684249	-0.290029	-0.145068	-0.0654214	-0.262888	-0.0703892	-0.106916
other iris/CB vascular disorders	-0.0101068	-0.0327312	-0.256942	-0.411712	-0.267919	-0.0456852	-0.0685985	-0.176669	-0.107061	-0.155528	-0.174884	-0.118533	-0.176478	-0.163075	-0.105976	-0.105491	-0.170513	-0.100644	-0.255989	-0.286465	-0.314399	-0.382989	-0.373093	-0.455204
other non-diabetic proliferative retinopathy	-0.0843127	-0.0901784	-0.272621	-0.508039	-0.312594	-0.0650718	-0.0879064	-0.199212	-0.0777176	-0.119125	-0.203571	-0.0583992	-0.188244	-0.176299	-0.0148112	-0.1039	-0.185696	-0.0525063	-0.0531737	-0.107951	-0.0578334	-0.151494	-0.165026	-0.124995
other optic disc disorders	-0.155859	-0.138451	-0.491754	-0.850741	-0.554682	-0.166862	-0.224037	-0.246403	-0.0928766	-0.22507	-0.0981096	-0.0426854	-0.310606	-0.277906	-0.231355	-0.387339	-0.325839	-0.155946	-0.317405	-0.209376	-0.0996593	-0.266749	-0.0466937	-0.102881
other optic nerve disorders	-0.118029	-0.138207	-0.433988	-0.796482	-0.489787	-0.162841	-0.118193	-0.243469	-0.130505	-0.173939	-0.201349	-0.138754	-0.239335	-0.26155	-0.161681	-0.140438	-0.226351	-0.167476	-0.246909	-0.329868	-0.270758	-0.297999	-0.165382	-0.283845
other orbital disorders	-0.0228112	-0.0856109	-0.384209	-0.751625	-0.491907	-0.184072	-0.240605	-0.260123	-0.14284	-0.213404	-0.222427	-0.0945967	-0.228796	-0.153768	-0.104374	-0.0995235	-0.270791	-0.154259	-0.221772	-0.165762	-0.19108	-0.239927	-0.188742	-0.233109
other postop complications	-0.0659922	-0.0994156	-0.29011	-0.707988	-0.387236	-0.0865179	-0.179258	-0.23688	-0.178199	0.0203863	-0.0982539	-0.0635727	-0.194468	-0.24888	0.0551539	-0.11802	-0.0947515	-0.00229874	-0.0842524	0.0232226	-0.0607398	-0.0680595	0.00991006	-0.182064
other refraction/accommodation disorders	-0.168107	-0.134005	-0.456678	-0.881998	-0.572897	-0.0953139	-0.185062	-0.225401	-0.0336651	-0.247079	-0.187382	-0.0205408	-0.228846	-0.138123	0.063461	-0.143244	-0.112865	0.0701779	-0.17475	-0.083874	0.0348941	-0.23565	-0.0666327	0.0579043
other retinal microvascular abnormalities	-0.108084	-0.127314	-0.371589	-0.635444	-0.459981	-0.161224	-0.254631	-0.22866	-0.0518691	-0.241916	-0.218104	-0.118261	-0.327783	-0.342903	-0.20884	-0.438264	-0.429446	-0.23552	-0.389891	-0.251797	-0.0814956	-0.327645	-0.223084	-0.162923
other scleral disorders	0.0279455	0.014789	-0.34723	-0.716076	-0.47381	-0.0595549	-0.03579	-0.161465	-0.113491	-0.099809	-0.178337	-0.0940308	-0.135935	-0.106907	-0.0228022	-0.123411	-0.237864	-0.0655431	-0.0867888	-0.159223	-0.107595	-0.192991	-0.147816	-0.174721
other spec visual disturbances	-0.104023	-0.110205	-0.418446	-0.729793	-0.469703	-0.17077	-0.16768	-0.30404	-0.18156	-0.205819	-0.217589	-0.164087	-0.283619	-0.289328	-0.132678	-0.0847743	-0.145167	-0.0556006	-0.160753	-0.245344	-0.168169	-0.21123	-0.151216	-0.191846
other subj visual disturb	0.0264639	-0.0200957	-0.352937	-0.677598	-0.406791	-0.0837552	-0.0866185	-0.199286	-0.0987098	-0.151012	-0.177121	-0.0733156	-0.128687	-0.139248	-0.0138268	-0.0243743	-0.137028	0.0242852	-0.0283009	-0.0843834	-0.0453934	-0.147786	-0.0904706	-0.0857698
other vitreous opacities	-0.0283258	-0.0671483	-0.38568	-0.73193	-0.463415	-0.135663	-0.137392	-0.255551	-0.172144	-0.220307	-0.226082	-0.15649	-0.23313	-0.255253	-0.123576	-0.154924	-0.231142	-0.108735	-0.179663	-0.228354	-0.208354	-0.261504	-0.201218	-0.231965
other/unspec eye injuries	0.0273972	-0.0776426	-0.290841	-0.587481	-0.405631	-0.121863	-0.116284	-0.268013	-0.166343	-0.191917	-0.229002	-0.176618	-0.198908	-0.20464	-0.0749858	-0.11055	-0.232736	-0.152854	-0.116969	-0.188521	-0.171276	-0.223465	-0.208074	-0.252862
other/unspec heterotropia	-0.0209533	-0.013088	-0.396541	-0.834094	-0.421874	-0.0608074	-0.115916	-0.220602	-0.109729	-0.170575	-0.195198	-0.127045	-0.172697	-0.157385	-0.0437275	-0.123669	-0.207439	-0.0532873	-0.167856	-0.198524	-0.146505	-0.228865	-0.179412	-0.208358
other/unspec peripheral retinal degeneration	0.0323014	0.0109383	-0.334978	-0.680183	-0.438115	-0.0855453	-0.0430751	-0.135343	-0.0527006	-0.155532	-0.170216	-0.0983621	-0.165008	-0.152834	-0.0359814	-0.0854086	-0.182559	-0.0554364	-0.0821751	-0.0996526	-0.0927418	-0.196676	-0.153193	-0.158536
other/unspec retinal disorders	-0.0483996	-0.0663073	-0.420881	-0.773042	-0.512197	-0.147603	-0.121959	-0.236116	-0.122669	-0.179285	-0.211309	-0.154796	-0.20957	-0.196431	-0.0998753	-0.123137	-0.229794	-0.0996793	-0.148157	-0.205796	-0.147437	-0.243553	-0.221607	-0.238706
other/unspec strabismus	-0.0809841	-0.144904	-0.491969	-0.864234	-0.594679	-0.259228	-0.285275	-0.412586	-0.268361	-0.32379	-0.319244	-0.19744	-0.300173	-0.349296	-0.238876	-0.223906	-0.365991	-0.239806	-0.283755	-0.334156	-0.281899	-0.33917	-0.247726	-0.29475
panophthalmitis	0.116143	-0.119896	-0.188394	-0.389565	-0.317852	-0.192457	-0.180728	-0.197421	-0.267496	-0.340731	-0.3365	-0.20345	-0.172227	-0.399349	-0.241095	-0.289511	-0.439749	-0.359241	-0.280901	-0.387644	-0.375501	-0.45208	-0.40077	-0.519532
panuveitis	-0.0190572	-0.0664899	-0.274335	-0.451212	-0.222302	-0.0161116	-0.0507942	-0.16161	-0.0566789	-0.120986	-0.135468	-0.0767339	-0.113755	-0.164215	-0.0389753	-0.0361922	-0.133299	0.0348799	-0.0429389	-0.0908781	-0.0360347	-0.126496	-0.0806026	-0.103222
papilledema	-0.0764114	-0.0557313	-0.322782	-0.628679	-0.377333	-0.116219	-0.0954036	-0.201679	-0.121568	-0.185091	-0.216244	-0.128602	-0.197569	-0.170629	-0.0759538	-0.0721469	-0.187918	-0.101138	-0.136774	-0.160024	-0.146554	-0.254023	-0.215409	-0.227659
PDR w/ DME	-0.0274645	-0.0746314	-0.261425	-0.409318	-0.270361	-0.0817307	-0.113276	-0.217515	-0.117625	-0.146092	-0.160442	-0.0929305	-0.173145	-0.209538	-0.10241	-0.0866643	-0.161684	-0.0745772	-0.140839	-0.196766	-0.151358	-0.203985	-0.150315	-0.155802
PDR w/o DME	0.0118991	-0.0237097	-0.285696	-0.533748	-0.30488	-0.00873027	-0.0288737	-0.162794	-0.0687049	-0.139697	-0.130848	-0.0399805	-0.109582	-0.136687	-0.0316746	-0.0427363	-0.10847	0.0269383	-0.0198965	-0.090933	-0.0467468	-0.137268	-0.0696386	-0.0700472
PDR, stable	-0.0426889	0.0291181	-0.328876	-0.695568	-0.321417	-0.000216915	-0.0492517	-0.10406	0.0304987	-0.183915	-0.115959	-0.021	-0.214248	-0.096205	0.0353133	-0.144889	-0.118916	0.0254787	-0.131037	-0.0573376	0.0479096	-0.22257	-0.0653464	-0.0394126
posterior synechiae (iris)	-0.0170115	-0.0559222	-0.330692	-0.613836	-0.392732	-0.137129	-0.154081	-0.225533	-0.143503	-0.150397	-0.161323	-0.0858138	-0.131332	-0.160619	-0.100844	-0.102506	-0.227353	-0.115211	-0.151379	-0.149992	-0.143154	-0.206602	-0.167752	-0.151496
posterior uveitis	0.0256131	-0.00109741	-0.25236	-0.456391	-0.24729	0.00779236	-0.00916757	-0.119259	0.00210571	-0.0935597	-0.108037	-0.0116937	-0.0793392	-0.0675139	0.0317507	0.00135125	-0.095584	0.0511095	0.0218647	-0.00550023	0.0497037	-0.0624312	-0.0289264	-0.00232624
PRAO	-0.0465079	-0.0644926	-0.377876	-0.659043	-0.443711	-0.140776	-0.127877	-0.242873	-0.173739	-0.271219	-0.260595	-0.176012	-0.237892	-0.22242	-0.136097	-0.217781	-0.284952	-0.162464	-0.193645	-0.236928	-0.18183	-0.287733	-0.235205	-0.235809
presbyopia	-0.045506	-0.0888517	-0.457915	-0.910147	-0.55549	-0.13896	-0.10607	-0.235151	-0.122468	-0.163775	-0.17678	-0.11697	-0.202531	-0.21794	-0.086519	-0.121117	-0.195612	-0.0704572	-0.155629	-0.213028	-0.162923	-0.223453	-0.13288	-0.158634
prosthetic/implant/graft other mech compl	-0.0821103	-0.0901414	-0.312029	-0.594734	-0.34324	-0.0503589	-0.0609335	-0.14597	-0.0343385	-0.124309	-0.143298	-0.0792329	-0.190629	-0.187327	-0.131532	-0.158643	-0.224051	-0.0824596	-0.114043	-0.158122	-0.066251	-0.16124	-0.151099	-0.13526
pterygium	-0.0218448	-0.0179161	-0.373702	-0.802464	-0.516955	-0.189864	-0.168618	-0.236531	-0.156	-0.209169	-0.226221	-0.156873	-0.196817	-0.18057	-0.0704703	-0.105695	-0.207059	-0.0737588	-0.139241	-0.152339	-0.148059	-0.225051	-0.179265	-0.197732
ptosis	-0.00115937	-0.0465619	-0.397095	-0.812614	-0.508815	-0.139419	-0.140924	-0.257286	-0.198085	-0.216179	-0.209469	-0.133743	-0.196584	-0.204576	-0.0562823	-0.0775621	-0.167312	-0.028032	-0.103747	-0.145806	-0.121103	-0.201878	-0.130934	-0.14406
puckering of macula	-0.00867608	-0.0339766	-0.361318	-0.704574	-0.426543	-0.0767594	-0.0688929	-0.186474	-0.104606	-0.20325	-0.219579	-0.136241	-0.197417	-0.198727	-0.0834833	-0.155241	-0.235966	-0.0978814	-0.113983	-0.144781	-0.103329	-0.225359	-0.184384	-0.183163
pupillary function anomalies	-0.0515559	-0.140817	-0.450345	-0.833587	-0.520331	-0.221783	-0.202249	-0.320819	-0.248969	-0.270495	-0.228285	-0.155108	-0.201857	-0.26267	-0.161798	-0.134353	-0.156697	-0.0437243	-0.109122	-0.223238	-0.22152	-0.276448	-0.134022	-0.148035
RD w/ breaks or defects	-0.0672141	0.00161301	-0.254392	-0.570936	-0.31012	0.0181949	-0.0749554	-0.103343	-1.26169e-05	-0.161439	-0.126753	-0.0182149	-0.185243	-0.0808336	0.0462988	-0.150303	-0.13399	0.0453715	-0.113786	-0.0370562	0.0442695	-0.172182	-0.0586431	-0.0200228
RD, other	0.00158192	-0.0153142	-0.337603	-0.69373	-0.383557	-0.0265395	-0.0655877	-0.205302	-0.122607	-0.170305	-0.196227	-0.126062	-0.157192	-0.157437	-0.017465	-0.0954593	-0.216542	-0.0583818	-0.0488884	-0.112273	-0.0599027	-0.197584	-0.157981	-0.138667
RD, serous	-0.109897	-0.0530185	-0.237112	-0.553945	-0.295498	0.0017229	-0.131665	-0.133682	0.00400105	-0.163352	-0.140652	-0.0205098	-0.234453	-0.12357	0.032694	-0.177153	-0.148792	0.0279466	-0.155691	-0.0739109	0.0644839	-0.228672	-0.0851193	-0.0363339
RD, traction	-0.06295	-0.0279595	-0.226291	-0.48165	-0.263714	0.0231591	-0.05134	-0.105474	0.0226485	-0.115328	-0.0919326	0.0376551	-0.148057	-0.0647281	0.0601504	-0.0900598	-0.0923796	0.0608274	-0.0683578	-0.0248482	0.0763414	-0.139847	-0.0193366	0.00942629
recession of chamber angle	-0.00706614	0.00439179	-0.335115	-0.739725	-0.414251	-0.0449029	-0.0486343	-0.186407	-0.0150927	-0.0772974	-0.207775	-0.00753325	-0.0852519	-0.116182	0.0436116	-0.0316704	-0.115736	-0.0142003	-0.0561903	-0.106224	-0.0414615	-0.145256	-0.0774749	-0.0756424
retained foreign body - eyelid	0.0836033	0.139313	-0.266358	-0.522588	-0.240857	-0.0103298	-0.0817136	-0.162528	-0.0387879	-0.139175	-0.105358	-0.0514465	-0.036403	0.120178	0.115638	0.168068	-0.0362415	0.0901085	0.0614898	-0.0743108	0.0529301	-0.0927334	-0.00179762	-0.0383515
retained IOFB, nonmagnetic	-0.258163	-0.265919	-0.397262	-0.615718	-0.378753	-0.254989	-0.257896	-0.354767	-0.263217	-0.310814	-0.252604	-0.225753	-0.433624	-0.320383	-0.168549	-0.35282	-0.3098	-0.224687	-0.332602	-0.316794	-0.223044	-0.439224	-0.336483	-0.301892
retinal breaks or defects w/o RD	-0.0566135	-0.0691182	-0.346714	-0.64734	-0.416966	-0.0955008	-0.109459	-0.220191	-0.132072	-0.196348	-0.217182	-0.179455	-0.240811	-0.238206	-0.113891	-0.139121	-0.218929	-0.110211	-0.171002	-0.205937	-0.14819	-0.21827	-0.183119	-0.221833
retinal edema	-0.106037	-0.0719057	-0.310252	-0.582958	-0.365874	-0.0642378	-0.147336	-0.196651	-0.0862541	-0.221545	-0.172487	-0.0471333	-0.234773	-0.151754	-0.0540976	-0.209571	-0.211893	-0.0226108	-0.168518	-0.131569	-0.0312469	-0.23196	-0.0951137	-0.0366897
retinal hemorrhage	-0.11071	-0.104903	-0.353178	-0.650025	-0.439814	-0.169467	-0.231878	-0.207692	-0.0405534	-0.199542	-0.169793	-0.0620037	-0.273607	-0.220089	-0.127694	-0.315109	-0.299297	-0.138376	-0.248926	-0.123403	0.0272004	-0.200531	-0.0507386	-0.042842
retinal ischemia	-0.0812628	-0.11749	-0.333458	-0.538873	-0.377434	-0.170442	-0.144517	-0.252602	-0.140403	-0.230364	-0.258656	-0.16045	-0.256767	-0.258561	-0.183583	-0.187408	-0.273451	-0.178141	-0.196763	-0.225698	-0.187127	-0.282399	-0.267352	-0.235711
retinal microaneurysms	-0.196108	-0.16072	-0.41802	-0.734582	-0.516785	-0.236121	-0.309568	-0.319077	-0.26288	-0.397493	-0.340884	-0.282627	-0.429574	-0.334836	-0.268273	-0.401175	-0.374267	-0.243149	-0.393478	-0.314799	-0.289689	-0.47747	-0.349777	-0.337234
retinal neovascularization	-0.0572464	0.0179623	-0.203272	-0.432313	-0.240987	0.00533488	-0.0692534	-0.0911705	0.0148438	-0.127764	-0.0799307	0.039341	-0.13	-0.0219107	0.102179	-0.0941887	-0.0819803	0.111833	-0.0255072	0.0458769	0.125008	-0.118898	0.0202106	0.0759068
retinal telangiectasis	-0.0865833	-0.0276304	-0.323517	-0.654954	-0.365915	-0.0250682	-0.125406	-0.204511	-0.105647	-0.268536	-0.206628	-0.125622	-0.278673	-0.153302	-0.0669081	-0.206092	-0.155666	-0.0632588	-0.214027	-0.17038	-0.10614	-0.28594	-0.114723	-0.187393
retinal vascular changes	-0.0664686	-0.101727	-0.38486	-0.708224	-0.445297	-0.114868	-0.0796907	-0.194885	-0.112697	-0.198718	-0.230149	-0.123201	-0.186347	-0.220986	-0.130069	-0.202	-0.306754	-0.200518	-0.208286	-0.22286	-0.243351	-0.317192	-0.271417	-0.301254
retinal vasculitis	-0.0283186	-0.000513188	-0.200575	-0.484335	-0.269206	0.0746501	-0.0640553	-0.137384	0.035539	-0.134075	-0.13788	0.0379075	-0.134857	-0.0784233	0.174021	-0.0899974	-0.0878174	0.188584	-0.0428176	-0.0230397	0.141488	-0.100446	-0.0482549	0.0687312
retinoschisis / retinal cysts	-0.057808	-0.0554568	-0.362926	-0.701767	-0.445566	-0.0833311	-0.0786168	-0.194054	-0.119938	-0.194618	-0.225416	-0.174454	-0.263086	-0.248049	-0.118466	-0.135444	-0.229828	-0.106137	-0.167488	-0.187561	-0.147127	-0.208654	-0.200096	-0.226301
retrolental fibroplasia	-0.0512567	-0.0179675	-0.433821	-0.860812	-0.482798	-0.00330043	0.131971	-0.0799589	-0.181701	-0.164948	-0.32005	-0.139462	-0.187732	-0.0140652	0.0943945	-0.0314418	-0.162475	0.155486	0.29254	0.0491715	0.234685	0.168131	0.0575688	-0.0310607
ROP, stage 0	-0.209982	-0.128845	-0.243432	-0.41632	-0.277357	-0.099659	-0.218426	-0.180135	-0.100439	-0.289714	-0.177468	-0.0627663	-0.275948	-0.205181	-0.0886787	-0.275947	-0.0828441	0.0540239	-0.197027	-0.0393858	0.0148535	-0.248534	0.00737573	-0.00502648
ROP, stage 1	-0.110051	-0.119481	-0.165089	-0.178452	-0.175626	0.0671861	-0.102154	-0.193611	0.0234134	-0.0423642	-0.214299	-0.097627	-0.0652826	-0.155739	-0.0699345	-0.215311	-0.148259	0.124299	0.00227777	-0.0726055	0.0947461	0.0732624	0.037727	-0.0509911
ROP, stage 2	-0.269571	-0.0788973	-0.0769582	-0.278888	-0.135652	0.011975	-0.0544201	0.0889824	0.00965672	-0.0563924	0.0763628	0.249093	-0.276453	0.073274	-0.0378274	-0.271569	-0.00456731	0.357096	-0.139096	0.20323	0.221726	-0.00739835	0.0620259	0.0507964
ROP, stage 3	0.0722601	0.136454	-0.0776149	-0.467042	-0.245796	-0.000559878	0.434525	0.041922	0.135334	-0.0166486	0.103582	0.202044	0.0700898	0.136042	0.232268	0.0931029	-0.149048	0.226381	0.204326	0.00468834	0.086152	0.0420077	0.122123	0.066551
ROP, stage unspec	0.118266	0.199391	-0.147967	-0.608852	-0.316134	0.0200001	0.0183211	-0.0641327	0.0238187	-0.0911038	-0.0731819	0.0323354	-0.0030316	0.300471	0.321822	0.0604943	0.0181963	0.13584	0.0241439	0.0871514	0.105817	-0.165362	0.00103022	0.00274321
RPE detachment, hemorrhagic	0.00215188	-0.0403512	-0.143952	-0.266798	-0.0944257	0.0330337	-0.0450082	-0.115271	0.0243762	-0.0464727	-0.0801618	0.0257247	-0.188794	-0.0908119	-0.0262857	-0.0561905	-0.138638	-0.00698747	-0.0884084	-0.144046	-0.0690318	-0.176819	-0.109555	-0.0976509
RPE detachment, serous	-0.045584	-0.0688931	-0.306085	-0.50183	-0.338753	-0.109722	-0.135047	-0.212159	-0.130779	-0.22287	-0.228676	-0.128859	-0.213817	-0.214772	-0.13752	-0.175243	-0.25115	-0.130777	-0.175083	-0.201569	-0.137264	-0.255127	-0.235047	-0.210629
scleritis	-0.00705962	-0.0358543	-0.297657	-0.523954	-0.282408	-0.0950616	-0.0616765	-0.142159	-0.0593702	-0.116934	-0.15844	-0.0327104	-0.106452	-0.109867	0.021952	0.00179345	-0.123184	0.0122402	-0.0238906	-0.0734961	-0.0574306	-0.110215	-0.0984007	-0.0815333
secondary uveitis - infectious	-0.099306	-0.0562269	-0.267117	-0.470117	-0.228204	-0.0220427	-0.0745582	-0.153712	-0.0872801	-0.120224	-0.1565	-0.0680264	-0.164804	-0.139661	-0.0503363	-0.0496001	-0.183043	-0.0296321	-0.0522727	-0.107397	-0.0766333	-0.157145	-0.145969	-0.180471
secondary uveitis - noninfectious	-0.0158937	-0.0485363	-0.260519	-0.51188	-0.340641	-0.172768	-0.172956	-0.230221	-0.168791	-0.211428	-0.198223	-0.128149	-0.185234	-0.170947	-0.0730449	-0.0962003	-0.178581	-0.0563256	-0.143219	-0.150115	-0.15434	-0.235324	-0.190293	-0.215971
superficial punctate keratitis	-0.0149134	-0.0380725	-0.376523	-0.750362	-0.444478	-0.1093	-0.122939	-0.233789	-0.147713	-0.172827	-0.179401	-0.107589	-0.17356	-0.152728	-0.0426459	-0.0910488	-0.18771	-0.0786328	-0.123393	-0.160621	-0.162269	-0.266813	-0.197483	-0.222317
sympathetic uveitis	-0.15966	-0.169982	-0.387664	-0.519939	-0.338954	-0.0946924	-0.147475	-0.360681	-0.208888	-0.198584	-0.210967	-0.133825	-0.251703	-0.27072	-0.174271	0.000628871	-0.0817109	-0.0588008	-0.210975	-0.314024	-0.273205	-0.286327	-0.138532	-0.32909
toxoplasma oculopathy	-0.0021025	-0.0349567	-0.325638	-0.618275	-0.369481	-0.0598496	-0.0932909	-0.145837	-0.0605511	-0.143653	-0.186767	-0.142168	-0.180229	-0.122961	-0.0874823	-0.0978634	-0.216279	-0.103715	-0.106699	-0.173898	-0.0509341	-0.19715	-0.154991	-0.145186
transient visual loss	0.00444973	0.035731	-0.359696	-0.647143	-0.336767	-0.0408036	-0.0105501	-0.143718	-0.0756744	-0.118821	-0.10837	-0.0732947	-0.139638	-0.136768	0.0224135	-0.0426013	-0.119425	0.0153661	-0.0721899	-0.074372	-0.115482	-0.170136	-0.117989	-0.100959
TRAO	0.0509213	0.0779163	-0.306338	-0.584924	-0.305317	-0.0557487	0.0104519	-0.0908563	-0.112113	-0.086054	-0.247741	0.0509067	0.0198412	0.0362615	0.103321	-0.0288297	-0.0369441	0.159327	0.158878	0.1089	0.0343407	0.00982737	0.131414	0.0408421
trichiasis w/o entropion	-0.0273545	-0.0747471	-0.380449	-0.706601	-0.365083	-0.0734805	-0.145361	-0.25583	-0.186184	-0.214443	-0.200894	-0.12153	-0.216616	-0.224347	-0.0952024	-0.124766	-0.202038	-0.0527439	-0.166082	-0.207528	-0.196569	-0.244906	-0.152458	-0.201005
trochlear nerve palsy	-0.0448266	-0.0438153	-0.376847	-0.729977	-0.420978	-0.0786533	-0.12978	-0.237619	-0.114803	-0.191488	-0.232875	-0.125004	-0.20403	-0.186068	-0.0695015	-0.0608767	-0.178323	-0.0377694	-0.142147	-0.17162	-0.134696	-0.249172	-0.186057	-0.201938
unspec DR w/ DME	0.166037	0.134121	-0.212945	-0.505494	-0.275641	0.157558	0.106058	-0.0728547	0.0720192	0.259512	0.32072	0.508626	0.342566	0.326922	0.536335	0.656446	0.457588	0.710352	0.614116	0.619534	0.580252	0.528463	0.725447	0.624948
unspec DR w/o DME	0.200976	0.0663347	-0.347242	-0.768398	-0.457291	-0.0511629	0.0103139	-0.124521	-0.0679136	-0.0913495	-0.0381212	0.139436	0.102563	0.0329988	0.110027	0.0200881	-0.0882773	0.162633	0.282106	0.211022	0.10549	-0.00208252	0.120939	0.126612
unspec macular degeneration	0.0717416	0.017526	-0.373441	-0.767244	-0.504101	-0.119457	-0.0914866	-0.205361	-0.0856403	-0.189314	-0.188258	-0.0774699	-0.137568	-0.14565	0.0568807	0.0174818	-0.0927578	0.108867	0.0851305	0.063512	0.117187	-0.0260706	0.0399207	0.115998
venous engorgement	0.0565469	-0.0506881	-0.286347	-0.553487	-0.413146	-0.164758	-0.136608	-0.223921	-0.320847	-0.354348	-0.375918	-0.200828	-0.226037	-0.158577	-0.152526	-0.205933	-0.374374	-0.202928	-0.159954	-0.238912	-0.307352	-0.340309	-0.300524	-0.350147
visual cortex disorders	-0.0489309	0.0481618	-0.452087	-0.790008	-0.526526	-0.147129	-0.122628	-0.297289	-0.145817	-0.23456	-0.255089	-0.117161	-0.110064	-0.207071	-0.0944506	-0.0710194	-0.244981	-0.175681	-0.203817	-0.253642	-0.207859	-0.337831	-0.262783	-0.234393
visual field defects	-0.0166192	-0.0368042	-0.387257	-0.769027	-0.452564	-0.0971647	-0.0907192	-0.222381	-0.149453	-0.194269	-0.201154	-0.116166	-0.173564	-0.174491	-0.0434267	-0.068435	-0.195275	-0.0616851	-0.103777	-0.135136	-0.143979	-0.227724	-0.162515	-0.202932
visual loss	-0.238528	-0.402791	-0.573425	-0.701309	-0.525461	-0.335327	-0.287092	-0.343982	-0.183034	-0.235102	-0.21523	-0.234348	-0.462381	-0.589894	-0.549293	-0.509212	-0.511323	-0.445075	-0.470157	-0.463442	-0.312194	-0.335606	-0.28551	-0.377748
vitreomacular adhesion	-0.0268621	-0.054401	-0.340504	-0.636502	-0.396275	-0.0753648	-0.0689997	-0.175063	-0.0880469	-0.181002	-0.195151	-0.099313	-0.170309	-0.163545	-0.0354429	-0.0940865	-0.193629	-0.0537522	-0.0809754	-0.106201	-0.053354	-0.168059	-0.146889	-0.131
vitreous body crystalline deposits	0.0104771	-0.0243011	-0.355231	-0.70453	-0.446559	-0.132209	-0.119151	-0.235483	-0.160326	-0.215783	-0.245169	-0.156086	-0.214666	-0.235063	-0.112804	-0.16058	-0.251424	-0.131712	-0.150661	-0.193527	-0.175986	-0.274108	-0.220503	-0.218049
vitreous degeneration	0.00387839	-0.0232936	-0.346149	-0.680184	-0.412334	-0.0776457	-0.0726019	-0.181437	-0.0930956	-0.179409	-0.193371	-0.111991	-0.177327	-0.174869	-0.0564398	-0.128295	-0.212562	-0.0697242	-0.0988203	-0.124181	-0.0923764	-0.209124	-0.159189	-0.159218
vitreous hemorrhage	-0.0896737	-0.0444795	-0.22865	-0.459452	-0.269992	-0.0426255	-0.134912	-0.153467	-0.0328592	-0.175445	-0.138125	-0.0404225	-0.215399	-0.133937	-0.00587359	-0.149066	-0.146416	-0.00647913	-0.155209	-0.0839648	-0.00751982	-0.226366	-0.102307	-0.0714516
vitreous membranes/strands	-0.151213	-0.117919	-0.367169	-0.723175	-0.433312	-0.127453	-0.27419	-0.285443	-0.201195	-0.230892	-0.168188	-0.105005	-0.348791	-0.26579	-0.154197	-0.34357	-0.297096	-0.147795	-0.321481	-0.137283	-0.112208	-0.325742	-0.076564	-0.173539
vitreous prolapse	-0.0498111	-0.0544466	-0.338081	-0.693372	-0.395937	-0.0979114	-0.157422	-0.162256	-0.078465	-0.168704	-0.173911	-0.0996928	-0.195724	-0.189793	0.0147962	-0.102241	-0.0978948	0.0272634	-0.0654196	-0.0581762	-0.0235983	-0.119466	-0.102652	-0.092852
wet AMD, active CNV	-0.0422098	-0.065381	-0.22714	-0.318264	-0.23931	-0.118111	-0.127252	-0.200316	-0.105603	-0.175534	-0.189189	-0.0893769	-0.204414	-0.19303	-0.10029	-0.128575	-0.217366	-0.118628	-0.162002	-0.183311	-0.128404	-0.227471	-0.187388	-0.165038
wet AMD, inactive CNV	-0.0438489	0.01085	-0.285118	-0.529882	-0.27257	0.0141995	-0.125097	-0.155115	-0.044131	-0.221134	-0.161233	-0.040576	-0.210462	-0.0931696	0.0342617	-0.150974	-0.139348	0.00488333	-0.154078	-0.0540818	0.0110296	-0.222768	-0.0730036	-0.0537371
wet AMD, inactive scar	0.0168194	-0.0359652	-0.291617	-0.466871	-0.254155	-0.021192	-0.0524857	-0.184054	-0.0840267	-0.179687	-0.180493	-0.0878098	-0.171384	-0.187197	-0.0540917	-0.0832564	-0.152635	-0.0284296	-0.091529	-0.145899	-0.0782996	-0.184259	-0.109746	-0.114432
xanthelasma	0.00485204	0.0233753	-0.395517	-0.874583	-0.565359	-0.21376	-0.173543	-0.290539	-0.138966	-0.168053	-0.289998	-0.104626	-0.165602	-0.125586	-0.0470627	-0.0742706	-0.118682	-0.00594421	-0.104458	-0.0917752	-0.103039	-0.211891	-0.183143	-0.151233
zoster ocular disease	-0.133408	-0.132558	-0.263827	-0.511056	-0.275407	-0.0949575	-0.124628	-0.138634	-0.143075	-0.179061	-0.222886	-0.177638	-0.226918	-0.214084	-0.0513754	-0.144067	-0.169868	-0.117803	-0.161787	-0.10129	-0.166736	-0.206406	-0.208314	-0.230178

## Sheet: pvals-unadj
Diagnosis Entity	2020-01-01	2020-02-01	2020-03-01	2020-04-01	2020-05-01	2020-06-01	2020-07-01	2020-08-01	2020-09-01	2020-10-01	2020-11-01	2020-12-01	2021-01-01	2021-02-01	2021-03-01	2021-04-01	2021-05-01	2021-06-01	2021-07-01	2021-08-01	2021-09-01	2021-10-01	2021-11-01	2021-12-01
abducent nerve palsy	0.6083	0.5853	1e-05	1e-05	2e-05	0.54779	0.81247	0.0158	0.11413	0.06333	0.08115	0.38359	0.17161	0.07087	0.53426	0.48809	0.19407	0.26582	0.61044	0.24904	0.09203	0.02621	0.33331	0.20661
accommodation disorders	0.00517	0.94415	1e-05	1e-05	1e-05	0.01428	0.00516	1e-05	0.21134	1e-05	1e-05	0.27263	1e-05	0.51454	0.43974	2e-05	9e-05	0.50377	0.00019	1e-05	5e-05	1e-05	1e-05	1e-05
amblyopia, deprivation	0.8143	0.12963	1e-05	1e-05	1e-05	0.22697	0.46807	0.00028	0.34873	0.01753	0.00049	0.04249	0.00489	0.00312	0.25871	0.00295	0.00016	0.46556	0.02323	0.00683	0.02468	0.00037	0.00038	0.02545
amblyopia, refractive	0.67219	0.46218	1e-05	1e-05	1e-05	0.00922	0.00603	1e-05	0.02858	2e-05	1e-05	0.00088	4e-05	8e-05	0.26645	0.00698	8e-05	0.19344	0.00122	1e-05	0.00327	1e-05	9e-05	5e-05
amblyopia, strabismic	0.09085	0.26163	1e-05	1e-05	1e-05	0.74541	0.00078	5e-05	0.19125	1e-05	0.00089	0.45257	4e-05	0.15161	0.22899	0.00107	0.01899	0.09926	0.00107	0.25382	0.75293	1e-05	0.18126	0.3924
amblyopia, suspect	0.12759	0.03968	1e-05	1e-05	1e-05	0.01579	0.00202	3e-05	0.00311	0.00035	0.00038	0.00248	0.00156	0.00047	0.0656	0.05681	0.00397	0.00992	0.001	0.00021	0.00197	0.00016	0.00283	0.0008
amblyopia, unspec	0.77139	0.88279	1e-05	1e-05	1e-05	0.26986	0.11058	0.00075	0.35924	0.01354	0.00298	0.24481	0.05638	0.07464	0.60664	0.39263	0.00532	0.84379	0.43031	0.2454	0.55328	0.01148	0.07908	0.09451
angoid streaks of macula	0.60645	0.88198	1e-05	1e-05	1e-05	0.54551	0.83803	0.06375	0.54765	0.00619	0.0542	0.1874	0.0012	0.92968	0.361	0.16879	0.00014	0.95615	0.02816	0.37346	0.55909	0.00122	0.05223	0.1607
anisometropia/aniseikonia	0.85562	0.9347	1e-05	1e-05	1e-05	0.15426	0.12564	0.00137	0.11856	0.0052	0.00165	0.0617	0.03613	0.05702	0.84241	0.23307	0.0116	0.70382	0.0885	0.00626	0.03886	0.00151	0.00869	0.02395
anterior synechiae (iris)	0.2735	0.52469	1e-05	1e-05	1e-05	0.20191	0.00063	1e-05	2e-05	0.00281	0.00985	0.20796	0.00722	0.00029	0.02621	0.00522	0.0007	0.25978	0.0058	0.00041	1e-05	1e-05	0.01894	1e-05
anterior uveitis - acute, other/unspec	0.9043	0.93041	0.00193	1e-05	1e-05	0.05319	0.01737	0.00468	0.01133	0.00322	0.00182	0.07204	0.03058	0.09387	0.32657	0.06547	0.00209	0.15703	0.16688	0.1452	0.05398	0.00126	0.00542	0.0024
anterior uveitis - acute, primary	0.47839	0.79737	0.00094	1e-05	0.00038	0.49956	0.51506	0.03059	0.28188	0.07044	0.02813	0.12408	0.06817	0.44804	0.62877	0.83921	0.17939	0.8049	0.87312	0.57918	0.90643	0.15554	0.27057	0.06762
anterior uveitis - acute, recurrent	0.53877	0.46972	9e-05	1e-05	0.00046	0.49551	0.099	0.00652	0.07636	0.01848	0.02606	0.26873	0.11215	0.11474	0.76579	0.65627	0.5088	0.55078	0.55877	0.19597	0.3958	0.12372	0.50433	0.31342
anterior uveitis - chronic	0.9978	0.76126	1e-05	1e-05	3e-05	0.99019	0.36466	0.01021	0.30914	0.0748	0.01067	0.04769	0.07061	0.20038	0.41669	0.69797	0.16365	0.49778	0.77128	0.57789	0.70382	0.17247	0.24243	0.05289
anterior uveitis - other	0.01994	0.01492	3e-05	1e-05	1e-05	0.05255	0.00109	0.00352	0.43474	0.15603	0.49238	0.44471	0.00172	0.00476	0.39244	0.0073	0.02931	0.98211	0.02131	0.57239	0.00584	0.96089	0.12082	0.30889
aphakia	0.96341	0.63048	1e-05	1e-05	1e-05	0.53481	0.8461	0.00728	0.4631	0.01239	0.03442	0.43052	0.13905	0.27405	0.32508	0.78335	0.04445	0.17174	0.80815	0.97647	0.56895	0.22789	0.8759	0.86486
astigmatism	0.00745	0.4582	1e-05	1e-05	1e-05	0.01921	0.00015	2e-05	0.09304	1e-05	6e-05	0.01805	1e-05	0.00722	0.53756	1e-05	0.00071	0.40238	1e-05	0.00085	0.04643	1e-05	0.00289	0.00336
background retinopathy, unspec	0.00044	0.00032	1e-05	1e-05	1e-05	0.00067	0.0039	0.00092	0.16784	1e-05	1e-05	1e-05	1e-05	1e-05	2e-05	1e-05	1e-05	0.00023	1e-05	0.00122	0.0112	1e-05	7e-05	1e-05
benign neoplasm - choroid	0.97543	0.50078	1e-05	1e-05	1e-05	0.01994	0.08885	3e-05	0.01149	2e-05	1e-05	0.00083	5e-05	0.00016	0.10562	0.00022	1e-05	0.01655	0.00338	0.00058	0.0023	1e-05	8e-05	1e-05
benign neoplasm - ciliary body	0.8956	0.92648	1e-05	1e-05	1e-05	0.05035	0.17542	5e-05	0.19993	0.00145	0.00011	0.20108	0.11748	0.0177	0.85366	0.31167	0.00453	0.38617	0.04205	0.00206	0.02419	0.00023	0.00043	0.01365
benign neoplasm - conjunctiva	0.60202	0.8145	1e-05	1e-05	1e-05	0.04648	0.34668	0.00154	0.31322	0.02568	0.01328	0.23598	0.21257	0.15773	0.97093	0.65521	0.02966	0.95863	0.66579	0.08487	0.3921	0.02077	0.03762	0.06218
benign neoplasm - eyelid	0.91588	0.59716	1e-05	1e-05	1e-05	0.00051	0.00133	3e-05	0.0001	2e-05	1e-05	0.00012	0.00023	0.00041	0.01796	0.00466	0.00018	0.02088	0.00385	0.00109	0.00072	8e-05	0.00116	8e-05
benign neoplasm - orbit	0.07181	0.69458	1e-05	1e-05	1e-05	0.00282	1e-05	0.00011	0.77639	0.00617	0.38941	0.35026	0.06466	0.24051	0.96725	0.02856	0.25806	0.83237	0.01881	0.61925	0.0073	0.44246	0.00012	0.00245
benign neoplasm - unspec	0.76991	0.58141	1e-05	1e-05	1e-05	0.00489	0.16152	4e-05	0.02408	0.0007	0.00083	0.16249	0.00481	0.03965	0.62776	0.03539	0.00016	0.19763	0.23586	0.03624	0.06006	0.00048	0.01721	0.09477
blebitis	0.22721	0.18436	0.00155	1e-05	0.00141	0.26094	0.31522	0.20105	0.42814	0.05804	0.85671	0.82291	0.98448	0.11326	0.62873	0.16551	0.01859	0.1058	0.20888	0.5773	0.67234	0.1464	0.03445	0.10633
blepharospasm	0.5491	0.87914	1e-05	1e-05	1e-05	0.13753	0.00418	0.00069	0.01861	0.00016	0.00069	0.02519	0.00032	0.00488	0.3725	0.08434	0.01306	0.46722	0.14588	0.02684	0.11449	0.00041	0.00434	0.00138
BRAO	0.54961	0.70754	1e-05	1e-05	1e-05	0.8146	0.20372	0.00878	0.31177	0.00718	0.00119	0.21228	0.01566	0.01066	0.6917	0.36241	0.01914	0.69539	0.2765	0.08439	0.33257	0.01295	0.12987	0.08807
BRVO	0.38809	0.20094	1e-05	1e-05	1e-05	0.00971	0.00302	1e-05	0.00257	1e-05	1e-05	0.00538	2e-05	3e-05	0.04821	0.00405	1e-05	0.01841	0.00155	0.00018	0.00627	1e-05	4e-05	6e-05
burn, corneal/conjunctival sac	0.50344	0.01802	2e-05	1e-05	7e-05	0.03893	0.02441	0.00097	0.0585	0.65676	0.21657	0.72845	0.46114	0.00679	0.00235	0.0698	0.0524	0.12609	0.0506	0.08381	0.09583	0.83133	0.0809	0.74069
carcinoma in situ - eye	0.50511	0.22571	0.00076	1e-05	0.00019	0.96997	0.0412	0.00191	0.00062	0.01435	9e-05	0.21003	0.26599	0.00813	0.08003	0.06078	0.00049	0.00214	0.03628	0.00241	0.00209	0.00026	0.00555	0.00085
cataract, age-related	0.00869	0.89963	1e-05	1e-05	1e-05	0.0011	1e-05	1e-05	0.02763	1e-05	1e-05	0.01111	1e-05	5e-05	0.78749	1e-05	4e-05	0.90228	1e-05	0.02643	0.30975	1e-05	0.00703	0.00795
cataract, infantile/juvenile	0.46809	0.14974	0.00128	1e-05	1e-05	0.87762	0.22043	0.48651	0.27863	0.70854	0.89358	0.12986	0.63693	0.17776	0.00021	0.02259	0.17171	0.00137	0.00786	0.01272	3e-05	0.02208	0.00317	0.00535
cataract, secondary	0.57702	0.21322	1e-05	1e-05	1e-05	0.09576	0.07205	0.0001	0.00994	0.00019	0.00012	0.00819	0.00247	0.00067	0.25816	0.04182	0.00093	0.18315	0.02149	0.00688	0.02283	0.00027	0.00963	0.00472
cataract, traumatic	0.60665	0.3649	1e-05	1e-05	1e-05	0.01385	0.31226	0.28202	0.24396	0.48812	0.2478	0.47132	0.2063	0.0298	0.17799	0.05325	0.00121	0.41625	0.7563	0.29405	0.00103	0.33187	0.27476	0.87077
central serous chorioretinopathy	0.62745	0.55219	1e-05	1e-05	1e-05	0.02995	0.02027	1e-05	0.01525	2e-05	1e-05	0.00537	5e-05	0.00138	0.31385	0.05752	8e-05	0.60882	0.15993	0.03526	0.3322	0.00012	0.0019	0.00096
chalazion	0.00129	0.02587	1e-05	1e-05	1e-05	0.00178	1e-05	1e-05	0.07287	1e-05	0.00307	0.08786	1e-05	2e-05	0.00272	1e-05	1e-05	0.00351	1e-05	0.00016	0.05958	1e-05	0.03657	0.00468
chorioretinal scars	0.04512	0.97206	1e-05	1e-05	1e-05	0.02254	0.00013	1e-05	0.05513	1e-05	2e-05	0.00411	1e-05	0.003	0.91751	1e-05	6e-05	0.52294	1e-05	0.00862	0.10525	1e-05	0.0009	0.00232
chorioretinal scars following detach surg	0.78299	0.20054	1e-05	1e-05	1e-05	0.11501	0.82165	0.00815	0.5984	0.00037	0.00226	0.26967	0.00442	0.00072	0.71749	0.02583	0.00027	0.89296	0.19448	0.04116	0.51652	6e-05	4e-05	0.00209
choroidal degenerations	0.98841	0.76749	1e-05	1e-05	1e-05	0.00042	0.01931	0.00265	0.0311	1e-05	0.00297	0.01578	0.00011	0.00113	0.20273	0.04723	0.00294	0.7782	0.12477	0.06489	0.17044	0.0029	0.05261	0.09384
choroidal detachment	0.01261	0.09898	2e-05	1e-05	1e-05	0.07035	0.00061	0.00052	0.29749	0.00027	0.00064	0.69524	0.00043	0.02228	0.96458	0.00747	0.00192	0.80176	0.00087	0.03968	0.90077	0.00069	0.05322	0.43237
choroidal hemorrhage	0.5546	0.2954	2e-05	1e-05	1e-05	0.08429	0.02767	0.00019	0.21833	0.29212	0.00293	0.37971	0.83117	0.90605	0.01961	0.87055	0.56219	0.89578	0.178	0.82018	0.96887	0.33352	0.83497	0.08439
choroidal rupture	0.66734	0.83504	1e-05	1e-05	1e-05	0.04357	0.9843	0.00064	0.04477	0.00167	0.00446	0.36477	0.07883	0.40423	0.01485	0.01924	0.01164	0.76808	0.31945	0.09883	0.019	0.00179	0.02894	0.18196
CME post-cataract surg	0.90743	0.52381	5e-05	1e-05	1e-05	0.00263	0.00149	2e-05	0.00294	8e-05	3e-05	0.00264	0.00303	0.0028	0.13041	0.04219	0.00031	0.01553	0.01101	0.00371	0.01845	7e-05	0.00052	0.00072
color vision deficiencies	0.24238	0.40971	1e-05	1e-05	1e-05	0.0304	0.00022	0.00036	0.17583	8e-05	0.00054	0.0579	0.00061	0.00504	0.17108	0.00254	0.00475	0.07657	0.00029	0.00526	0.03135	4e-05	0.00167	0.00353
conjunctival degen/deposits	0.9638	0.95065	1e-05	1e-05	1e-05	0.00341	0.00773	2e-05	0.00733	0.00036	0.0005	0.03312	0.00551	0.01095	0.49537	0.06618	0.00014	0.15752	0.00595	0.00049	0.00187	2e-05	0.0018	0.00032
conjunctival hemorrhage	0.00234	0.00991	1e-05	1e-05	1e-05	0.00016	1e-05	1e-05	0.0996	7e-05	0.03168	0.04053	1e-05	3e-05	0.00396	1e-05	2e-05	0.04902	3e-05	0.00393	0.74302	0.00341	0.77171	0.27537
conjunctival scars	0.17525	0.71086	0.00087	1e-05	1e-05	0.31696	0.01068	0.01723	0.57852	0.00046	0.07601	0.4393	0.00381	0.22062	0.15805	0.07897	0.16979	0.42982	0.02206	0.19306	0.39719	0.0002	0.14388	0.08154
conjunctivitis - infectious	0.70821	0.7041	6e-05	1e-05	1e-05	0.00011	0.00033	1e-05	0.00018	2e-05	2e-05	1e-05	1e-05	1e-05	3e-05	6e-05	1e-05	0.00026	0.0003	0.00025	0.00066	1e-05	0.0001	1e-05
conjunctivitis - noninfectious	0.29197	0.59233	1e-05	1e-05	1e-05	0.18562	0.00217	0.0004	0.19276	1e-05	0.00602	0.46092	0.00024	0.03858	0.77671	0.00075	0.00243	0.67879	0.00044	0.07397	0.40487	3e-05	0.17607	0.25893
conjunctivitis - other/unspec	0.99505	0.43496	1e-05	1e-05	1e-05	0.00015	0.00011	2e-05	0.00564	0.00015	4e-05	0.00015	2e-05	4e-05	0.00159	0.00584	5e-05	0.0098	0.00044	0.00057	0.02663	0.00104	0.00564	0.00129
conjunctivitis - other/unspec acute	2e-05	0.0013	1e-05	1e-05	1e-05	1e-05	1e-05	1e-05	0.00209	1e-05	0.00262	0.00033	1e-05	1e-05	1e-05	1e-05	1e-05	4e-05	1e-05	0.00236	0.41557	0.00163	0.72412	0.0308
conjunctivitis - other/unspec chronic	0.01537	0.01806	1e-05	1e-05	1e-05	0.0087	0.00014	9e-05	0.07999	0.0001	0.00049	0.01163	9e-05	0.00022	0.01205	8e-05	0.00018	0.02253	0.00016	0.00219	0.10686	0.00014	0.01344	0.0097
corneal degen - arcus senilis	0.33761	0.90285	1e-05	1e-05	1e-05	5e-05	0.00192	2e-05	0.05576	1e-05	2e-05	0.09961	0.00065	0.00088	0.94354	0.02254	2e-05	0.06279	0.00109	0.00117	0.01334	3e-05	0.00048	0.00481
corneal degen - band keratopathy	0.78686	0.26009	1e-05	1e-05	1e-05	0.18483	0.00054	1e-05	0.00589	1e-05	2e-05	0.00164	1e-05	0.00445	0.86565	0.0007	0.00126	0.35155	5e-05	0.07596	0.03201	1e-05	0.00766	0.00014
corneal degen - nodular	0.24468	0.52489	1e-05	1e-05	1e-05	0.50203	0.00133	0.00029	0.0554	1e-05	0.00078	0.15581	4e-05	0.00768	0.64631	0.00082	0.00799	0.60461	0.00031	0.06717	0.25514	1e-05	0.00935	0.02405
corneal degen - other/unspec	0.65592	0.9969	0.00058	1e-05	3e-05	0.19644	0.03756	0.00722	0.12638	0.02473	0.05113	0.78679	0.35327	0.41827	0.05479	0.10789	0.59216	0.00402	0.87397	0.916	0.26064	0.00358	0.43339	0.34741
corneal degen - peripheral	0.45167	0.89845	9e-05	1e-05	1e-05	0.00682	0.001	0.00038	0.00021	0.0001	1e-05	5e-05	4e-05	1e-05	8e-05	3e-05	2e-05	0.00012	2e-05	2e-05	2e-05	1e-05	7e-05	1e-05
corneal edemas	0.00522	0.07955	1e-05	1e-05	1e-05	0.01102	1e-05	1e-05	0.00157	1e-05	1e-05	0.06043	1e-05	5e-05	0.45832	0.0001	0.00015	0.63075	5e-05	0.01231	0.0509	1e-05	0.00217	0.008
corneal membrane changes	0.0016	0.13582	1e-05	1e-05	1e-05	0.00035	1e-05	1e-05	0.00132	0.00411	0.94103	0.00997	0.00119	0.00506	0.25643	0.00725	0.05491	0.33775	0.01402	0.29317	0.86381	0.0894	0.64113	0.45851
corneal neovascularization	0.55982	0.82867	1e-05	1e-05	1e-05	0.02402	0.01309	2e-05	0.00456	0.00038	0.00032	0.02373	0.0043	0.06583	0.89346	0.64091	0.00111	0.53031	0.05592	0.01498	0.0082	0.00017	0.0074	0.00028
corneal pigmentations/deposits	0.64591	0.95505	1e-05	1e-05	1e-05	0.21964	4e-05	0.0001	0.0556	1e-05	0.00341	0.39096	0.0003	0.06154	0.31103	0.00134	0.00578	0.48322	0.00022	0.06534	0.45983	1e-05	0.06118	0.07236
corneal scars/opacities - central	0.66021	0.36982	1e-05	1e-05	1e-05	0.03842	0.00709	1e-05	0.00423	3e-05	1e-05	0.02225	8e-05	9e-05	0.98044	0.13212	0.00014	0.26293	0.00188	0.00817	0.00212	1e-05	3e-05	3e-05
corneal scars/opacities - minor/other	0.88193	0.79989	1e-05	1e-05	1e-05	0.01057	0.00389	1e-05	0.00307	1e-05	1e-05	0.02706	0.00044	0.0005	0.73856	0.07258	5e-05	0.52049	0.0173	0.00577	0.02581	1e-05	0.0033	0.00055
corneal transplant failure	0.00033	0.0008	1e-05	1e-05	1e-05	0.00113	1e-05	1e-05	1e-05	1e-05	1e-05	1e-05	1e-05	1e-05	0.00117	1e-05	1e-05	1e-05	1e-05	1e-05	1e-05	1e-05	1e-05	1e-05
corneal transplant rejection	0.5934	0.01303	1e-05	1e-05	1e-05	0.46191	0.00715	3e-05	0.00212	1e-05	1e-05	1e-05	1e-05	1e-05	0.38929	0.00039	1e-05	0.04934	3e-05	0.00044	1e-05	1e-05	1e-05	1e-05
corneal ulcer - perforated	0.1201	0.60762	0.00026	1e-05	0.28161	0.80614	0.45529	0.11028	0.11091	0.00178	0.12493	0.34665	0.24195	0.00246	0.58669	0.25204	0.05214	0.15472	0.00288	0.03778	0.00066	0.00167	0.00095	2e-05
corneal ulcer - unperforated, iso epi defect	0.00261	0.01521	1e-05	1e-05	1e-05	0.00428	1e-05	3e-05	0.36871	0.00225	0.28534	0.78274	7e-05	0.00026	0.02222	4e-05	0.00023	0.09525	7e-05	0.01615	0.67758	0.01007	0.47521	0.75994
corneal ulcer - unperforated, w/ str involv	0.18161	0.55693	4e-05	1e-05	1e-05	0.02245	0.02359	0.00064	0.00685	0.00211	0.00159	0.02758	0.00526	0.03609	0.33674	0.38439	0.01418	0.4162	0.12729	0.15737	0.16283	0.00351	0.07136	0.01
corrosion, cornea/conjunctival sac	0.93271	0.80902	0.06352	0.00131	0.12674	0.20512	0.13413	0.98498	0.90734	0.26955	0.37816	0.96605	0.43358	0.71531	0.3007	0.431	0.24883	0.00388	0.10177	0.10031	0.10218	0.29581	0.1782	0.30129
CRAO	0.63652	0.90268	6e-05	1e-05	2e-05	0.94391	0.95818	0.03453	0.47427	0.03879	0.01732	0.27011	0.16523	0.18095	0.31968	0.86127	0.11453	0.87427	0.66466	0.64091	0.89427	0.03603	0.20714	0.0503
CRVO	0.4474	0.33168	1e-05	1e-05	1e-05	0.24513	0.09315	0.00014	0.06214	0.00129	0.00076	0.12428	0.00226	0.00196	0.21215	0.13842	0.00445	0.45571	0.06276	0.0078	0.07282	0.00104	0.02116	0.02354
cystoid macular degeneration	0.47955	0.23946	1e-05	1e-05	1e-05	0.08008	0.0197	2e-05	0.01909	3e-05	2e-05	0.05302	0.00047	0.00113	0.56755	0.12112	0.00037	0.47579	0.19989	0.03607	0.43591	0.00135	0.00678	0.01529
dacryoadenitis - acute	0.25845	0.86773	0.00019	1e-05	4e-05	0.29556	0.059	0.06479	0.06129	0.03483	0.06135	0.0947	0.17624	0.54144	0.59137	0.76856	0.146	0.57966	0.17495	0.39203	0.15239	0.16042	0.80854	0.62369
dacryoadenitis - chronic	0.88889	0.89357	0.0027	1e-05	1e-05	0.18696	0.02169	0.00152	0.56866	0.31123	0.16854	0.97138	0.92197	0.19904	0.42054	0.77199	0.61286	0.60759	0.20045	0.07668	0.11468	0.36982	0.28528	0.49522
dermatochalasis	0.79714	0.37328	1e-05	1e-05	1e-05	0.00857	0.00404	2e-05	0.00024	9e-05	7e-05	0.01624	0.00141	0.00127	0.45273	0.03199	0.00012	0.22227	0.03202	0.01027	0.0057	1e-05	0.00481	0.00035
diplopia	0.90025	0.72266	1e-05	1e-05	1e-05	0.29333	0.15708	0.00056	0.06711	0.00233	0.00118	0.06313	0.01892	0.01326	0.60937	0.32056	0.02728	0.79529	0.47803	0.21856	0.30691	0.00464	0.07564	0.07438
DME resolved after tx	0.67881	0.19623	1e-05	1e-05	1e-05	0.16918	0.00111	1e-05	0.00022	0.00052	0.00011	0.56665	1e-05	1e-05	0.00036	1e-05	1e-05	4e-05	1e-05	1e-05	2e-05	1e-05	1e-05	1e-05
drusen of macula	0.7325	0.41869	1e-05	1e-05	1e-05	0.00072	0.01742	1e-05	0.00545	1e-05	1e-05	0.0002	2e-05	2e-05	0.05099	7e-05	1e-05	0.01723	0.00094	0.00016	0.0027	1e-05	3e-05	1e-05
dry AMD, adv stage w/ subfov involv	0.66157	0.57599	1e-05	1e-05	1e-05	0.80043	0.64183	0.00395	0.05158	0.00029	0.0005	0.06763	0.03937	0.01094	0.66804	0.17948	0.02449	0.98595	0.45196	0.11327	0.32936	0.00925	0.17341	0.19404
dry AMD, adv stage w/o subfov involv	0.20109	0.52188	1e-05	1e-05	1e-05	0.97679	0.02119	0.00152	0.23125	1e-05	0.00013	0.19773	0.00014	0.05469	0.37558	0.00954	0.03158	0.92594	0.01253	0.59991	0.74426	7e-05	0.40714	0.33361
dry AMD, early stage	0.82918	0.46226	1e-05	1e-05	1e-05	0.14713	0.11669	6e-05	0.00827	2e-05	2e-05	0.01137	0.00177	0.00053	0.361	0.01191	0.00019	0.22821	0.04626	0.00408	0.02215	3e-05	0.00603	0.00302
dry AMD, intermediate stage	0.95281	0.31847	1e-05	1e-05	1e-05	0.08792	0.05063	1e-05	0.00719	1e-05	1e-05	0.00218	2e-05	2e-05	0.19463	0.00071	1e-05	0.03133	0.00481	0.00049	0.02737	1e-05	8e-05	0.00011
dry eye syndrome	0.81153	0.38869	1e-05	1e-05	1e-05	0.08004	0.07671	3e-05	0.01853	0.00025	0.00013	0.02952	0.00544	0.00443	0.62291	0.1183	0.00412	0.57446	0.11394	0.02093	0.05866	0.00061	0.02316	0.00728
ectropion	0.85861	0.2248	1e-05	1e-05	1e-05	0.00553	0.00083	1e-05	4e-05	3e-05	1e-05	0.00081	0.0001	7e-05	0.03268	0.01677	0.00039	0.08094	0.00369	0.00126	0.00085	2e-05	0.00076	0.00014
enophthalmos	0.07743	0.2965	0.00244	1e-05	1e-05	0.1351	0.42779	0.41423	0.24281	0.08548	0.10093	0.69113	0.07151	0.67262	0.25424	0.91569	0.61954	0.53563	0.82155	0.74085	0.92211	0.09159	0.88782	0.85519
entropion	0.04199	0.74284	1e-05	1e-05	1e-05	0.10561	0.00217	0.00641	0.76093	1e-05	0.00818	0.31497	1e-05	0.07411	0.0475	0.00486	0.29453	0.28679	0.00757	0.64128	0.54645	2e-05	0.54232	0.53951
epiphora	0.05042	0.70294	1e-05	1e-05	1e-05	0.02103	5e-05	1e-05	0.00085	1e-05	6e-05	0.02239	3e-05	0.00116	0.1077	0.00012	0.00681	0.41857	0.00035	0.01544	0.06768	1e-05	0.03397	0.01296
episcleritis	0.32293	0.08092	1e-05	1e-05	1e-05	0.02592	0.05228	0.00016	0.35698	0.18135	0.03973	0.57806	0.00977	0.00074	0.00689	0.02379	0.0122	0.42802	0.37201	0.05054	0.73669	0.24141	0.73912	0.44439
esotropia	0.62628	0.91302	1e-05	1e-05	1e-05	0.25514	0.15615	0.00023	0.16153	0.01993	0.00598	0.08907	0.01495	0.10674	0.60099	0.65407	0.01696	0.49102	0.28268	0.11998	0.34517	0.00548	0.13323	0.04627
exophthalmos	0.70717	0.18922	1e-05	1e-05	1e-05	0.03529	0.00537	3e-05	0.0044	0.0009	0.00113	0.05577	0.00526	0.00255	0.0963	0.12379	0.02899	0.7694	0.10489	0.01834	0.01523	0.0024	0.17652	0.05766
exotropia	0.86383	0.74791	1e-05	1e-05	1e-05	0.0173	0.03951	8e-05	0.01797	0.00263	0.00081	0.09986	0.00771	0.01416	0.98773	0.29711	0.00377	0.50189	0.09136	0.01525	0.04441	0.00048	0.02524	0.00604
exudative retinopathy	0.00031	0.14289	1e-05	1e-05	1e-05	0.52883	0.00234	2e-05	0.03678	1e-05	1e-05	0.0332	1e-05	0.0037	0.79214	0.00012	2e-05	0.34874	0.00125	0.00124	0.41471	1e-05	0.00108	0.00025
eyeball/orbital tissue contusion	0.21741	0.255	1e-05	1e-05	1e-05	0.00584	0.02518	0.0004	0.01796	0.00058	0.00019	0.01213	0.00067	0.00125	0.05028	0.01952	0.00024	0.11091	0.03814	0.01077	0.03519	0.00056	0.01151	0.00449
eyelid cysts	0.68422	0.69263	1e-05	1e-05	1e-05	0.0695	0.13352	0.00182	0.07468	0.00517	0.00223	0.04962	0.00476	0.06051	0.87817	0.47601	0.02304	0.76775	0.13324	0.16487	0.24567	0.00779	0.04602	0.03076
eyelid edema	0.64956	0.45122	0.00607	3e-05	0.00101	0.17245	0.06169	0.07572	0.10088	0.06742	0.01464	0.06141	0.18091	0.05218	0.8759	0.35139	0.11912	0.42137	0.0848	0.47239	0.18702	0.12451	0.0669	0.02196
eyelid retraction	0.8173	0.17407	1e-05	1e-05	1e-05	0.26489	0.10824	0.00198	0.0961	0.04002	0.08846	0.18936	0.08575	0.01063	0.02201	0.02749	0.01777	0.97947	0.252	0.88981	0.45704	0.22926	0.83974	0.23848
eyelid/periocular open wound	0.49056	0.52174	0.00558	2e-05	0.02057	0.67276	0.2965	0.08831	0.14121	0.18417	0.08019	0.17952	0.16162	0.38235	0.32722	0.25537	0.1538	0.42517	0.34458	0.25544	0.33745	0.10039	0.12635	0.03269
eyelid/periocular superficial injury	0.95261	0.21125	1e-05	1e-05	1e-05	1e-05	9e-05	2e-05	0.00331	0.00273	0.06822	0.13612	0.09799	0.01557	0.07143	0.01171	0.00201	0.01294	0.01089	0.00385	0.09574	0.10868	0.38979	0.9625
FB, conjunctival sac	0.043	0.44232	0.00197	1e-05	0.00238	0.83732	0.00313	0.00281	0.26477	0.00193	0.12776	0.52112	0.00119	0.04761	0.72666	0.04174	0.24194	0.78666	0.00166	0.01584	0.11148	0.00087	0.2592	0.15404
FB, cornea	0.27865	0.78912	0.12656	1e-05	0.02294	0.31543	0.11676	0.0222	0.78048	0.00275	0.25844	0.98887	0.04493	0.50484	0.11404	0.19404	0.20606	0.31024	0.02386	0.19913	0.93259	0.00049	0.33155	0.61351
FB, external eye other/unspec	0.34358	0.35692	0.00011	1e-05	2e-05	0.0714	0.00627	0.00992	0.24194	0.00101	0.00628	0.05117	0.05992	0.0018	0.01062	0.15804	0.00058	0.11285	0.0056	0.00492	0.00641	0.00013	0.00013	0.00167
Fuch's endothelial dystrophy	0.70063	0.73577	1e-05	1e-05	1e-05	0.04015	0.01312	1e-05	0.00062	2e-05	2e-05	0.02418	0.00209	0.00025	0.14524	0.00793	0.00017	0.35523	0.03529	0.00841	0.00537	1e-05	0.00138	0.00052
glaucoma, absolute	0.12058	0.92981	1e-05	1e-05	1e-05	0.0006	0.00011	0.00036	0.24756	0.00308	0.00516	0.47486	0.16346	0.49419	0.09131	0.53593	0.02514	0.46831	0.13369	0.46459	0.74157	0.08445	1.00001	0.11185
glaucoma, OAG	0.40005	0.02559	1e-05	1e-05	1e-05	0.13499	0.00157	1e-05	2e-05	1e-05	1e-05	5e-05	1e-05	1e-05	0.31438	0.0002	1e-05	0.01059	0.00053	2e-05	6e-05	1e-05	1e-05	1e-05
glaucoma, other/unspec	0.93672	0.15646	1e-05	1e-05	1e-05	0.01069	0.00065	1e-05	0.00041	1e-05	1e-05	0.00024	1e-05	1e-05	0.00859	0.00049	1e-05	0.00425	0.00306	0.00057	0.03488	1e-05	7e-05	0.00096
glaucoma, PACG - acute	0.97254	0.10361	1e-05	1e-05	2e-05	0.52108	0.34373	0.00166	0.08232	0.02116	0.68103	0.4146	0.14302	0.01292	0.58278	0.21519	0.38972	0.46176	0.9349	0.26567	0.13183	0.14229	0.28046	0.68733
glaucoma, PACG - chronic	0.3168	0.48513	1e-05	1e-05	1e-05	0.14316	0.12758	1e-05	0.01594	0.00033	0.0001	0.00954	0.00049	0.0009	0.95152	0.28143	0.0012	0.4445	0.07579	0.0357	0.05193	0.00011	0.00772	0.00211
glaucoma, PACG - other/unspec	0.08302	0.43854	1e-05	1e-05	1e-05	0.15452	0.32949	0.00215	0.02339	0.00261	0.00193	0.02326	0.00631	0.10316	0.82515	0.65765	0.06731	0.74307	0.51258	0.06109	0.17315	0.04478	0.28063	0.03656
glaucoma, PXG	0.93201	0.26542	1e-05	1e-05	1e-05	0.3471	0.28869	1e-05	0.0005	1e-05	1e-05	0.00239	0.00683	0.00026	0.17963	0.01608	0.00035	0.20785	0.06402	0.01063	0.00897	1e-05	0.00262	0.00288
glaucoma, secondary to drugs	0.08947	1e-05	1e-05	1e-05	1e-05	0.00075	0.01669	1e-05	0.16269	3e-05	1e-05	0.0863	1e-05	1e-05	0.00206	1e-05	1e-05	3e-05	5e-05	4e-05	0.43824	0.00015	0.00457	0.00268
glaucoma, secondary to eye infl	0.44374	0.75877	1e-05	1e-05	1e-05	0.93948	0.82598	0.00099	0.15404	0.00472	0.00145	0.12366	0.0008	0.06548	0.48096	0.17606	0.00098	0.8024	0.26995	0.05732	0.07164	0.00647	0.0247	0.0416
glaucoma, secondary to eye trauma	0.76891	0.16517	1e-05	1e-05	1e-05	0.3452	0.87235	0.00017	0.01823	0.00075	7e-05	0.01505	0.00033	0.02291	0.8598	0.09612	0.00014	0.15741	0.11342	0.00899	0.02361	1e-05	7e-05	0.00063
glaucoma, secondary to other eye dis	0.45997	0.04291	1e-05	1e-05	1e-05	0.07347	0.00876	1e-05	0.00083	3e-05	1e-05	0.00084	0.00011	2e-05	0.09705	0.02122	2e-05	0.00325	0.00019	7e-05	0.00013	1e-05	1e-05	1e-05
glaucoma, suspect	0.00723	0.84504	1e-05	1e-05	1e-05	0.0013	1e-05	1e-05	0.00616	1e-05	1e-05	0.0032	1e-05	3e-05	0.92948	1e-05	1e-05	0.27687	1e-05	0.00101	0.03942	1e-05	3e-05	3e-05
globe degen conditions	0.89943	0.47284	1e-05	1e-05	1e-05	0.25168	0.18146	0.00082	0.02019	3e-05	1e-05	0.0632	0.01824	0.00456	0.7866	0.04466	3e-05	0.13352	0.08948	0.00292	0.06445	5e-05	8e-05	0.00195
hereditary choroidal dystrophies	0.71856	0.68585	0.00022	1e-05	0.00044	0.00467	0.99418	1.00001	0.62786	0.0353	0.07948	0.87174	0.01024	0.11361	0.1947	0.32641	0.91571	0.03119	0.23969	0.46163	0.41507	0.01567	0.24896	0.8171
hereditary retinal dystrophies	0.00396	0.51832	1e-05	1e-05	1e-05	0.09692	0.00158	3e-05	0.65927	1e-05	2e-05	0.02017	1e-05	0.00083	0.91198	2e-05	1e-05	0.35416	3e-05	0.00682	0.26036	1e-05	0.00029	0.00052
herpesviral ocular disease	0.95395	0.7287	1e-05	1e-05	1e-05	0.01846	0.33792	0.26094	0.13995	0.02218	1e-05	0.76048	0.03259	0.26656	0.6108	0.95831	0.22007	0.41417	0.05896	0.7026	0.31128	0.75925	0.61093	0.70977
heterophoria	0.75066	0.87807	2e-05	1e-05	1e-05	0.09999	0.23839	0.00228	0.25622	0.05168	0.01259	0.07121	0.07628	0.12594	0.83544	0.35356	0.02802	0.77873	0.17715	0.03747	0.05734	0.01026	0.09697	0.0573
hypermetropia	0.00585	0.81391	1e-05	1e-05	1e-05	0.01399	2e-05	1e-05	0.55662	1e-05	2e-05	0.06759	1e-05	0.00787	0.37498	1e-05	0.00047	0.55625	1e-05	0.00038	0.25943	1e-05	0.0245	0.02532
hypertensive retinopathy	0.89877	0.42329	1e-05	1e-05	1e-05	0.0084	0.02697	8e-05	0.01202	3e-05	8e-05	0.00482	0.00056	0.00025	0.11892	0.00822	6e-05	0.03897	0.00603	0.00125	0.00244	1e-05	8e-05	0.00017
hyphema	0.15071	0.08294	0.00131	1e-05	0.00129	0.12257	0.03413	0.00066	0.02911	0.02743	0.01761	0.24226	0.02054	0.02127	0.17464	0.34787	0.27602	0.38399	0.068	0.02439	0.04224	0.02411	0.13146	0.10246
intermittent heterotropia	0.7541	0.54931	1e-05	1e-05	1e-05	0.31185	0.21476	0.00252	0.15444	0.03103	0.02759	0.12857	0.11478	0.07054	0.92135	0.9387	0.30998	0.61558	0.21761	0.03523	0.12371	0.02138	0.21136	0.22229
interstitial/deep keratitis	0.02109	0.6965	1e-05	1e-05	1e-05	0.01829	3e-05	1e-05	1e-05	0.00331	0.00046	0.79898	0.00749	0.04439	0.83247	0.97488	1e-05	0.40964	0.01566	0.00469	1e-05	1e-05	0.14344	1e-05
IOL displacement	0.60618	0.73639	0.00036	1e-05	9e-05	0.6297	0.0259	0.00864	0.9118	0.04621	0.36344	0.06473	0.61844	0.61177	0.64523	0.02049	0.24474	0.2844	0.0183	0.09089	0.92232	0.15503	0.00258	0.00349
iridodialysis	0.66239	0.60291	1e-05	1e-05	2e-05	0.57826	0.79421	0.01711	1.00001	0.0123	0.512	0.53962	0.62238	0.14425	0.08953	0.59238	0.82193	0.20391	0.84835	0.35646	0.24529	0.05297	0.006	0.69555
iris/CB adhesions/disruptions	0.00082	0.29316	1e-05	1e-05	1e-05	0.0357	1e-05	1e-05	0.19401	1e-05	1e-05	0.01274	1e-05	1e-05	0.07816	1e-05	1e-05	0.23668	1e-05	3e-05	0.25601	1e-05	0.00012	0.16514
iris/CB degenerations	0.4277	0.42353	1e-05	1e-05	1e-05	0.08926	0.10898	3e-05	0.0006	1e-05	2e-05	0.00448	0.00028	0.0011	0.36935	0.02736	8e-05	0.27335	0.03199	0.00067	0.00366	3e-05	0.00048	0.00014
iris/CB/anterior chamber cysts	0.02665	0.33266	1e-05	1e-05	1e-05	0.12583	0.01371	0.00049	0.04009	0.01357	1e-05	0.00477	2e-05	0.00036	0.76134	0.02177	0.01642	0.26804	3e-05	0.01851	0.04272	0.00037	0.00022	0.00134
ischemic optic neuropathy	0.98507	0.47164	1e-05	1e-05	1e-05	0.78511	0.38876	0.00046	0.02282	1e-05	5e-05	0.01989	0.00129	0.00158	0.71583	0.06089	0.00018	0.32848	0.44068	0.02376	0.09122	5e-05	0.00318	0.00481
keratitis - infectious	0.55526	0.56608	1e-05	1e-05	2e-05	0.67442	0.32021	0.00289	0.0206	0.00486	0.01745	0.18624	0.03681	0.04049	0.13943	0.22023	0.11478	0.6944	0.57086	0.09357	0.04003	0.00459	0.22037	0.10941
keratitis - other/unspec	0.73143	0.91402	1e-05	1e-05	1e-05	0.20519	0.00025	1e-05	0.05889	1e-05	7e-05	0.55279	0.00105	0.00379	0.25991	0.04243	0.0008	0.17034	0.00123	0.05285	0.82603	1e-05	0.027	0.2387
keratoconjunctivitis - dry eye syndrome	0.505	0.74363	1e-05	1e-05	1e-05	0.42338	0.23995	0.00461	0.17122	0.01368	0.01283	0.33656	0.1381	0.19291	0.49364	0.79548	0.06877	0.59967	0.87958	0.72186	0.88597	0.03255	0.40464	0.19167
keratoconjunctivitis - infectious	0.23515	0.59512	0.07714	1e-05	0.0001	0.00144	0.00025	0.00054	0.0003	0.00308	0.00047	0.00025	0.00027	6e-05	0.01524	0.00129	0.00072	0.00109	0.00058	0.00306	0.0018	0.00066	0.00032	8e-05
keratoconjunctivitis - noninfectious	0.03354	0.30399	1e-05	1e-05	1e-05	0.68879	0.00056	3e-05	0.09233	1e-05	0.00238	0.8842	1e-05	0.19129	0.08035	0.00105	0.08137	0.11468	0.00019	0.59215	0.93528	1e-05	0.25004	0.25432
keratoconjunctivitis - other/unspec	0.78736	0.03497	1e-05	1e-05	1e-05	0.19806	0.00647	0.0003	0.00113	0.10283	4e-05	0.01105	3e-05	6e-05	1e-05	0.00708	0.45894	1e-05	0.00089	1e-05	0.00012	0.03564	5e-05	0.62473
keratoconus	0.20038	0.44874	1e-05	1e-05	1e-05	0.00675	0.02821	1e-05	0.02318	0.00026	8e-05	0.02174	0.00041	0.00182	0.33902	0.17501	0.00014	0.12287	0.00814	0.0077	0.03264	0.0001	0.00109	7e-05
lacrimal passage infl - chronic	0.93794	0.37755	1e-05	1e-05	1e-05	0.01291	0.01435	0.00372	0.00706	1e-05	3e-05	0.0311	0.00065	0.00017	0.15706	0.16586	2e-05	0.01994	0.00742	0.04753	0.00426	1e-05	0.26993	0.00068
lacrimal passage stenosis/insufficiency	0.50589	0.42205	1e-05	1e-05	1e-05	0.00139	0.00141	1e-05	0.00034	3e-05	1e-05	0.00022	5e-05	0.00015	0.01481	0.00679	6e-05	0.01872	0.00726	0.00224	0.00254	8e-05	0.00039	0.00014
lagophthalmos	0.60327	0.65185	1e-05	1e-05	1e-05	0.06155	0.25167	0.00045	0.03932	0.00049	0.00171	0.18804	0.09316	0.07096	0.66494	0.31468	0.01161	0.79798	0.22709	0.11153	0.21037	0.00012	0.05167	0.01428
lattice degeneration of retina	0.86107	0.8409	1e-05	1e-05	1e-05	0.01647	0.24919	4e-05	0.10923	0.00014	1e-05	0.0019	0.00011	0.00021	0.20555	0.0039	1e-05	0.15029	0.07888	0.0042	0.08648	3e-05	0.0003	0.00014
lens dislocation	0.59964	0.39577	1e-05	1e-05	1e-05	0.06538	0.02784	0.00012	0.0511	0.00047	0.00067	0.00828	0.00163	0.00473	0.22739	0.09302	0.00049	0.3635	0.03482	0.04312	0.12243	0.00014	0.0054	0.00295
lens fragments post-cataract surg	0.09151	0.53695	0.00365	1e-05	9e-05	0.0593	0.00261	0.0031	0.20303	0.00245	0.01829	0.25293	0.00063	0.01225	0.4025	0.0505	0.2791	0.89616	0.00448	0.02494	0.79217	0.00602	0.26771	0.51031
macular cyst, hole, or pseudohole	0.07126	0.53679	1e-05	1e-05	1e-05	0.83232	0.01221	0.00033	0.73195	1e-05	6e-05	0.20722	1e-05	0.00721	0.17026	3e-05	0.00051	0.35496	0.00105	0.26641	0.50423	1e-05	0.0645	0.13839
malignant neoplasm - choroid	0.24116	0.35828	2e-05	1e-05	1e-05	0.71008	0.123	0.00103	0.14263	0.00084	0.00122	0.22857	0.00504	0.00399	0.34522	0.04365	0.00244	0.38765	0.01117	0.00486	0.07821	0.00259	0.01672	0.03095
malignant neoplasm - conjunctiva	0.01264	0.31554	0.00826	1e-05	1e-05	0.96749	0.0019	0.00095	0.01627	0.00378	0.04744	0.39953	0.8893	0.1384	0.35046	0.40737	0.00026	0.6021	0.07299	0.64424	0.85205	0.17536	0.73163	0.37029
malignant neoplasm - eyelid	1e-05	0.00209	1e-05	1e-05	1e-05	1e-05	1e-05	1e-05	0.00049	1e-05	1e-05	0.00012	1e-05	1e-05	1e-05	1e-05	1e-05	0.00061	1e-05	0.10793	0.54354	1e-05	0.00229	1e-05
malignant neoplasm - retina	0.03025	0.20146	0.72834	3e-05	0.00829	0.39002	0.00508	0.19066	0.2666	0.01954	0.95929	0.13144	0.00225	0.58909	0.00835	0.90184	0.82571	0.16115	0.00391	0.77083	0.61107	0.10543	0.11128	0.29271
myopia	0.00023	0.34386	1e-05	1e-05	1e-05	0.00487	2e-05	1e-05	0.4852	1e-05	1e-05	0.02881	1e-05	0.00255	0.75183	1e-05	3e-05	0.90428	1e-05	0.00012	0.32082	1e-05	0.00234	0.00379
NPDR w/ DME	0.36301	0.11514	1e-05	1e-05	1e-05	0.00396	0.00045	1e-05	0.00094	4e-05	1e-05	0.00338	0.0002	6e-05	0.01621	0.02299	0.00057	0.04129	0.00161	0.00014	0.00158	5e-05	0.00136	0.00105
NPDR w/o DME	0.95578	0.32806	1e-05	1e-05	1e-05	0.04916	0.04543	3e-05	0.00564	2e-05	1e-05	0.01066	0.00233	0.00023	0.12881	0.01605	0.00021	0.12048	0.01603	0.00094	0.01001	0.00011	0.00737	0.00522
nystagmus / other irregular eye mvmts	0.02749	0.92391	1e-05	1e-05	1e-05	0.11985	0.00012	1e-05	0.00299	1e-05	7e-05	0.0639	1e-05	0.00665	0.32269	6e-05	0.00187	0.76603	1e-05	0.00223	0.02418	1e-05	0.00624	0.01266
ocular hypotony	5e-05	0.11638	1e-05	1e-05	1e-05	0.07618	1e-05	1e-05	0.00191	1e-05	2e-05	0.07791	1e-05	0.00425	0.13981	0.00206	0.0008	0.86859	1e-05	0.01683	0.40641	1e-05	0.03795	0.00534
ocular laceration w/ prolapse	0.93234	0.88491	0.00025	1e-05	0.0003	0.29984	0.37631	0.02899	0.38241	0.18523	0.19063	0.16767	0.13401	0.19782	0.40536	0.38887	0.05316	1.00001	0.11438	0.48688	0.53283	0.01322	0.18192	0.04944
ocular laceration w/o prolapse	0.46601	0.50589	0.45149	7e-05	0.04532	0.16156	0.23969	0.98586	0.21344	0.38608	0.49342	0.05982	0.2824	0.57432	0.00416	0.46986	0.89585	0.01493	0.22899	0.19649	0.01208	0.69904	0.04715	0.13461
ocular pain	0.38024	0.2447	2e-05	1e-05	1e-05	0.07014	0.07495	0.00173	0.0562	0.00452	0.00619	0.14362	0.02245	0.01647	0.3442	0.16026	0.01841	0.34809	0.08547	0.03719	0.15966	0.00597	0.03284	0.02212
oculomotor nerve palsy	0.97895	0.65838	0.00142	1e-05	0.03187	0.46113	0.62711	0.05283	0.38176	0.17519	0.75511	0.53738	0.44038	0.09201	0.45746	0.9589	0.88959	0.41575	0.29877	0.11226	0.31632	0.10902	0.97708	0.5375
optic atrophy	0.8315	0.37372	1e-05	1e-05	1e-05	0.0533	0.03927	1e-05	0.00734	2e-05	8e-05	0.06579	0.00142	0.00011	0.52803	0.00419	1e-05	0.06998	0.02278	0.00117	0.01156	1e-05	6e-05	2e-05
optic chiasm disorders	0.00227	0.94565	1e-05	1e-05	1e-05	0.92162	0.05691	0.30187	0.1464	0.26285	0.0067	0.98167	0.87765	0.38143	0.02473	0.8332	0.96579	0.00072	0.02515	0.26617	0.00416	0.17196	0.45003	0.89778
optic nerve/pathway injury	0.08406	0.45751	0.01152	1e-05	0.00045	0.13816	0.41575	0.01467	0.12571	0.57525	0.37771	0.11041	0.97439	0.37906	0.07456	0.46634	0.15417	0.14477	0.04944	0.01988	0.02595	0.00663	0.00045	0.00604
optic neuritis	0.77165	0.99596	2e-05	1e-05	2e-05	0.90943	0.96701	0.02884	0.2317	0.03949	0.0939	0.35417	0.77769	0.18911	0.87238	0.76383	0.27397	0.17358	0.74028	0.52882	0.42435	0.08193	0.45974	0.24797
orbit inflammation - acute	0.76256	0.41646	0.04185	1e-05	0.00104	0.13008	0.19083	0.07058	0.07335	0.08206	0.02761	0.01205	0.04717	0.01937	0.94284	0.60835	0.02636	0.04441	0.01224	0.16571	0.04373	0.00707	0.05583	0.00198
orbit inflammation - chronic	0.58665	0.42746	1e-05	1e-05	1e-05	0.33827	0.0036	0.26894	0.85981	1e-05	0.00483	0.00754	0.00519	0.15803	0.79789	0.00234	0.91346	0.84171	0.00527	0.6901	0.57515	1e-05	0.2998	0.16354
orbit penetrating wound w/ FB	0.34339	0.87823	0.04777	2e-05	0.01641	0.16191	0.46627	0.74331	0.37553	0.34713	0.3761	0.93715	0.83049	0.94229	0.71412	0.83615	0.09612	0.27061	0.70258	0.12157	0.53257	0.12403	0.18642	0.04077
orbital floor fracture	0.30444	0.20199	0.00391	1e-05	0.00044	0.06611	0.01748	0.01043	0.00447	0.0098	0.00257	0.01463	0.00902	0.0116	0.16927	0.02256	0.02189	0.09729	0.01657	0.07137	0.01207	0.00145	0.00462	0.00249
other binocular eye mvmt dis	0.29494	0.24972	1e-05	1e-05	1e-05	0.05407	0.06153	0.00048	0.06978	0.01301	0.00727	0.04936	0.01032	0.00948	0.30162	0.11119	0.10553	0.52705	0.09932	0.0103	0.05849	0.01361	0.08416	0.12004
other binocular vision disorders	0.24401	0.391	9e-05	1e-05	1e-05	1.00001	0.0116	0.00251	0.31043	0.00013	1e-05	0.00146	0.00235	0.06306	0.06054	0.00108	0.00246	0.95065	0.00443	0.00017	0.01395	0.00093	0.00524	0.00291
other choroid disorders	0.2223	0.97823	6e-05	1e-05	1e-05	0.57313	0.00082	0.0053	0.06251	2e-05	0.00069	0.03646	0.00015	0.04506	0.50876	0.00126	0.01389	0.1689	0.00077	0.09383	0.30943	0.00024	0.00866	0.02878
other conjunctival disorders	0.31626	0.2072	1e-05	1e-05	1e-05	0.0057	0.0018	1e-05	0.00034	8e-05	4e-05	0.00426	0.00025	0.00053	0.04516	0.01901	0.00071	0.07154	0.00453	0.0008	0.00105	3e-05	0.0015	0.00041
other corneal deformities	0.79904	0.53892	1e-05	1e-05	1e-05	0.70741	0.00592	0.11039	0.80655	0.01275	0.85723	0.03446	0.02407	0.92398	0.05311	0.95654	0.16989	0.00369	0.21699	0.35624	0.00572	0.07362	0.16826	0.19764
other corneal disorders	0.57194	0.86297	1e-05	1e-05	1e-05	0.0277	0.02664	0.0007	0.02025	0.00317	0.00254	0.0468	0.00569	0.03094	0.55386	0.39999	0.01107	0.22985	0.01859	0.0157	0.04497	0.00032	0.00499	0.00048
other endophthalmitis	0.00176	4e-05	1e-05	1e-05	1e-05	0.00118	1e-05	2e-05	0.55904	0.38332	0.60901	0.37579	1e-05	1e-05	0.00168	1e-05	1e-05	0.02212	1e-05	0.01034	0.00307	0.4318	0.00132	0.02364
other eyelid degenerative disorders	0.98834	0.00912	1e-05	1e-05	1e-05	0.00162	0.01473	0.00499	0.60635	0.11031	0.00658	0.07203	0.00956	0.00166	0.00294	0.00124	1e-05	0.00357	0.07215	0.02973	0.31493	0.00525	0.00116	0.00195
other eyelid function disorders	0.77025	0.28702	0.00016	1e-05	8e-05	0.88255	0.74705	0.85985	0.00841	0.56634	0.72312	0.72142	0.05535	0.64252	0.02583	0.52188	0.08744	0.01198	0.93766	0.01003	0.00013	0.73719	0.24783	0.57257
other hereditary corneal dystrophies	0.44747	0.61509	1e-05	1e-05	1e-05	0.04805	0.05253	8e-05	0.0079	5e-05	2e-05	0.03222	0.00357	0.00468	0.95722	0.04867	0.00019	0.54211	0.08103	0.08153	0.09676	1e-05	0.00184	0.00066
other iris/CB disorders	0.00012	0.391	1e-05	1e-05	1e-05	0.00034	1e-05	5e-05	0.0526	1e-05	6e-05	0.04826	1e-05	0.00087	0.71326	7e-05	0.00347	0.22598	1e-05	0.00609	0.22609	1e-05	0.19485	0.05989
other iris/CB vascular disorders	0.79258	0.44839	1e-05	1e-05	1e-05	0.29303	0.11205	9e-05	0.01434	0.00045	7e-05	0.00711	0.00026	0.00079	0.0239	0.02175	0.00033	0.03234	1e-05	1e-05	1e-05	1e-05	1e-05	1e-05
other non-diabetic proliferative retinopathy	0.00297	0.00191	1e-05	1e-05	1e-05	0.0217	0.00218	1e-05	0.00647	2e-05	1e-05	0.04191	1e-05	1e-05	0.62644	0.00033	1e-05	0.07974	0.08018	0.0003	0.05556	2e-05	1e-05	6e-05
other optic disc disorders	0.00322	0.01128	1e-05	1e-05	1e-05	0.00162	4e-05	3e-05	0.07669	3e-05	0.0628	0.40844	7e-05	0.00027	0.00159	1e-05	3e-05	0.02265	3e-05	0.00263	0.15331	0.00024	0.51284	0.13268
other optic nerve disorders	0.16261	0.11682	2e-05	1e-05	1e-05	0.05663	0.1618	0.00596	0.14578	0.04134	0.01881	0.12113	0.02034	0.01419	0.13202	0.15312	0.02399	0.10047	0.01689	0.003	0.01107	0.00466	0.10464	0.00782
other orbital disorders	0.72762	0.23038	1e-05	1e-05	1e-05	0.00881	0.00093	0.00013	0.04568	0.00241	0.00193	0.19477	0.00313	0.04741	0.16194	0.18402	0.00029	0.0429	0.00394	0.02829	0.01435	0.00202	0.01449	0.00285
other postop complications	0.26803	0.10111	4e-05	1e-05	1e-05	0.15585	0.00244	9e-05	0.00324	0.74124	0.11458	0.31219	0.00261	0.00011	0.41096	0.06468	0.14791	0.9838	0.18605	0.7244	0.36296	0.29563	0.88074	0.00663
other refraction/accommodation disorders	0.00425	0.03017	1e-05	1e-05	1e-05	0.12863	0.00189	0.00023	0.60411	4e-05	0.00278	0.79877	0.0005	0.04685	0.33196	0.02644	0.09486	0.30126	0.00739	0.21996	0.60178	0.00034	0.35016	0.38412
other retinal microvascular abnormalities	0.02217	0.00939	1e-05	1e-05	1e-05	0.00082	1e-05	2e-05	0.2573	1e-05	2e-05	0.01268	1e-05	1e-05	0.00093	1e-05	1e-05	0.00024	1e-05	0.00011	0.16286	1e-05	0.0005	0.00809
other scleral disorders	0.63216	0.80339	1e-05	1e-05	1e-05	0.2652	0.48892	0.00218	0.03236	0.05233	0.00088	0.08351	0.01764	0.06685	0.70293	0.0276	6e-05	0.25505	0.12399	0.00563	0.05818	0.00085	0.01022	0.00327
other spec visual disturbances	0.27546	0.26697	0.00012	1e-05	4e-05	0.07904	0.08429	0.00282	0.06851	0.03155	0.02575	0.09786	0.01595	0.01634	0.26655	0.44208	0.19574	0.64041	0.16907	0.04053	0.16475	0.06531	0.1899	0.10686
other subj visual disturb	0.69628	0.75529	1e-05	1e-05	1e-05	0.20375	0.18454	0.00245	0.13648	0.01997	0.00759	0.26975	0.06722	0.05034	0.84686	0.71343	0.05169	0.72666	0.68544	0.23332	0.53221	0.03552	0.20731	0.23171
other vitreous opacities	0.67589	0.3387	1e-05	1e-05	1e-05	0.04287	0.04025	0.00032	0.01134	0.00108	0.00089	0.0208	0.00432	0.00259	0.13353	0.04412	0.00366	0.18424	0.02541	0.00615	0.01126	0.00139	0.01177	0.00484
other/unspec eye injuries	0.60211	0.12216	1e-05	1e-05	1e-05	0.01282	0.01769	1e-05	0.00095	0.00011	3e-05	0.00037	0.00027	0.00027	0.15789	0.03324	4e-05	0.00449	0.02656	0.00044	0.00156	5e-05	0.00022	3e-05
other/unspec heterotropia	0.67272	0.80617	1e-05	1e-05	1e-05	0.26079	0.02912	8e-05	0.04097	0.00147	0.00039	0.0201	0.00303	0.00816	0.45904	0.02955	0.00053	0.36224	0.0039	0.0007	0.01282	9e-05	0.00237	0.00057
other/unspec peripheral retinal degeneration	0.45923	0.81983	1e-05	1e-05	1e-05	0.04428	0.25693	0.00121	0.21074	0.00022	6e-05	0.01855	0.00038	0.00084	0.45371	0.04824	0.00012	0.23489	0.05521	0.02706	0.04119	3e-05	0.00074	0.00065
other/unspec retinal disorders	0.46771	0.32648	1e-05	1e-05	1e-05	0.03052	0.06982	0.00067	0.07297	0.00758	0.00242	0.02698	0.00495	0.0091	0.17688	0.08803	0.00219	0.18267	0.04508	0.00564	0.04686	0.00126	0.0034	0.00199
other/unspec strabismus	0.16442	0.01406	1e-05	1e-05	1e-05	3e-05	1e-05	1e-05	1e-05	1e-05	1e-05	0.00121	3e-05	1e-05	0.00022	0.00061	1e-05	0.00031	2e-05	1e-05	5e-05	1e-05	0.00027	4e-05
panophthalmitis	0.24074	0.23654	0.05291	7e-05	0.00084	0.04117	0.05698	0.03773	0.00455	0.00026	0.00036	0.03494	0.09786	0.0003	0.01783	0.0037	4e-05	0.00047	0.00554	0.00021	0.00025	3e-05	0.00013	1e-05
panuveitis	0.65657	0.12201	1e-05	1e-05	1e-05	0.70943	0.21793	0.0002	0.18177	0.00377	0.00142	0.07298	0.02546	0.00186	0.45284	0.45938	0.00798	0.485	0.3857	0.07267	0.47783	0.0119	0.11406	0.04285
papilledema	0.27082	0.42978	3e-05	1e-05	1e-05	0.11084	0.1737	0.00542	0.09949	0.00978	0.00363	0.08317	0.01055	0.0301	0.31639	0.32882	0.01571	0.20183	0.07506	0.04142	0.06709	0.0014	0.00751	0.00497
PDR w/ DME	0.52627	0.09989	1e-05	1e-05	1e-05	0.0716	0.01076	2e-05	0.00866	0.00083	0.00024	0.04072	0.00154	0.0002	0.05703	0.08459	0.00234	0.17375	0.00944	0.00045	0.00486	0.00022	0.00489	0.00394
PDR w/o DME	0.78439	0.61114	1e-05	1e-05	1e-05	0.84198	0.52424	0.00032	0.12621	0.00147	0.0031	0.37072	0.04244	0.01227	0.56171	0.39416	0.0369	0.61856	0.72019	0.09489	0.38031	0.00866	0.18127	0.19206
PDR, stable	0.45885	0.63687	1e-05	1e-05	2e-05	0.96468	0.39739	0.08734	0.68022	0.00203	0.06725	0.72339	0.00142	0.17429	0.63862	0.0262	0.08288	0.76001	0.05077	0.40292	0.55754	0.00085	0.35985	0.56068
posterior synechiae (iris)	0.65076	0.17584	1e-05	1e-05	1e-05	0.00098	0.00031	1e-05	0.00051	0.00031	0.00013	0.03909	0.00746	0.00166	0.04256	0.03208	4e-05	0.01957	0.0022	0.00231	0.00364	1e-05	0.00072	0.00269
posterior uveitis	0.43214	0.95574	1e-05	1e-05	1e-05	0.78082	0.7333	0.0002	0.95232	0.0024	0.00063	0.7024	0.02033	0.05053	0.34622	0.98144	0.00553	0.13009	0.56602	0.88114	0.15628	0.06152	0.39975	0.93259
PRAO	0.24127	0.11423	1e-05	1e-05	1e-05	0.00053	0.0017	1e-05	1e-05	1e-05	1e-05	7e-05	1e-05	1e-05	0.00207	1e-05	1e-05	0.00026	2e-05	1e-05	8e-05	1e-05	1e-05	1e-05
presbyopia	0.44369	0.14389	1e-05	1e-05	1e-05	0.01903	0.07309	0.00019	0.04078	0.00468	0.00281	0.04894	0.00529	0.00286	0.23939	0.07213	0.00493	0.32542	0.02951	0.00373	0.02324	0.00153	0.05515	0.02619
prosthetic/implant/graft other mech compl	0.0034	0.00145	1e-05	1e-05	1e-05	0.06541	0.02653	1e-05	0.21234	1e-05	1e-05	0.00395	1e-05	1e-05	6e-05	2e-05	1e-05	0.00805	0.00034	1e-05	0.0358	1e-05	2e-05	3e-05
pterygium	0.67885	0.72987	1e-05	1e-05	1e-05	0.00027	0.00129	2e-05	0.00295	2e-05	5e-05	0.00281	0.00026	0.00094	0.16824	0.04517	0.00013	0.15191	0.00979	0.00323	0.00565	3e-05	0.0006	0.00038
ptosis	0.99423	0.42508	1e-05	1e-05	1e-05	0.01093	0.01061	2e-05	0.00043	0.0001	0.00024	0.01624	0.00354	0.00309	0.41711	0.21277	0.01005	0.67431	0.12003	0.03221	0.06903	0.00194	0.04205	0.03097
puckering of macula	0.76766	0.31431	1e-05	1e-05	1e-05	0.0254	0.03469	1e-05	0.00183	1e-05	1e-05	7e-05	1e-05	1e-05	0.02417	2e-05	1e-05	0.00837	0.00163	9e-05	0.00465	1e-05	1e-05	1e-05
pupillary function anomalies	0.4689	0.05138	1e-05	1e-05	1e-05	0.00234	0.00487	0.00012	0.00068	0.00016	0.00146	0.03151	0.01987	0.00332	0.06048	0.09219	0.05369	0.62541	0.21206	0.01131	0.01008	0.00132	0.10472	0.08814
RD w/ breaks or defects	0.02336	0.95449	1e-05	1e-05	1e-05	0.55449	0.01253	0.00083	0.99875	1e-05	8e-05	0.5682	1e-05	0.02198	0.18055	1e-05	0.00015	0.18849	0.00068	0.2758	0.20372	1e-05	0.08601	0.5716
RD, other	0.97024	0.7086	1e-05	1e-05	1e-05	0.49652	0.10202	1e-05	0.00234	1e-05	1e-05	0.00206	0.00018	0.0002	0.6721	0.02017	1e-05	0.15532	0.24316	0.00585	0.1506	1e-05	8e-05	0.00131
RD, serous	1e-05	0.02015	1e-05	1e-05	1e-05	0.94261	1e-05	1e-05	0.86458	1e-05	1e-05	0.37107	1e-05	3e-05	0.20739	1e-05	1e-05	0.28325	1e-05	0.00353	0.01484	1e-05	0.00091	0.16861
RD, traction	0.02832	0.32619	1e-05	1e-05	1e-05	0.41713	0.06992	0.00019	0.43682	3e-05	0.00148	0.19641	5e-05	0.05806	0.08132	0.00776	0.00652	0.0795	0.04389	0.45866	0.02873	4e-05	0.57258	0.78649
recession of chamber angle	0.88598	0.934	1e-05	1e-05	1e-05	0.37333	0.34209	0.00014	0.77126	0.11905	4e-05	0.88978	0.1	0.03137	0.41355	0.55621	0.02542	0.79773	0.30191	0.04185	0.4485	0.00601	0.14074	0.17068
retained foreign body - eyelid	0.20045	0.04385	7e-05	1e-05	6e-05	0.87015	0.19838	0.00666	0.54729	0.01946	0.10316	0.45064	0.60392	0.10283	0.08312	0.0106	0.57345	0.1714	0.37411	0.25776	0.44343	0.14867	0.98351	0.59499
retained IOFB, nonmagnetic	8e-05	5e-05	1e-05	1e-05	1e-05	7e-05	4e-05	1e-05	6e-05	2e-05	0.0001	0.00036	1e-05	4e-05	0.0206	1e-05	3e-05	0.00215	2e-05	2e-05	0.00273	1e-05	3e-05	6e-05
retinal breaks or defects w/o RD	0.40363	0.32937	3e-05	1e-05	1e-05	0.17434	0.11549	0.00225	0.06157	0.00437	0.00196	0.01104	0.00442	0.00509	0.17607	0.07974	0.00709	0.19525	0.03993	0.01606	0.07984	0.00784	0.02755	0.00918
retinal edema	0.06171	0.21554	1e-05	1e-05	1e-05	0.25557	0.01046	0.00085	0.13495	0.0002	0.00327	0.41705	0.00215	0.04305	0.4735	0.00511	0.0044	0.74467	0.02388	0.07245	0.67789	0.0023	0.19459	0.62196
retinal hemorrhage	0.0044	0.00801	1e-05	1e-05	1e-05	3e-05	1e-05	1e-05	0.31371	1e-05	3e-05	0.13012	1e-05	4e-05	0.01127	1e-05	1e-05	0.00538	2e-05	0.01104	0.57505	6e-05	0.3185	0.42782
retinal ischemia	0.03284	0.00246	1e-05	1e-05	1e-05	2e-05	9e-05	1e-05	0.00028	1e-05	1e-05	0.00013	1e-05	1e-05	4e-05	2e-05	1e-05	4e-05	1e-05	1e-05	3e-05	1e-05	1e-05	1e-05
retinal microaneurysms	0.00102	0.00796	1e-05	1e-05	1e-05	0.0002	1e-05	2e-05	3e-05	1e-05	1e-05	2e-05	1e-05	5e-05	0.00032	1e-05	1e-05	0.00099	1e-05	7e-05	0.00019	1e-05	2e-05	2e-05
retinal neovascularization	0.31106	0.74738	0.00059	1e-05	7e-05	0.93379	0.21892	0.10617	0.78357	0.02236	0.16039	0.48197	0.07459	0.77766	0.16133	0.1865	0.24341	0.13139	0.72489	0.52655	0.08617	0.10107	0.79001	0.29641
retinal telangiectasis	0.1359	0.66863	1e-05	1e-05	1e-05	0.63572	0.03167	0.00065	0.06746	2e-05	0.00042	0.0268	0.00046	0.04416	0.35622	0.0046	0.03178	0.36484	0.00471	0.02569	0.14757	0.00017	0.11639	0.01107
retinal vascular changes	0.2956	0.10297	1e-05	1e-05	1e-05	0.06126	0.15958	0.00149	0.05691	0.00086	0.00014	0.04959	0.00494	0.00113	0.05233	0.0017	1e-05	0.00261	0.00131	0.00091	0.00022	1e-05	6e-05	2e-05
retinal vasculitis	0.40665	0.99281	1e-05	1e-05	1e-05	0.0343	0.06062	3e-05	0.31916	4e-05	0.00011	0.28458	0.00071	0.05376	5e-05	0.02181	0.02426	2e-05	0.27553	0.55989	0.0006	0.00907	0.21996	0.0916
retinoschisis / retinal cysts	0.39805	0.43372	1e-05	1e-05	1e-05	0.23428	0.24742	0.00595	0.08581	0.00433	0.00109	0.01288	0.00223	0.00384	0.15622	0.08525	0.00469	0.20675	0.04184	0.02693	0.07901	0.01013	0.01527	0.00756
retrolental fibroplasia	0.61493	0.87748	4e-05	1e-05	1e-05	1.00001	0.21755	0.45269	0.09936	0.11342	0.00269	0.22121	0.09655	0.93635	0.43339	0.80059	0.1406	0.1818	0.01387	0.6976	0.05512	0.14865	0.6421	0.83196
ROP, stage 0	1e-05	0.00311	1e-05	1e-05	1e-05	0.02553	1e-05	5e-05	0.0237	1e-05	0.00011	0.17368	1e-05	0.00012	0.07813	1e-05	0.10389	0.29597	7e-05	0.43903	0.77622	1e-05	0.88832	0.93091
ROP, stage 1	0.14021	0.1032	0.02833	0.01551	0.01691	0.38366	0.16807	0.0083	0.76465	0.5738	0.00326	0.19641	0.42875	0.05087	0.38945	0.0067	0.06203	0.12669	0.98008	0.36359	0.23424	0.35372	0.64576	0.53923
ROP, stage 2	0.01283	0.51264	0.49968	0.01082	0.22335	0.93129	0.64003	0.44721	0.95503	0.61162	0.53154	0.04134	0.03814	0.61145	0.80041	0.03834	0.9833	0.01543	0.31317	0.15392	0.1306	0.96533	0.68061	0.73415
ROP, stage 3	0.46733	0.20667	0.44597	2e-05	0.0118	1.00001	0.00011	0.68699	0.18788	0.87004	0.31657	0.06623	0.5408	0.24032	0.03588	0.39547	0.15917	0.04531	0.07666	0.97407	0.43825	0.69535	0.27403	0.59076
ROP, stage unspec	0.1895	0.03479	0.1159	1e-05	0.00128	0.81834	0.86943	0.45594	0.80987	0.28661	0.42546	0.69912	1.00001	0.01605	0.00918	0.62306	0.88108	0.24584	0.86895	0.47692	0.38423	0.1402	0.9943	0.94351
RPE detachment, hemorrhagic	0.97759	0.53711	0.02403	9e-05	0.13854	0.60869	0.48407	0.06942	0.71183	0.46588	0.21378	0.69459	0.00637	0.19785	0.70549	0.41752	0.0454	0.9247	0.20406	0.03713	0.33167	0.0109	0.11675	0.16339
RPE detachment, serous	0.19818	0.06091	1e-05	1e-05	1e-05	0.00285	0.00025	1e-05	0.00043	1e-05	1e-05	0.0006	1e-05	1e-05	0.00062	3e-05	1e-05	0.00132	2e-05	2e-05	0.00056	1e-05	1e-05	1e-05
scleritis	0.83439	0.32565	1e-05	1e-05	1e-05	0.0094	0.08695	0.00011	0.10565	0.00109	3e-05	0.37507	0.00615	0.00633	0.56969	0.98192	0.00174	0.75348	0.53383	0.06063	0.15015	0.00438	0.01265	0.03938
secondary uveitis - infectious	0.12991	0.40191	0.00019	1e-05	0.00085	0.74427	0.26106	0.0214	0.1964	0.06761	0.01929	0.31672	0.02164	0.05734	0.4826	0.48854	0.0113	0.68373	0.46881	0.13958	0.29214	0.02968	0.04443	0.01406
secondary uveitis - noninfectious	0.70225	0.26593	1e-05	1e-05	1e-05	8e-05	0.00012	1e-05	0.0001	1e-05	1e-05	0.00333	0.00011	0.00032	0.11676	0.03648	0.00015	0.22783	0.0025	0.00128	0.00098	1e-05	9e-05	1e-05
superficial punctate keratitis	0.76859	0.47927	1e-05	1e-05	1e-05	0.04562	0.02146	6e-05	0.0067	0.00096	0.001	0.04824	0.00309	0.00953	0.47852	0.10899	0.00131	0.18946	0.03289	0.00595	0.006	4e-05	0.00095	0.00022
sympathetic uveitis	0.07247	0.06361	5e-05	1e-05	0.00033	0.31431	0.11328	0.00011	0.02153	0.025	0.02566	0.16157	0.0151	0.01041	0.0922	1.00001	0.45417	0.59821	0.05006	0.00273	0.00994	0.0069	0.20764	0.00356
toxoplasma oculopathy	0.9559	0.33217	1e-05	1e-05	1e-05	0.08386	0.0085	5e-05	0.08898	1e-05	1e-05	0.0001	1e-05	0.00108	0.01656	0.00673	1e-05	0.00442	0.00354	1e-05	0.17181	1e-05	2e-05	0.00015
transient visual loss	0.96748	0.59045	2e-05	1e-05	1e-05	0.53702	0.85061	0.02634	0.24615	0.06222	0.09681	0.27858	0.04429	0.056	0.73735	0.51949	0.08903	0.81951	0.29417	0.2971	0.10445	0.01457	0.09868	0.16472
TRAO	0.4127	0.20768	1e-05	1e-05	1e-05	0.3738	0.87967	0.1359	0.07822	0.16101	0.00015	0.44843	0.78075	0.59791	0.11332	0.66558	0.58885	0.01703	0.02023	0.0999	0.61595	0.88336	0.05117	0.57316
trichiasis w/o entropion	0.62904	0.20446	1e-05	1e-05	1e-05	0.19528	0.01099	2e-05	0.00156	0.00014	0.00067	0.03424	0.00217	0.00187	0.17882	0.06147	0.00345	0.43604	0.01602	0.00382	0.00562	0.00051	0.02472	0.0044
trochlear nerve palsy	0.50194	0.51733	1e-05	1e-05	1e-05	0.25782	0.05679	0.00085	0.10053	0.00496	0.00109	0.07689	0.00663	0.01331	0.35631	0.39778	0.01587	0.624	0.05603	0.02201	0.07553	0.0009	0.01303	0.00861
unspec DR w/ DME	0.09296	0.17932	0.05096	4e-05	0.01214	0.12009	0.34188	0.59955	0.55725	0.02689	0.00738	0.00011	0.00502	0.00905	0.00015	1e-05	0.00065	1e-05	8e-05	1e-05	0.00022	0.00039	2e-05	0.00013
unspec DR w/o DME	0.04132	0.54947	0.00019	1e-05	1e-05	0.52254	0.9466	0.15691	0.38411	0.23211	0.57647	0.23044	0.4407	0.87223	0.31079	0.97075	0.30855	0.16409	0.02288	0.07379	0.45075	0.82555	0.36376	0.39114
unspec macular degeneration	0.34494	0.84339	1e-05	1e-05	1e-05	0.08627	0.17891	0.00371	0.21717	0.00532	0.0076	0.27241	0.05707	0.05404	0.48748	0.92394	0.18497	0.17339	0.33678	0.43539	0.16882	0.64127	0.68809	0.20216
venous engorgement	0.19404	0.26985	1e-05	1e-05	1e-05	0.0002	0.00185	1e-05	1e-05	1e-05	1e-05	3e-05	5e-05	0.00263	0.00243	4e-05	1e-05	8e-05	0.00181	1e-05	1e-05	1e-05	1e-05	1e-05
visual cortex disorders	0.56042	0.57323	1e-05	1e-05	1e-05	0.06965	0.14299	0.00019	0.0782	0.00215	0.00215	0.19095	0.20343	0.01732	0.2655	0.40629	0.00419	0.04232	0.02047	0.00254	0.01599	5e-05	0.00256	0.01182
visual field defects	0.6847	0.38715	1e-05	1e-05	1e-05	0.02065	0.02999	1e-05	0.00048	1e-05	1e-05	0.00682	0.00017	0.00026	0.34753	0.12584	3e-05	0.17931	0.02268	0.00319	0.00182	1e-05	0.00049	1e-05
visual loss	0.00221	2e-05	1e-05	1e-05	1e-05	4e-05	0.00035	5e-05	0.01781	0.00223	0.00584	0.00371	3e-05	1e-05	3e-05	1e-05	3e-05	9e-05	9e-05	5e-05	0.00207	0.00109	0.00469	0.0006
vitreomacular adhesion	0.47592	0.18032	1e-05	1e-05	1e-05	0.07418	0.08229	3e-05	0.0337	4e-05	2e-05	0.01879	0.00021	0.00029	0.46083	0.02732	4e-05	0.25909	0.06379	0.01765	0.25199	0.00017	0.00139	0.00402
vitreous body crystalline deposits	0.8388	0.66124	1e-05	1e-05	1e-05	0.01032	0.01921	2e-05	0.00209	2e-05	1e-05	0.00265	0.00013	6e-05	0.04812	0.0035	2e-05	0.01935	0.00678	0.00062	0.0018	1e-05	0.00021	0.00015
vitreous degeneration	0.93675	0.51982	1e-05	1e-05	1e-05	0.03182	0.03547	1e-05	0.00933	1e-05	1e-05	0.00192	1e-05	2e-05	0.15667	0.00077	1e-05	0.07906	0.00927	0.00154	0.01712	1e-05	8e-05	9e-05
vitreous hemorrhage	0.03041	0.28101	1e-05	1e-05	1e-05	0.28768	0.00107	0.00028	0.41714	9e-05	0.00113	0.31948	5e-05	0.00732	0.87434	0.00271	0.0035	0.87211	0.00204	0.09453	0.86117	1e-05	0.04527	0.14224
vitreous membranes/strands	0.00132	0.01115	1e-05	1e-05	1e-05	0.00412	1e-05	1e-05	3e-05	1e-05	0.00021	0.01772	1e-05	5e-05	0.01017	1e-05	2e-05	0.01136	1e-05	0.02373	0.0499	1e-05	0.21306	0.00399
vitreous prolapse	0.52235	0.48686	6e-05	1e-05	1e-05	0.21704	0.04486	0.03864	0.31924	0.0323	0.03005	0.21678	0.0238	0.02794	0.87982	0.22209	0.24219	0.76939	0.42435	0.47767	0.77197	0.15617	0.22963	0.28489
wet AMD, active CNV	0.2361	0.07711	1e-05	1e-05	1e-05	0.00131	0.00047	1e-05	0.00422	1e-05	1e-05	0.01561	1e-05	1e-05	0.01372	0.00116	1e-05	0.00388	6e-05	1e-05	0.00151	1e-05	1e-05	4e-05
wet AMD, inactive CNV	0.18938	0.79288	1e-05	1e-05	1e-05	0.72513	0.00039	3e-05	0.19808	1e-05	4e-05	0.23921	1e-05	0.02087	0.43319	0.0001	0.00049	0.95772	0.00014	0.17035	0.85809	1e-05	0.07092	0.16121
wet AMD, inactive scar	0.78245	0.52901	1e-05	1e-05	3e-05	0.74255	0.3549	0.00148	0.15435	0.0017	0.00277	0.15255	0.00757	0.00449	0.40724	0.19683	0.02095	0.69642	0.15617	0.02257	0.2366	0.00457	0.11349	0.09505
xanthelasma	0.97324	0.74405	1e-05	1e-05	1e-05	0.00389	0.01543	0.00011	0.05594	0.01786	0.00013	0.15559	0.03354	0.11451	0.54199	0.32123	0.12199	0.96644	0.17675	0.24387	0.19292	0.00635	0.01803	0.05746
zoster ocular disease	0.17666	0.18246	0.00983	1e-05	0.00692	0.35661	0.20818	0.16957	0.16331	0.07436	0.02893	0.08261	0.03598	0.05016	0.64292	0.17396	0.11971	0.29174	0.13476	0.36172	0.13379	0.05902	0.06	0.03899

## Sheet: pvals-adj
Diagnosis Entity	2020-01-01	2020-02-01	2020-03-01	2020-04-01	2020-05-01	2020-06-01	2020-07-01	2020-08-01	2020-09-01	2020-10-01	2020-11-01	2020-12-01	2021-01-01	2021-02-01	2021-03-01	2021-04-01	2021-05-01	2021-06-01	2021-07-01	2021-08-01	2021-09-01	2021-10-01	2021-11-01	2021-12-01
abducent nerve palsy	0.635437	0.635437	0.00012	0.00012	0.00048	0.635437	0.81092	0.0942	0.272304	0.240891	0.24507	0.538447	0.378633	0.240891	0.635437	0.635437	0.380012	0.424688	0.635437	0.424688	0.247093	0.127056	0.499245	0.380012
accommodation disorders	0.00728471	0.94364	2.18182e-05	2.18182e-05	2.18182e-05	0.0179733	0.00728471	2.18182e-05	0.266829	2.18182e-05	2.18182e-05	0.325032	2.18182e-05	0.537694	0.498469	2.18182e-05	0.00024	0.537694	0.000256	2.18182e-05	0.000129231	2.18182e-05	2.18182e-05	8e-05
amblyopia, deprivation	0.81275	0.169667	8e-05	8e-05	8e-05	0.286623	0.485468	0.00164571	0.398354	0.03096	0.0018	0.0589976	0.0102327	0.007992	0.309468	0.007992	0.00066	0.485468	0.0384	0.01284	0.0384	0.00164571	0.00164571	0.03858
amblyopia, refractive	0.67237	0.482077	4e-05	4e-05	4e-05	0.0120126	0.00837176	4e-05	0.035448	9.6e-05	4e-05	0.00162857	9.6e-05	9.6e-05	0.29064	0.00925333	0.000152727	0.220377	0.002272	9.6e-05	0.004785	4e-05	0.0002	0.000203077
amblyopia, strabismic	0.16728	0.312324	4e-05	4e-05	4e-05	0.75211	0.00186	0.00048	0.274207	4e-05	0.00205333	0.495044	4e-05	0.241504	0.303507	0.00244364	0.03846	0.170383	0.002256	0.312324	0.75211	4e-05	0.271215	0.447886
amblyopia, suspect	0.12788	0.0459314	0.00016	0.00012	0.00012	0.019524	0.004096	0.00036	0.00432	0.0012	0.0012	0.004096	0.003	0.0012	0.0662713	0.0618982	0.00509333	0.0129095	0.00156	0.000624	0.004096	0.00104	0.00423	0.00157091
amblyopia, unspec	0.839891	0.88441	8e-05	8e-05	8e-05	0.40863	0.198683	0.00618	0.509096	0.04014	0.0156	0.394784	0.14832	0.174829	0.69432	0.527613	0.01928	0.880633	0.542678	0.394784	0.664872	0.0380571	0.174829	0.19004
angoid streaks of macula	0.725628	0.95663	8e-05	8e-05	8e-05	0.708404	0.95663	0.137825	0.708404	0.0209143	0.12792	0.323434	0.005136	0.95663	0.55848	0.313532	0.00144	0.95663	0.08448	0.55848	0.708404	0.00564	0.12792	0.313532
anisometropia/aniseikonia	0.892424	0.9359	8e-05	8e-05	8e-05	0.198985	0.167	0.0062	0.164005	0.01794	0.0062	0.100352	0.0699692	0.0979029	0.892424	0.278928	0.0276	0.804366	0.133665	0.01794	0.0699692	0.0062	0.0228	0.0527782
anterior synechiae (iris)	0.28752	0.52982	3.42857e-05	3.42857e-05	3.42857e-05	0.240811	0.00135273	3.42857e-05	0.00015	0.00494769	0.0142024	0.240811	0.010575	0.001032	0.03336	0.00879429	0.0015	0.284673	0.008896	0.001032	3.42857e-05	3.42857e-05	0.0254533	3.42857e-05
anterior uveitis - acute, other/unspec	0.93102	0.93102	0.00874286	0.00012	0.00012	0.086432	0.03368	0.012192	0.0258327	0.00921	0.00874286	0.104259	0.0564738	0.124027	0.357993	0.1014	0.00874286	0.188796	0.190891	0.181945	0.086432	0.00874286	0.012192	0.00874286
anterior uveitis - acute, primary	0.725845	0.90824	0.00656	0.00024	0.00492	0.725845	0.725845	0.152976	0.521132	0.2058	0.152976	0.32648	0.2058	0.725845	0.798606	0.90824	0.394058	0.90824	0.90824	0.771547	0.90824	0.371136	0.521132	0.2058
anterior uveitis - acute, recurrent	0.608705	0.608705	0.00252	0.00024	0.00456	0.608705	0.2712	0.04134	0.262869	0.093168	0.10352	0.498295	0.2712	0.2712	0.76976	0.685409	0.608705	0.608705	0.608705	0.39222	0.608705	0.2712	0.608705	0.533091
anterior uveitis - chronic	0.9978	0.842531	8e-05	8e-05	8e-05	0.9978	0.581776	0.051456	0.528086	0.201707	0.051456	0.18144	0.201707	0.40178	0.630315	0.842531	0.370887	0.706376	0.842531	0.767373	0.842531	0.370887	0.446714	0.18144
anterior uveitis - other	0.04132	0.034944	0.00016	0.00012	0.00012	0.0892286	0.00618	0.01328	0.535488	0.234765	0.56704	0.535488	0.009408	0.0159086	0.521933	0.0199467	0.0544431	0.98192	0.04132	0.628015	0.01983	0.98192	0.192544	0.44112
aphakia	0.97601	0.886419	8e-05	8e-05	8e-05	0.853545	0.954775	0.04176	0.803023	0.058272	0.1346	0.801452	0.41502	0.598451	0.65532	0.954775	0.154731	0.459573	0.954775	0.97601	0.853545	0.545016	0.954775	0.954775
astigmatism	0.011025	0.474856	3.42857e-05	3.42857e-05	3.42857e-05	0.0238611	0.000501818	6e-05	0.10592	3.42857e-05	0.000144	0.0234	3.42857e-05	0.0110965	0.53437	8e-05	0.00156	0.441262	3.42857e-05	0.00156923	0.057816	3.42857e-05	0.00504	0.005424
background retinopathy, unspec	0.000423529	0.000426667	2e-05	2e-05	2e-05	0.000896842	0.00429818	0.0016	0.16621	2e-05	2e-05	5.14286e-05	2e-05	2e-05	5.14286e-05	2e-05	2e-05	0.000315	2e-05	0.0016	0.0113322	2e-05	0.000128	2e-05
benign neoplasm - choroid	0.9744	0.525819	4.8e-05	4.8e-05	4.8e-05	0.024552	0.100834	0.00016	0.0145067	6e-05	4.8e-05	0.001488	0.000261818	0.0003	0.113858	0.000387692	6e-05	0.0199832	0.00450353	0.000908571	0.00354	4.8e-05	0.00024	6e-05
benign neoplasm - ciliary body	0.92876	0.92876	6e-05	6e-05	6e-05	0.080592	0.249868	6e-05	0.253478	0.00375	0.000192	0.253478	0.17598	0.03366	0.92876	0.368088	0.011256	0.445234	0.0719657	0.00512	0.0440123	0.00123429	0.00123429	0.0308509
benign neoplasm - conjunctiva	0.758135	0.884476	8e-05	8e-05	8e-05	0.11268	0.489064	0.0102	0.471375	0.0870857	0.060336	0.372656	0.358183	0.29352	0.9717	0.760594	0.09009	0.9717	0.760594	0.1706	0.52376	0.0870857	0.0971467	0.137716
benign neoplasm - eyelid	0.91759	0.621798	8e-05	8e-05	8e-05	0.00106286	0.00193333	0.00012	0.00032	0.00012	0.00012	0.00042	0.00032	0.000923077	0.02104	0.006252	0.00042	0.0221127	0.00490105	0.00129	0.00129	0.000274286	0.00176471	0.00042
benign neoplasm - orbit	0.125314	0.794743	6e-05	6e-05	6e-05	0.00819	6e-05	0.0008	0.849425	0.017136	0.516693	0.498254	0.120868	0.38415	0.96617	0.05488	0.38415	0.865471	0.0426982	0.744528	0.017136	0.561208	0.00048	0.00819
benign neoplasm - unspec	0.76963	0.639687	8e-05	8e-05	8e-05	0.012072	0.207322	0.00054	0.04876	0.00198857	0.0024	0.207322	0.012072	0.064928	0.65879	0.0617143	0.001296	0.237444	0.273394	0.0617143	0.08922	0.00164	0.03816	0.134146
blebitis	0.367184	0.359486	0.01136	0.00024	0.01136	0.393465	0.446682	0.359486	0.57204	0.23056	0.895096	0.895096	0.98423	0.307227	0.751296	0.359433	0.1092	0.307227	0.359486	0.731293	0.772389	0.343416	0.172128	0.307227
blepharospasm	0.572494	0.87992	8e-05	8e-05	8e-05	0.172236	0.0091	0.00258	0.0325714	0.00096	0.00229714	0.03924	0.00156	0.0091	0.42592	0.117501	0.0231877	0.510316	0.172236	0.03924	0.157027	0.00156	0.0091	0.00394667
BRAO	0.657372	0.734504	8e-05	8e-05	8e-05	0.81409	0.336992	0.03476	0.438946	0.03408	0.00612	0.336992	0.0398933	0.0374057	0.734504	0.461811	0.048168	0.734504	0.41826	0.1771	0.44376	0.03972	0.235625	0.1771
BRVO	0.38452	0.210407	2.4e-05	2.4e-05	2.4e-05	0.011664	0.004335	2.4e-05	0.004144	2.4e-05	2.4e-05	0.00694667	2.4e-05	2.4e-05	0.0530727	0.00543529	2.4e-05	0.0211886	0.00286286	0.000369231	0.00778105	2.4e-05	8.72727e-05	0.0001
burn, corneal/conjunctival sac	0.609672	0.0651771	0.00012	0.00012	0.00064	0.103733	0.07362	0.00408	0.11892	0.750343	0.291267	0.771777	0.583326	0.02648	0.01056	0.128178	0.115309	0.179901	0.115309	0.134288	0.142575	0.8311	0.134288	0.771777
carcinoma in situ - eye	0.529743	0.255029	0.00264	0.00024	0.0012	0.96983	0.0572047	0.00362667	0.00224	0.022528	0.0012	0.25032	0.288938	0.01476	0.101305	0.07876	0.002112	0.0042	0.055215	0.0042	0.0042	0.0012	0.0108	0.00264
cataract, age-related	0.0116612	0.90138	2.18182e-05	2.18182e-05	2.18182e-05	0.00200571	2.18182e-05	2.18182e-05	0.033408	2.18182e-05	2.18182e-05	0.0146667	2.18182e-05	0.000166154	0.858687	2.18182e-05	4e-05	0.90138	2.18182e-05	0.0323747	0.352389	2.18182e-05	0.010352	0.0116612
cataract, infantile/juvenile	0.584328	0.258069	0.0064	0.00012	0.00012	0.89432	0.309374	0.584328	0.371667	0.773105	0.89432	0.24168	0.726606	0.263925	0.00144	0.04552	0.263925	0.0064	0.0205067	0.030744	0.00016	0.04552	0.0111086	0.01692
cataract, secondary	0.57875	0.231469	8e-05	8e-05	8e-05	0.118032	0.0918568	0.00018	0.0164914	0.00056	0.00056	0.0147138	0.005112	0.00204	0.26975	0.0568133	0.00264	0.209097	0.03114	0.01414	0.0329224	0.00106286	0.016528	0.0107564
cataract, traumatic	0.665062	0.491533	8e-05	8e-05	8e-05	0.05452	0.47088	0.467472	0.467472	0.559417	0.467472	0.559417	0.467472	0.0979886	0.467472	0.15792	0.005472	0.526737	0.789788	0.467472	0.005472	0.47088	0.467472	0.86998
central serous chorioretinopathy	0.6264	0.602193	4.8e-05	4.8e-05	4.8e-05	0.04566	0.032304	4.8e-05	0.0268286	4.8e-05	8e-05	0.0103569	0.000102857	0.00294545	0.37272	0.0742667	0.0004	0.6264	0.19776	0.0501882	0.378091	0.0004	0.00444	0.002472
chalazion	0.00229714	0.030828	2.4e-05	2.4e-05	2.4e-05	0.002448	2.4e-05	4.36364e-05	0.0763304	2.4e-05	0.00406588	0.08742	2.4e-05	6e-05	0.003945	2.4e-05	2.4e-05	0.0042	2.4e-05	0.000313846	0.0658255	2.4e-05	0.04184	0.00562105
chorioretinal scars	0.0575242	0.97086	2.66667e-05	2.66667e-05	2.66667e-05	0.0315467	0.00024	4.8e-05	0.066264	2.66667e-05	2.66667e-05	0.006885	2.66667e-05	0.004752	0.958205	2.66667e-05	6.54545e-05	0.574265	2.66667e-05	0.0142871	0.118926	2.66667e-05	0.00188308	0.00413143
chorioretinal scars following detach surg	0.859036	0.28248	8e-05	8e-05	8e-05	0.183264	0.85944	0.01602	0.718824	0.00140571	0.004896	0.36128	0.00944727	0.00204	0.820766	0.0472985	0.00140571	0.89117	0.28248	0.07104	0.648783	0.00024	0.000576	0.004896
choroidal degenerations	0.98887	0.808633	8e-05	8e-05	8e-05	0.0018	0.0359077	0.006624	0.0534514	0.00018	0.006624	0.02902	0.00048	0.00366857	0.22984	0.075856	0.00667636	0.808633	0.158248	0.0882212	0.203532	0.006624	0.08013	0.126267
choroidal detachment	0.0232062	0.13112	0.00032	0.00012	0.00012	0.0991624	0.002	0.00188571	0.378695	0.0018	0.002	0.794457	0.00188571	0.0415029	0.96445	0.0138	0.00436364	0.87204	0.002856	0.0652	0.938014	0.00188571	0.078885	0.516432
choroidal hemorrhage	0.793496	0.544394	0.00056	0.00012	0.00012	0.228373	0.0936686	0.00108	0.478625	0.544394	0.014304	0.605504	0.944776	0.944776	0.07908	0.944776	0.793496	0.944776	0.427176	0.944776	0.96971	0.571766	0.944776	0.228373
choroidal rupture	0.761726	0.872223	8e-05	8e-05	8e-05	0.0767143	0.985	0.00432	0.0767143	0.00696	0.0136114	0.466371	0.12624	0.478608	0.0374933	0.0427418	0.03606	0.83844	0.42856	0.14928	0.0427418	0.00796	0.05818	0.254104
CME post-cataract surg	0.90768	0.549277	0.00016	0.00012	0.00012	0.00437538	0.00303273	0.00024	0.004695	0.000445714	0.00024	0.00437538	0.004695	0.004695	0.141731	0.0487657	0.00087	0.0197937	0.0144	0.00523765	0.022644	0.000445714	0.00109333	0.001632
color vision deficiencies	0.248734	0.40742	8e-05	8e-05	8e-05	0.04108	0.00102857	0.00125333	0.189185	0.00018	0.001464	0.0741853	0.00125333	0.00822	0.189185	0.00524	0.00822	0.089388	0.00102857	0.00822	0.04108	0.000192	0.00412364	0.00640615
conjunctival degen/deposits	0.96368	0.96368	6e-05	6e-05	6e-05	0.00579692	0.0119576	6e-05	0.010275	0.00132	0.00138667	0.0412926	0.00906857	0.0145333	0.541593	0.07854	0.00076	0.17864	0.00992	0.001608	0.0039	9.6e-05	0.0039	0.00109714
conjunctival hemorrhage	0.00395077	0.0145835	3.42857e-05	3.42857e-05	3.42857e-05	0.00042	3.42857e-05	3.42857e-05	0.11448	0.000174545	0.04324	0.0505263	3.42857e-05	7.2e-05	0.006045	3.42857e-05	5.33333e-05	0.056208	5.33333e-05	0.006045	0.77083	0.006045	0.77083	0.303371
conjunctival scars	0.262125	0.71247	0.004032	0.00024	0.00036	0.399928	0.0382629	0.05052	0.605228	0.00288	0.16092	0.478745	0.0146	0.295213	0.262125	0.16092	0.262125	0.478745	0.0580533	0.273699	0.476256	0.00144	0.262125	0.16092
conjunctivitis - infectious	0.71025	0.71025	0.000112	3.42857e-05	3.42857e-05	0.00012	0.000342857	6e-05	0.000324706	6e-05	3.42857e-05	6e-05	3.42857e-05	3.42857e-05	9.23077e-05	6e-05	3.42857e-05	0.000342857	0.000342857	0.000342857	0.00072	6e-05	0.000102857	3.42857e-05
conjunctivitis - noninfectious	0.369158	0.645742	8e-05	8e-05	8e-05	0.274701	0.00516	0.00144	0.274701	0.00012	0.01154	0.527394	0.00136	0.0716123	0.77522	0.00165333	0.00528	0.709304	0.00144	0.126291	0.484908	0.000192	0.274701	0.343693
conjunctivitis - other/unspec	0.99481	0.45527	4.8e-05	4.8e-05	4.8e-05	0.000305455	0.000133333	4.8e-05	0.007308	0.00046	4.8e-05	0.000192	6.85714e-05	6.85714e-05	0.00252706	0.007308	0.000133333	0.0114286	0.000775385	0.000908571	0.0285491	0.001168	0.007308	0.00183
conjunctivitis - other/unspec acute	6.85714e-05	0.00184941	1.84615e-05	1.84615e-05	1.84615e-05	1.84615e-05	1.84615e-05	1.84615e-05	0.00236211	1.84615e-05	0.002736	0.000465	1.84615e-05	1.84615e-05	1.84615e-05	1.84615e-05	1.84615e-05	0.00016	1.84615e-05	0.00291429	0.436852	0.00221333	0.72573	0.0341127
conjunctivitis - other/unspec chronic	0.019104	0.0221371	8e-05	8e-05	8e-05	0.013616	0.000266667	0.000266667	0.0826852	0.000266667	0.000849231	0.0168282	0.00024	0.000370909	0.01696	0.000266667	0.0005	0.0234	0.000336	0.00413143	0.10529	0.000266667	0.0175326	0.01482
corneal degen - arcus senilis	0.367658	0.94122	4e-05	4e-05	4e-05	0.000293333	0.003552	4e-05	0.0692968	4e-05	9e-05	0.115051	0.00150545	0.00154	0.94122	0.0303067	4e-05	0.075072	0.00179077	0.00204	0.0190447	6.85714e-05	0.000912	0.00696
corneal degen - band keratopathy	0.824911	0.297657	4e-05	4e-05	4e-05	0.220836	0.000763636	6.85714e-05	0.00837	4e-05	4e-05	0.00272571	9e-05	0.006384	0.86676	0.0012	0.00208615	0.383607	0.00016	0.0973389	0.0409067	4e-05	0.00998118	0.000216
corneal degen - nodular	0.305937	0.573142	4.8e-05	4.8e-05	4.8e-05	0.573142	0.00266182	0.00129	0.081165	4.8e-05	0.00226667	0.20288	8e-05	0.0149538	0.64729	0.002376	0.0149538	0.630616	0.000754286	0.0921035	0.306048	4.8e-05	0.0177257	0.038288
corneal degen - other/unspec	0.786048	0.99703	0.0048	0.00012	0.00012	0.363452	0.10902	0.02868	0.25178	0.0839657	0.131664	0.897394	0.53817	0.578373	0.131664	0.236945	0.748118	0.019728	0.955298	0.957277	0.44868	0.019728	0.578373	0.53817
corneal degen - peripheral	0.475096	0.89831	0.00015	4e-05	4e-05	0.00715636	0.00131429	0.000324	0.000227368	0.000173333	4e-05	8e-05	4e-05	4e-05	0.000102857	4e-05	4.8e-05	0.000144	9.23077e-05	4.8e-05	6.54545e-05	4.8e-05	0.000169412	4.8e-05
corneal edemas	0.008385	0.0882545	2.4e-05	2.4e-05	2.4e-05	0.0139333	2.4e-05	2.4e-05	0.00250286	2.4e-05	2.4e-05	0.06928	2.4e-05	0.000109091	0.479249	0.0002	0.000203077	0.63131	2.4e-05	0.0157768	0.06	2.4e-05	0.003392	0.0102353
corneal membrane changes	0.00416	0.190136	4.8e-05	4.8e-05	4.8e-05	0.00108	4.8e-05	4.8e-05	0.00396	0.0100145	0.93972	0.0179631	0.00396	0.0100145	0.3416	0.01442	0.087328	0.405732	0.0255086	0.371053	0.904487	0.13611	0.697516	0.524766
corneal neovascularization	0.641417	0.862372	6e-05	6e-05	6e-05	0.0336282	0.0233657	6e-05	0.00973091	0.00132	0.00130286	0.0336282	0.00973091	0.0849726	0.89613	0.698924	0.00336	0.6351	0.0705467	0.023696	0.0145108	0.000768	0.0145108	0.00124
corneal pigmentations/deposits	0.67607	0.95436	4.8e-05	4.8e-05	4.8e-05	0.293893	0.000377143	0.00036	0.093968	4.8e-05	0.00730909	0.467832	0.000906667	0.093968	0.392792	0.003	0.01174	0.525589	0.00054	0.095325	0.521246	4.8e-05	0.093968	0.0991482
corneal scars/opacities - central	0.690595	0.401902	3.42857e-05	3.42857e-05	3.42857e-05	0.0487579	0.01029	3.42857e-05	0.006688	3.42857e-05	3.42857e-05	0.0283867	0.00022	0.000192	0.98024	0.157728	0.00022	0.300354	0.00323077	0.0118306	0.00411429	3.42857e-05	9e-05	0.000106667
corneal scars/opacities - minor/other	0.8823	0.831997	3e-05	3e-05	3e-05	0.01557	0.00598286	3e-05	0.0052	3e-05	3e-05	0.0358737	0.001224	0.001224	0.804993	0.086184	3e-05	0.599349	0.0229129	0.009344	0.0340667	3e-05	0.00576	0.00139636
corneal transplant failure	0.00032	0.00096	1.2e-05	1.2e-05	1.2e-05	0.00128	1.2e-05	1.2e-05	1.2e-05	1.2e-05	1.2e-05	1.2e-05	1.2e-05	1.2e-05	0.00114783	1.2e-05	1.2e-05	1.2e-05	1.2e-05	1.2e-05	1.2e-05	1.2e-05	1.2e-05	1.2e-05
corneal transplant rejection	0.59793	0.01632	2.18182e-05	2.18182e-05	2.18182e-05	0.478362	0.0101053	2.18182e-05	0.00274667	3.42857e-05	2.18182e-05	2.18182e-05	3.42857e-05	2.18182e-05	0.424702	0.000525	2.18182e-05	0.0561943	0.000128	0.000734118	2.18182e-05	2.18182e-05	3.42857e-05	2.18182e-05
corneal ulcer - perforated	0.199648	0.638682	0.00144	0.00024	0.356463	0.80464	0.51656	0.199648	0.199648	0.00744	0.199648	0.418776	0.33552	0.00762	0.637876	0.33552	0.116138	0.232245	0.00850667	0.093384	0.00366	0.00636	0.00432	0.00036
corneal ulcer - unperforated, iso epi defect	0.00474	0.023504	6e-05	6e-05	6e-05	0.00797538	6e-05	0.00016	0.445752	0.00462545	0.364093	0.78255	0.00021	0.000453333	0.0311576	9.6e-05	0.000648	0.125267	0.000171429	0.02478	0.737542	0.0183257	0.542514	0.78255
corneal ulcer - unperforated, w/ str involv	0.21408	0.55438	0.0008	0.00012	0.00012	0.0424615	0.0424615	0.00414	0.01872	0.00716	0.00716	0.0483257	0.01578	0.056416	0.384983	0.420916	0.0332945	0.432292	0.181609	0.204909	0.204909	0.0113829	0.10488	0.021696
corrosion, cornea/conjunctival sac	0.98498	0.973476	0.39567	0.03744	0.39567	0.481904	0.39567	0.98498	0.98498	0.481904	0.56703	0.98498	0.57848	0.902375	0.481904	0.57848	0.481904	0.04368	0.39567	0.39567	0.39567	0.481904	0.473947	0.481904
CRAO	0.885053	0.95945	0.00024	0.00012	0.00012	0.95945	0.95945	0.130217	0.75928	0.130217	0.099	0.504572	0.395256	0.399993	0.553474	0.95945	0.297707	0.95945	0.885053	0.885053	0.95945	0.130217	0.41458	0.14835
CRVO	0.45787	0.361942	8e-05	8e-05	8e-05	0.282583	0.132593	0.00114	0.102257	0.00425143	0.00425143	0.16588	0.00605333	0.00605333	0.252984	0.17496	0.009456	0.45787	0.102432	0.0179127	0.108375	0.00425143	0.04334	0.0447692
cystoid macular degeneration	0.499294	0.28458	6e-05	6e-05	6e-05	0.112489	0.0340971	9.6e-05	0.0340971	0.00024	6e-05	0.07998	0.00114	0.00296	0.56648	0.160013	0.00096	0.499294	0.251773	0.05792	0.499294	0.003192	0.0145745	0.03008
dacryoadenitis - acute	0.409968	0.86829	0.0016	0.00024	0.00036	0.44247	0.19905	0.19905	0.19905	0.19905	0.19905	0.248427	0.30384	0.707376	0.707376	0.841233	0.30384	0.707376	0.30384	0.556306	0.30384	0.30384	0.844237	0.712834
dacryoadenitis - chronic	0.963224	0.963224	0.01608	0.00024	0.00024	0.43824	0.10224	0.0152	0.771928	0.570591	0.43824	0.97087	0.963224	0.43824	0.669344	0.928224	0.771928	0.771928	0.43824	0.30128	0.395211	0.632469	0.57022	0.74322
dermatochalasis	0.79656	0.411327	4.8e-05	4.8e-05	4.8e-05	0.01224	0.00802286	4.8e-05	0.000576	0.000205714	0.0002	0.0218	0.00268	0.00268	0.472372	0.03816	0.00024	0.252823	0.03816	0.0148518	0.009136	4.8e-05	0.00802286	0.000576
diplopia	0.89894	0.787778	8e-05	8e-05	8e-05	0.404792	0.251744	0.0036	0.130749	0.00904	0.006336	0.130749	0.0513333	0.03945	0.694914	0.404792	0.067872	0.829513	0.575604	0.324555	0.404792	0.01608	0.130749	0.130749
DME resolved after tx	0.67755	0.213415	1.71429e-05	1.71429e-05	1.71429e-05	0.191989	0.001224	1.71429e-05	0.000437647	0.000745263	0.00018	0.592487	1.71429e-05	1.71429e-05	0.00056	1.71429e-05	1.71429e-05	1.71429e-05	1.71429e-05	1.71429e-05	6.4e-05	1.71429e-05	1.71429e-05	1.71429e-05
drusen of macula	0.73203	0.434024	2.4e-05	2.4e-05	2.4e-05	0.00128471	0.0197257	2.4e-05	0.00629053	2.4e-05	2.4e-05	0.00064	2.4e-05	4e-05	0.0563455	0.000129231	2.4e-05	0.0197257	0.001275	0.000154286	0.00401333	2.4e-05	2.4e-05	4e-05
dry AMD, adv stage w/ subfov involv	0.732665	0.728779	8e-05	8e-05	8e-05	0.836828	0.732665	0.01396	0.114109	0.0015	0.00216	0.1376	0.093048	0.03297	0.732665	0.28752	0.0669333	0.9861	0.605693	0.207286	0.462198	0.0306857	0.28752	0.28788
dry AMD, adv stage w/o subfov involv	0.322416	0.627984	6e-05	6e-05	6e-05	0.9782	0.0474982	0.00498	0.34545	6e-05	0.00024	0.322416	0.000342857	0.101262	0.49972	0.0259467	0.06354	0.966772	0.02916	0.682057	0.809389	0.000144	0.514509	0.475482
dry AMD, early stage	0.82975	0.477172	6e-05	6e-05	6e-05	0.175632	0.146994	0.00016	0.0149143	6e-05	0.000144	0.017392	0.004896	0.00114667	0.395487	0.01773	0.00069	0.261337	0.0619467	0.00842	0.0304094	0.000205714	0.0113723	0.00711273
dry AMD, intermediate stage	0.9528	0.33263	2.66667e-05	2.66667e-05	2.66667e-05	0.0983771	0.059436	2.66667e-05	0.0100941	2.66667e-05	2.66667e-05	0.002848	4.8e-05	2.66667e-05	0.21456	0.00125143	2.66667e-05	0.0384505	0.007095	0.000941538	0.0366533	2.66667e-05	0.000130909	0.00046
dry eye syndrome	0.81281	0.447349	8e-05	8e-05	8e-05	0.10456	0.10456	0.0003	0.03668	0.00108	0.000672	0.045632	0.013728	0.01272	0.650379	0.142896	0.01194	0.627873	0.142896	0.0387771	0.087735	0.00222857	0.0387771	0.0158182
ectropion	0.8576	0.235837	4e-05	4e-05	4e-05	0.00736421	0.00123692	4e-05	0.00012	4e-05	4e-05	0.001575	0.000336	0.000186667	0.0369029	0.020244	0.00072	0.0870545	0.00533333	0.00176471	0.001575	6.85714e-05	0.001575	0.000567273
enophthalmos	0.30033	0.59364	0.01936	0.00012	0.00012	0.35448	0.733269	0.733269	0.556015	0.30033	0.30033	0.921173	0.30033	0.921173	0.556015	0.92188	0.921173	0.857136	0.92188	0.92188	0.92188	0.30033	0.92188	0.92188
entropion	0.08216	0.75836	6e-05	6e-05	6e-05	0.164848	0.00716571	0.0165867	0.75836	8e-05	0.0181091	0.42032	6e-05	0.125846	0.0893908	0.01308	0.415595	0.415595	0.017592	0.698978	0.624023	8e-05	0.624023	0.624023
epiphora	0.059952	0.70146	4.8e-05	4.8e-05	4.8e-05	0.02964	0.000137143	0.00012	0.00134	4.8e-05	0.00016	0.02964	0.00015	0.00208615	0.117633	0.00048	0.01224	0.439972	0.000632727	0.02277	0.0761029	4.8e-05	0.0417979	0.01976
episcleritis	0.451722	0.141429	8e-05	8e-05	8e-05	0.061968	0.0962215	0.0003	0.471032	0.286368	0.0834327	0.630196	0.0356914	0.003984	0.02708	0.061968	0.03741	0.507726	0.471032	0.0962215	0.74075	0.37119	0.74075	0.507726
esotropia	0.681089	0.91327	8e-05	8e-05	8e-05	0.364306	0.24048	0.00138	0.24048	0.0510933	0.0246	0.195644	0.0507771	0.2156	0.681089	0.681089	0.0510933	0.591672	0.376813	0.222905	0.431356	0.0246	0.228257	0.110952
exophthalmos	0.734838	0.206116	8e-05	8e-05	8e-05	0.058336	0.0119345	0.00024	0.0119345	0.003648	0.00424	0.0822353	0.0119345	0.00768	0.1288	0.148872	0.0497143	0.76976	0.132379	0.0326769	0.03012	0.00675429	0.203246	0.0822353
exotropia	0.902087	0.813076	8e-05	8e-05	8e-05	0.0304286	0.06018	0.00042	0.0304286	0.00864	0.00352	0.126202	0.017208	0.03012	0.98703	0.353556	0.01041	0.576171	0.120467	0.03012	0.0613271	0.002496	0.040544	0.0141067
exudative retinopathy	0.00058	0.171108	3e-05	3e-05	3e-05	0.551019	0.003645	3e-05	0.0457768	3e-05	3e-05	0.0434667	5.33333e-05	0.00491294	0.7916	0.000288	3e-05	0.395234	0.001936	0.001936	0.452138	3e-05	0.00173538	0.000501818
eyeball/orbital tissue contusion	0.225997	0.25259	8e-05	8e-05	8e-05	0.01156	0.0335467	0.00147429	0.0279	0.00184	0.00072	0.019104	0.00174	0.002664	0.0591886	0.0287294	0.001104	0.117305	0.046776	0.019104	0.0441095	0.00147429	0.019104	0.00894545
eyelid cysts	0.755629	0.755629	8e-05	8e-05	8e-05	0.120771	0.190235	0.011136	0.122288	0.0182057	0.011136	0.10228	0.0182057	0.114554	0.87799	0.576312	0.0613333	0.801485	0.190235	0.220267	0.30792	0.02043	0.100735	0.07248
eyelid edema	0.680306	0.509337	0.0504	0.00048	0.01176	0.250893	0.16224	0.168087	0.186222	0.16224	0.09066	0.16224	0.250893	0.16224	0.87506	0.441524	0.20016	0.509172	0.16822	0.518018	0.250893	0.20096	0.16224	0.104736
eyelid retraction	0.914564	0.297248	8e-05	8e-05	8e-05	0.334497	0.201489	0.01332	0.19278	0.106293	0.192415	0.297248	0.192415	0.053808	0.0761829	0.07899	0.075	0.98033	0.334497	0.927433	0.545964	0.333812	0.914564	0.333812
eyelid/periocular open wound	0.5346	0.543245	0.06144	0.00024	0.16376	0.66725	0.434552	0.336092	0.336092	0.336092	0.336092	0.336092	0.336092	0.458676	0.434552	0.41248	0.336092	0.484366	0.434552	0.41248	0.434552	0.336092	0.336092	0.18738
eyelid/periocular superficial injury	0.96309	0.24304	8e-05	8e-05	8e-05	0.000192	0.00028	0.00012	0.00856	0.00765	0.10698	0.162972	0.131573	0.0272743	0.10698	0.0229662	0.00726857	0.0229662	0.0229662	0.009456	0.131573	0.134185	0.424462	0.96309
FB, conjunctival sac	0.0837415	0.532344	0.00728	0.00024	0.00792	0.83751	0.00896	0.00896	0.336455	0.00728	0.204336	0.597897	0.00728	0.0837415	0.792851	0.0837415	0.336455	0.82056	0.00728	0.036048	0.192	0.00728	0.336455	0.231855
FB, cornea	0.442193	0.863258	0.303672	0.00024	0.09632	0.442193	0.303672	0.09632	0.863258	0.02552	0.441051	0.98849	0.15528	0.644198	0.303672	0.381914	0.381914	0.442193	0.09632	0.381914	0.973617	0.00612	0.44392	0.738912
FB, external eye other/unspec	0.357934	0.35963	0.00048	0.00024	0.00024	0.0906821	0.0109543	0.015648	0.268135	0.00332571	0.0109543	0.0739059	0.07892	0.00368	0.016365	0.182811	0.00256	0.135384	0.0109543	0.0109543	0.0109543	0.000624	0.000624	0.00368
Fuch's endothelial dystrophy	0.73056	0.73411	4.8e-05	4.8e-05	4.8e-05	0.047508	0.0184659	6.85714e-05	0.001392	4.8e-05	6.85714e-05	0.0326533	0.00396923	0.000666667	0.166537	0.012045	0.00054	0.388036	0.0448926	0.012045	0.00888	4.8e-05	0.0025	0.00159273
glaucoma, absolute	0.215852	0.96913	8e-05	8e-05	8e-05	0.0022	0.00072	0.0022	0.376875	0.0102514	0.01383	0.589404	0.25928	0.589404	0.196102	0.614263	0.06336	0.589404	0.227143	0.589404	0.811625	0.196102	1	0.215852
glaucoma, OAG	0.40004	0.0281486	1.84615e-05	1.84615e-05	1.84615e-05	0.148615	0.00197053	1.84615e-05	1.84615e-05	1.84615e-05	1.84615e-05	3.2e-05	1.84615e-05	1.84615e-05	0.328925	0.000423529	1.84615e-05	0.011496	0.000666667	3.2e-05	0.000165	1.84615e-05	1.84615e-05	1.84615e-05
glaucoma, other/unspec	0.9372	0.164817	2.66667e-05	2.66667e-05	2.66667e-05	0.0120457	0.00111	2.66667e-05	0.000805714	2.66667e-05	2.66667e-05	0.0006	2.66667e-05	2.66667e-05	0.00996	0.000805714	2.66667e-05	0.00559579	0.00406667	0.00111	0.0383127	4.8e-05	0.000152727	0.00152471
glaucoma, PACG - acute	0.97337	0.307833	8e-05	8e-05	8e-05	0.658206	0.546624	0.00936	0.277337	0.08356	0.751091	0.590852	0.307833	0.059712	0.697788	0.43104	0.583095	0.619067	0.97337	0.481834	0.307833	0.307833	0.481834	0.751091
glaucoma, PACG - chronic	0.359794	0.507443	6e-05	6e-05	6e-05	0.182817	0.171147	6e-05	0.0282686	0.00123429	0.000528	0.0179262	0.00159	0.00224	0.94994	0.338664	0.002952	0.48396	0.105911	0.05768	0.07923	0.00056	0.01686	0.00416727
glaucoma, PACG - other/unspec	0.1446	0.528564	8e-05	8e-05	8e-05	0.223425	0.416526	0.00924	0.0647467	0.00924	0.00924	0.0647467	0.0215657	0.164224	0.82503	0.719815	0.120849	0.772205	0.590183	0.12002	0.24192	0.100385	0.370533	0.08832
glaucoma, PXG	0.93188	0.305326	4e-05	4e-05	4e-05	0.36217	0.317029	4e-05	0.000984	4e-05	6.85714e-05	0.0043	0.0111943	0.0006	0.229124	0.0233224	0.000906667	0.25104	0.0845733	0.01479	0.013968	4e-05	0.0043	0.00494769
glaucoma, secondary to drugs	0.0989127	4.8e-05	2.66667e-05	2.66667e-05	2.66667e-05	0.001245	0.020952	2.66667e-05	0.169336	9.23077e-05	2.66667e-05	0.0987886	2.66667e-05	2.66667e-05	0.00300706	2.66667e-05	2.66667e-05	9.23077e-05	0.000102857	6.54545e-05	0.4355	0.000272	0.00635368	0.00362667
glaucoma, secondary to eye infl	0.562446	0.861997	8e-05	8e-05	8e-05	0.93759	0.861997	0.004032	0.22932	0.01344	0.00452571	0.198224	0.004032	0.118375	0.574812	0.246918	0.00404	0.861997	0.362333	0.1177	0.128794	0.0164267	0.062664	0.0895418
glaucoma, secondary to eye trauma	0.838178	0.198564	6e-05	6e-05	6e-05	0.395669	0.87244	0.00072	0.0321429	0.00165818	0.0004	0.0282646	0.000773333	0.03558	0.87244	0.134513	0.000582857	0.198564	0.151893	0.0158	0.03558	6e-05	0.000384	0.00165818
glaucoma, secondary to other eye dis	0.46535	0.04872	3e-05	3e-05	3e-05	0.0802582	0.0113937	3e-05	0.001125	4.8e-05	3e-05	0.0012	0.000137143	8.72727e-05	0.101843	0.026328	3e-05	0.00377333	0.000368	0.000137143	0.000137143	3e-05	3e-05	4.8e-05
glaucoma, suspect	0.008748	0.88177	2e-05	2e-05	2e-05	0.00182118	2e-05	2e-05	0.00805895	2e-05	2e-05	0.00385333	2e-05	6.4e-05	0.92841	2e-05	2e-05	0.298942	2e-05	0.00105	0.0472457	2e-05	3.69231e-05	6.4e-05
globe degen conditions	0.89588	0.517091	6e-05	6e-05	6e-05	0.285394	0.219264	0.00229333	0.0342343	0.000171429	6e-05	0.0905365	0.0326954	0.00892	0.823231	0.0744	0.00016	0.171461	0.120613	0.00643636	0.0905365	0.000144	0.00018	0.00408
hereditary choroidal dystrophies	0.906783	0.906783	0.0028	0.00024	0.0028	0.02712	1	1	0.889426	0.10413	0.208373	0.99552	0.049152	0.273528	0.424385	0.554109	0.999175	0.10413	0.459526	0.693045	0.667536	0.0596	0.459526	0.978552
hereditary retinal dystrophies	0.00561	0.560433	3e-05	3e-05	3e-05	0.124118	0.002256	4.8e-05	0.687725	3e-05	3e-05	0.02756	3e-05	0.00132	0.91236	6.54545e-05	3e-05	0.404891	4.8e-05	0.00900706	0.31368	3e-05	0.0005	0.000886154
herpesviral ocular disease	0.95837	0.832855	6e-05	6e-05	6e-05	0.08916	0.575691	0.53014	0.37304	0.08916	6e-05	0.832855	0.107691	0.53014	0.832855	0.95837	0.53014	0.656976	0.1749	0.832855	0.575691	0.832855	0.832855	0.832855
heterophoria	0.848487	0.87734	0.00016	0.00012	0.00012	0.156704	0.31996	0.01644	0.322724	0.125935	0.04992	0.138554	0.138554	0.18837	0.872619	0.420708	0.0946971	0.848487	0.250038	0.11112	0.125935	0.04992	0.156704	0.125935
hypermetropia	0.0100971	0.81108	2.18182e-05	2.18182e-05	2.18182e-05	0.021285	2.18182e-05	2.18182e-05	0.580518	2.18182e-05	2.18182e-05	0.0862611	2.18182e-05	0.013472	0.425749	2.18182e-05	0.00076	0.580518	2.18182e-05	0.00114462	0.308436	2.18182e-05	0.0330533	0.0330533
hypertensive retinopathy	0.89834	0.443499	6e-05	6e-05	6e-05	0.01048	0.03354	0.00016	0.0146147	9.6e-05	0.000137143	0.007744	0.00092	0.000501818	0.128771	0.01048	0.000137143	0.0440343	0.009195	0.00192	0.00454286	6e-05	0.000192	0.00016
hyphema	0.191507	0.13216	0.00738	0.00024	0.00738	0.171981	0.06956	0.00738	0.0611782	0.0611782	0.0611782	0.275314	0.0611782	0.0611782	0.206172	0.36311	0.302716	0.38673	0.117377	0.0611782	0.0773169	0.0611782	0.172413	0.152385
intermittent heterotropia	0.819044	0.659088	8e-05	8e-05	8e-05	0.393789	0.311831	0.01668	0.287022	0.10254	0.10254	0.26286	0.26286	0.187893	0.93885	0.93885	0.393789	0.700514	0.311831	0.10254	0.26286	0.10254	0.311831	0.311831
interstitial/deep keratitis	0.0289129	0.796103	2.66667e-05	2.66667e-05	2.66667e-05	0.027735	9.6e-05	2.66667e-05	2.66667e-05	0.00614	0.000610909	0.87023	0.0138171	0.0586267	0.87023	0.97481	2.66667e-05	0.489792	0.024096	0.00884308	2.66667e-05	2.66667e-05	0.181086	2.66667e-05
IOL displacement	0.737737	0.80196	0.00272	0.00024	0.00084	0.737737	0.06984	0.036	0.92583	0.110328	0.53925	0.138611	0.737737	0.737737	0.737737	0.0624	0.419554	0.456816	0.0618171	0.17886	0.92583	0.294277	0.01458	0.01752
iridodialysis	0.832977	0.83152	8e-05	8e-05	8e-05	0.83152	0.888647	0.0702	1	0.060576	0.83152	0.83152	0.83152	0.385147	0.26889	0.83152	0.888647	0.493608	0.888647	0.71136	0.538931	0.180377	0.03468	0.83658
iris/CB adhesions/disruptions	0.001305	0.29313	1.71429e-05	1.71429e-05	1.71429e-05	0.04876	1.71429e-05	1.71429e-05	0.224869	1.71429e-05	1.71429e-05	0.0183106	1.71429e-05	1.71429e-05	0.0996632	1.71429e-05	1.71429e-05	0.259964	1.71429e-05	1.71429e-05	0.267329	1.71429e-05	9.6e-05	0.197088
iris/CB degenerations	0.42829	0.42829	4e-05	4e-05	4e-05	0.115756	0.130944	4e-05	0.00134	4e-05	6.85714e-05	0.00603	0.000456	0.00152571	0.401345	0.0399388	0.00027	0.314011	0.0415867	0.00136615	0.005248	4e-05	0.000850909	0.000453333
iris/CB/anterior chamber cysts	0.03608	0.344703	6e-05	6e-05	6e-05	0.145646	0.0235015	0.001152	0.049884	0.02388	6e-05	0.00936	8e-05	0.00102	0.76235	0.03048	0.025712	0.291611	8e-05	0.02772	0.049884	0.001152	0.000754286	0.00250909
ischemic optic neuropathy	0.98478	0.538149	8e-05	8e-05	8e-05	0.816553	0.491217	0.0015	0.036464	0.00028	0.00024	0.0356492	0.00336	0.004392	0.783338	0.09066	0.000548571	0.441507	0.52986	0.036464	0.128824	0.00028	0.00783273	0.00996
keratitis - infectious	0.619964	0.619964	0.00016	0.00012	0.00012	0.69624	0.402682	0.01806	0.06453	0.01896	0.05856	0.282075	0.0894982	0.0894982	0.223664	0.2976	0.195531	0.69624	0.619964	0.18728	0.0894982	0.01896	0.2976	0.195531
keratitis - other/unspec	0.799647	0.91298	4e-05	4e-05	4e-05	0.27888	0.0006	4e-05	0.08727	4e-05	0.000137143	0.634731	0.002208	0.00712	0.313308	0.0729257	0.002208	0.239068	0.00331636	0.0844	0.859784	4e-05	0.0512308	0.30168
keratoconjunctivitis - dry eye syndrome	0.67208	0.848629	8e-05	8e-05	8e-05	0.630765	0.443262	0.02514	0.38514	0.05456	0.05456	0.577577	0.372933	0.38514	0.67208	0.870589	0.21084	0.754333	0.88777	0.848629	0.88777	0.115371	0.630765	0.38514
keratoconjunctivitis - infectious	0.246386	0.59417	0.0828218	0.00024	0.00054	0.00218667	0.0009	0.00107077	0.00107077	0.00402	0.00107077	0.0009	0.0009	0.00054	0.0168	0.001755	0.00116571	0.001568	0.00107077	0.00371368	0.00218667	0.00107077	0.0009	0.00054
keratoconjunctivitis - noninfectious	0.06598	0.364572	4.8e-05	4.8e-05	4.8e-05	0.752411	0.00149333	6.85714e-05	0.145968	4.8e-05	0.00460364	0.923489	6.85714e-05	0.270565	0.138926	0.002592	0.138926	0.169395	0.00096	0.676526	0.93543	4.8e-05	0.320286	0.320286
keratoconjunctivitis - other/unspec	0.78818	0.0445389	4.8e-05	4.8e-05	4.8e-05	0.225497	0.010256	0.00058	0.00226286	0.122376	0.000102857	0.0157835	0.000192	0.000106667	0.000102857	0.01116	0.500575	4.8e-05	0.00180923	4.8e-05	0.000218182	0.0445389	0.000106667	0.654449
keratoconus	0.216698	0.44853	6e-05	6e-05	6e-05	0.0116123	0.0373067	6e-05	0.0310729	0.0006	0.00036	0.030915	0.000936	0.00364	0.3528	0.199109	0.000666667	0.148416	0.012768	0.012768	0.0414442	0.000377143	0.00224727	0.000336
lacrimal passage infl - chronic	0.93806	0.396209	4e-05	4e-05	4e-05	0.01989	0.01989	0.00842182	0.0118971	4e-05	4e-05	0.0402133	0.001488	0.00033	0.18832	0.18832	6.85714e-05	0.0296612	0.0118971	0.0601516	0.00862	4e-05	0.286167	0.001488
lacrimal passage stenosis/insufficiency	0.50591	0.43919	6e-05	6e-05	6e-05	0.001792	0.00192	6e-05	0.000683077	0.000205714	9.6e-05	0.00046	0.00016	0.00046	0.0162514	0.008592	0.000264	0.02004	0.008592	0.00326118	0.00369333	0.000264	0.000994286	0.000264
lagophthalmos	0.683829	0.696605	8e-05	8e-05	8e-05	0.12428	0.319516	0.00196	0.094152	0.00196	0.00665143	0.281385	0.15708	0.134732	0.696605	0.376296	0.03648	0.79903	0.305627	0.17656	0.298631	0.00048	0.112844	0.0369333
lattice degeneration of retina	0.86163	0.86163	4.8e-05	4.8e-05	4.8e-05	0.024045	0.274735	0.0002	0.138215	0.000336	4.8e-05	0.00356308	0.000266667	0.000370909	0.232171	0.00589714	4.8e-05	0.181536	0.112221	0.007168	0.112747	0.00024	0.00076	0.000266667
lens dislocation	0.60136	0.410995	8e-05	8e-05	8e-05	0.0876933	0.0482229	0.00096	0.0744847	0.00136	0.00225	0.0136615	0.00389333	0.0107345	0.259017	0.118156	0.00192	0.399055	0.056192	0.061575	0.146736	0.00096	0.01186	0.006912
lens fragments post-cataract surg	0.14728	0.583996	0.01197	0.00024	0.00048	0.103869	0.01197	0.01197	0.30591	0.01197	0.0409745	0.351461	0.0048	0.031296	0.484452	0.09168	0.351461	0.89691	0.01197	0.04932	0.825433	0.0154933	0.351461	0.583996
macular cyst, hole, or pseudohole	0.116656	0.585993	4e-05	4e-05	4e-05	0.82968	0.0219692	0.000693333	0.76417	4e-05	0.00015	0.277507	4e-05	0.0136	0.2412	0.000102857	0.001368	0.4299	0.00248727	0.33672	0.575063	4e-05	0.113229	0.207765
malignant neoplasm - choroid	0.290064	0.395389	8e-05	8e-05	8e-05	0.70759	0.174282	0.004	0.186507	0.004	0.004	0.286535	0.0110836	0.00904	0.391623	0.071472	0.00785143	0.408031	0.02256	0.0110836	0.115995	0.00825	0.0323077	0.0529371
malignant neoplasm - conjunctiva	0.03774	0.541971	0.0302057	0.00012	0.00012	0.96726	0.010128	0.00612	0.0435733	0.018	0.113352	0.543907	0.930198	0.27848	0.543907	0.543907	0.00296	0.760333	0.157309	0.779424	0.928942	0.324222	0.838377	0.543907
malignant neoplasm - eyelid	1.5e-05	0.00216	1.5e-05	1.5e-05	1.5e-05	2.82353e-05	1.5e-05	1.5e-05	0.000708	1.5e-05	1.5e-05	0.000133333	1.5e-05	1.5e-05	1.5e-05	1.5e-05	1.5e-05	0.000708	1.5e-05	0.111203	0.54313	1.5e-05	0.00279273	1.5e-05
malignant neoplasm - retina	0.09651	0.34704	0.873228	0.00072	0.0324	0.5556	0.03012	0.345194	0.425264	0.0665486	0.95823	0.285665	0.0282	0.771688	0.0324	0.940623	0.897753	0.32094	0.03012	0.882354	0.771688	0.266568	0.266568	0.443085
myopia	0.000377143	0.388994	2.66667e-05	2.66667e-05	2.66667e-05	0.00585333	4.36364e-05	2.66667e-05	0.528502	2.66667e-05	4.36364e-05	0.0369221	2.66667e-05	0.00408	0.783976	2.66667e-05	0.00012	0.90703	2.66667e-05	0.000203077	0.381372	2.66667e-05	0.00376	0.00520941
NPDR w/ DME	0.36161	0.119969	6e-05	6e-05	6e-05	0.00472421	0.000938182	6e-05	0.00153231	0.00027	0.00024	0.00429333	0.000504	0.00027	0.018828	0.0258286	0.0013	0.0452945	0.00265412	0.000373333	0.002415	0.00027	0.002224	0.0018
NPDR w/o DME	0.95586	0.343043	4.8e-05	4.8e-05	4.8e-05	0.0591	0.0590021	4.8e-05	0.00974	8e-05	4.8e-05	0.01587	0.00460364	0.00057	0.1434	0.0218267	0.00064	0.138389	0.0218267	0.002592	0.015744	0.00048	0.01236	0.0107262
nystagmus / other irregular eye mvmts	0.0353558	0.92182	4e-05	4e-05	4e-05	0.135874	0.00012	6e-05	0.00504	4e-05	0.000106667	0.075504	4e-05	0.010305	0.351425	0.000218182	0.00326	0.79824	6e-05	0.00389538	0.03292	4e-05	0.010288	0.0178165
ocular hypotony	3e-05	0.133749	3e-05	3e-05	3e-05	0.09216	3e-05	3e-05	0.00315692	3e-05	6.54545e-05	0.09216	3e-05	0.00688	0.153796	0.00353143	0.00174	0.87167	6.54545e-05	0.0239012	0.423537	5.33333e-05	0.04896	0.00741
ocular laceration w/ prolapse	0.975569	0.964593	0.00368	0.00024	0.003	0.475472	0.517945	0.14232	0.517945	0.33372	0.33372	0.33372	0.33372	0.33372	0.517945	0.517945	0.178629	1	0.33372	0.57906	0.609234	0.0837	0.33372	0.178629
ocular laceration w/o prolapse	0.607764	0.607764	0.607764	0.00144	0.18724	0.422	0.443225	0.98587	0.443225	0.607764	0.607764	0.209074	0.486497	0.654046	0.04884	0.607764	0.933026	0.09096	0.443225	0.443225	0.09096	0.757964	0.18724	0.40218
ocular pain	0.38237	0.277646	0.00024	0.00012	0.00012	0.112432	0.1125	0.00948	0.0924857	0.02112	0.02112	0.191907	0.0504655	0.04608	0.364591	0.195216	0.04608	0.364591	0.118828	0.0660738	0.195216	0.02112	0.06432	0.0504655
oculomotor nerve palsy	0.9787	0.835491	0.01584	0.00048	0.26216	0.742112	0.834547	0.31764	0.742112	0.52737	0.905196	0.758231	0.742112	0.381291	0.742112	0.9787	0.9787	0.742112	0.742112	0.381291	0.742112	0.381291	0.9787	0.758231
optic atrophy	0.83245	0.407607	4.8e-05	4.8e-05	4.8e-05	0.0645979	0.0524267	4.8e-05	0.011952	6.85714e-05	0.000288	0.07734	0.00236	0.000414545	0.550612	0.00709714	6.85714e-05	0.0813143	0.0317929	0.00251077	0.01719	4.8e-05	0.000266667	0.00012
optic chiasm disorders	0.011712	0.98099	0.00012	0.00012	0.00024	0.98099	0.13404	0.481152	0.322495	0.458537	0.0233486	0.98099	0.98099	0.571065	0.06544	0.98099	0.98099	0.0051	0.06544	0.458537	0.0166	0.34022	0.641859	0.98099
optic nerve/pathway injury	0.16706	0.505549	0.04648	0.00024	0.00488	0.218385	0.501132	0.0510171	0.2148	0.596797	0.482615	0.199403	0.9741	0.482615	0.160735	0.505549	0.220631	0.218385	0.114456	0.05985	0.0706133	0.02952	0.00488	0.02952
optic neuritis	0.92976	0.99589	8e-05	8e-05	8e-05	0.989596	0.99589	0.16782	0.543469	0.197184	0.318891	0.645157	0.92976	0.500347	0.989596	0.92976	0.54834	0.500347	0.92976	0.785955	0.734383	0.318891	0.74368	0.543469
orbit inflammation - acute	0.795162	0.4712	0.0868062	0.00024	0.01152	0.17612	0.228588	0.11112	0.11112	0.119054	0.0753333	0.05008	0.0868062	0.0663429	0.94396	0.660884	0.0753333	0.0868062	0.05008	0.207057	0.0868062	0.0459	0.09792	0.01672
orbit inflammation - chronic	0.738581	0.597784	8e-05	8e-05	0.000192	0.50931	0.0117257	0.458589	0.898174	8e-05	0.0129867	0.0183273	0.013872	0.303711	0.898174	0.0092	0.91494	0.898174	0.0129867	0.824832	0.738581	0.000192	0.473392	0.303711
orbit penetrating wound w/ FB	0.648857	0.94134	0.28998	0.00048	0.1998	0.48315	0.741264	0.937642	0.648857	0.648857	0.648857	0.94134	0.94134	0.94134	0.937642	0.94134	0.424251	0.648857	0.937642	0.424251	0.800445	0.424251	0.493973	0.28998
orbital floor fracture	0.30414	0.210824	0.01392	0.00024	0.00564	0.0851116	0.02619	0.0220145	0.01392	0.0220145	0.013152	0.0251657	0.0220145	0.0223754	0.186851	0.03176	0.0303106	0.111794	0.02536	0.08664	0.0223754	0.0108	0.01392	0.013152
other binocular eye mvmt dis	0.314557	0.284663	0.00016	0.00012	0.00012	0.105514	0.105514	0.00282	0.110112	0.03456	0.0309	0.105469	0.0309	0.0309	0.314557	0.141032	0.141032	0.52929	0.141032	0.0309	0.105514	0.03456	0.124905	0.145584
other binocular vision disorders	0.295236	0.425575	0.000432	0.00012	0.00012	1	0.01701	0.00534545	0.352537	0.00042	0.00024	0.00357333	0.00534545	0.0794526	0.0794526	0.00348	0.00563077	0.991857	0.00778286	0.00072	0.0193412	0.00348	0.008176	0.00563077
other choroid disorders	0.270228	0.97827	0.00024	8e-05	8e-05	0.595242	0.00213	0.0106473	0.0866118	8e-05	0.00228	0.058496	0.00072	0.068265	0.557444	0.00218667	0.0283569	0.21312	0.00213	0.125733	0.351509	0.00084	0.0189	0.0502971
other conjunctival disorders	0.31764	0.216657	4.8e-05	4.8e-05	4.8e-05	0.00680842	0.003	4.8e-05	0.00072	0.000102857	4.8e-05	0.00543529	0.000773333	0.00102545	0.0516343	0.0228	0.0014	0.0780218	0.00622667	0.00169846	0.00202286	0.000102857	0.00224	0.00102545
other corneal deformities	0.925234	0.716613	8e-05	8e-05	8e-05	0.891549	0.02232	0.21988	0.925234	0.04128	0.933971	0.0896	0.07128	0.95695	0.129192	0.95695	0.290949	0.02232	0.32547	0.505708	0.02232	0.164051	0.290949	0.318656
other corneal disorders	0.600188	0.86144	8e-05	8e-05	8e-05	0.04047	0.04	0.0024	0.0351943	0.00936	0.00754286	0.0595074	0.012696	0.0437365	0.600188	0.455337	0.0236509	0.27816	0.0347077	0.0303	0.0595074	0.00192	0.012696	0.002016
other endophthalmitis	0.002848	0.000109091	2.66667e-05	2.66667e-05	2.66667e-05	0.00196	2.66667e-05	2.66667e-05	0.583649	0.436171	0.61086	0.436171	4.8e-05	2.66667e-05	0.00276	2.66667e-05	2.66667e-05	0.03	2.66667e-05	0.0144282	0.004575	0.471218	0.00227077	0.03
other eyelid degenerative disorders	0.98829	0.013905	6e-05	6e-05	6e-05	0.00498	0.0209365	0.00985846	0.637367	0.124823	0.0106286	0.088428	0.013905	0.00483429	0.0072	0.00483429	6e-05	0.00824727	0.088428	0.0389467	0.346451	0.00985846	0.00483429	0.00629333
other eyelid function disorders	0.881463	0.57442	0.00132	0.00024	0.00072	0.918334	0.881463	0.918334	0.03896	0.881463	0.881463	0.881463	0.14792	0.881463	0.07896	0.881463	0.206664	0.0404571	0.93719	0.03896	0.00132	0.881463	0.546131	0.881463
other hereditary corneal dystrophies	0.51304	0.643346	8e-05	8e-05	8e-05	0.0732282	0.0732282	0.000137143	0.0155262	0.00012	0.00012	0.05448	0.00811636	0.00972	0.95605	0.0732282	0.00048	0.590705	0.106042	0.106042	0.116304	0.00012	0.004824	0.00173333
other iris/CB disorders	0.00036	0.406518	3e-05	3e-05	3e-05	0.00072	3e-05	0.000106667	0.0682667	3e-05	0.000218182	0.0682306	3e-05	0.00183429	0.71081	0.000216	0.005072	0.246338	3e-05	0.00912	0.246338	3e-05	0.230244	0.0742484
other iris/CB vascular disorders	0.79441	0.465016	2.66667e-05	2.66667e-05	2.66667e-05	0.320673	0.128606	0.000192	0.0199624	0.000609231	0.000370909	0.01086	0.00048	0.001152	0.0296084	0.0296084	0.000617143	0.038928	2.66667e-05	2.66667e-05	2.66667e-05	2.66667e-05	2.66667e-05	2.66667e-05
other non-diabetic proliferative retinopathy	0.0036	0.00304	2.4e-05	2.4e-05	2.4e-05	0.0287368	0.00306	2.4e-05	0.00886667	6.54545e-05	2.4e-05	0.050088	2.4e-05	2.4e-05	0.62386	0.00102857	2.4e-05	0.0827791	0.0827791	0.00024	0.0639771	2.4e-05	2.4e-05	0.00014
other optic disc disorders	0.00468	0.01608	4e-05	4e-05	4e-05	0.00276923	0.000168	4e-05	0.093168	0.00012	0.0781768	0.425489	0.000168	0.00054	0.00294857	4e-05	6.85714e-05	0.0288667	4e-05	0.004656	0.16668	0.000414545	0.51192	0.153691
other optic nerve disorders	0.16324	0.152501	8e-05	8e-05	8e-05	0.090096	0.16324	0.0248	0.16324	0.06924	0.0399709	0.152501	0.04076	0.0375467	0.157308	0.16324	0.0447323	0.148009	0.0399709	0.015	0.03291	0.022272	0.148009	0.0289029
other orbital disorders	0.72574	0.240511	8e-05	8e-05	8e-05	0.0167815	0.00304	0.00174	0.0576758	0.0068	0.00669	0.211025	0.00696	0.0576758	0.196452	0.206743	0.001824	0.0576758	0.00834	0.042495	0.0233829	0.00582857	0.024304	0.00706909
other postop complications	0.40242	0.224422	0.00016	0.00012	0.00012	0.269589	0.00771429	0.00036	0.01179	0.8094	0.22832	0.420827	0.00771429	0.001008	0.489636	0.158568	0.269589	0.9837	0.302272	0.8094	0.455482	0.420827	0.919075	0.0158933
other refraction/accommodation disorders	0.010008	0.0561415	8e-05	8e-05	8e-05	0.19335	0.00519	0.001104	0.63143	0.00018	0.00712	0.79896	0.00150857	0.0818229	0.42	0.0527	0.153712	0.406573	0.0175855	0.311351	0.63143	0.00124	0.42	0.439989
other retinal microvascular abnormalities	0.0244364	0.011076	1.84615e-05	1.84615e-05	1.84615e-05	0.00128471	1.84615e-05	1.84615e-05	0.25626	1.84615e-05	1.84615e-05	0.0144114	1.84615e-05	1.84615e-05	0.00156	1.84615e-05	1.84615e-05	0.000352	1.84615e-05	0.00012	0.171569	1.84615e-05	0.0006	0.0102821
other scleral disorders	0.689236	0.80209	8e-05	8e-05	8e-05	0.319644	0.559577	0.00860571	0.0607569	0.0906857	0.00384	0.115892	0.0380291	0.09981	0.731969	0.05904	0.00024	0.319644	0.165147	0.0149867	0.09624	0.00384	0.023928	0.01095
other spec visual disturbances	0.300338	0.300338	0.00096	0.00024	0.00024	0.152695	0.152695	0.01788	0.150458	0.09897	0.0898286	0.169168	0.06608	0.06608	0.300338	0.461363	0.24648	0.64323	0.240367	0.107893	0.240367	0.150458	0.24648	0.169168
other subj visual disturb	0.786908	0.786908	8e-05	8e-05	8e-05	0.35559	0.35559	0.01488	0.294982	0.08008	0.035568	0.382447	0.162936	0.139387	0.84417	0.786908	0.139387	0.786908	0.786908	0.35559	0.71184	0.122503	0.35559	0.35559
other vitreous opacities	0.67523	0.351037	8e-05	8e-05	8e-05	0.053208	0.05224	0.00168	0.0191143	0.00397714	0.00397714	0.03258	0.010728	0.00744	0.15144	0.053208	0.00970667	0.19776	0.0375953	0.01342	0.0191143	0.00397714	0.019744	0.0107782
other/unspec eye injuries	0.60562	0.133429	4e-05	4e-05	4e-05	0.0180533	0.0207916	4e-05	0.001712	0.000346667	4e-05	0.00109714	0.00086	0.000501818	0.161823	0.0375314	0.000137143	0.00601412	0.031584	0.00109714	0.002175	0.00021	0.000456	4e-05
other/unspec heterotropia	0.703294	0.8053	8e-05	8e-05	8e-05	0.31008	0.04012	0.00054	0.0523958	0.00336	0.00147429	0.030945	0.0067	0.0131829	0.502385	0.04012	0.00147429	0.415486	0.00696	0.00216	0.020128	0.000624	0.00534545	0.00189
other/unspec peripheral retinal degeneration	0.476588	0.8178	8e-05	8e-05	8e-05	0.06714	0.29072	0.00246	0.265453	0.000822857	0.00044	0.03648	0.00087	0.00235636	0.476588	0.0702494	0.000336	0.284748	0.07368	0.0479657	0.06528	0.0003	0.00204	0.00165333
other/unspec retinal disorders	0.46506	0.341144	8e-05	8e-05	8e-05	0.050992	0.0912758	0.00444	0.0912758	0.01546	0.00705	0.04764	0.012	0.0158769	0.200291	0.10668	0.00705	0.200291	0.06576	0.0127855	0.0685976	0.006192	0.00952	0.00705
other/unspec strabismus	0.16588	0.0146504	2.4e-05	2.4e-05	2.4e-05	4.8e-05	4.8e-05	2.4e-05	4e-05	2.4e-05	2.4e-05	0.00147273	4e-05	2.4e-05	0.000266667	0.000628571	2.4e-05	0.000290526	4.8e-05	2.4e-05	8.47059e-05	2.4e-05	0.000312	6e-05
panophthalmitis	0.24051	0.24051	0.06336	0.00042	0.0016	0.0517516	0.0672343	0.04884	0.00761143	0.000693333	0.00111273	0.04884	0.107029	0.000693333	0.02652	0.00761143	0.00016	0.001104	0.009392	0.000693333	0.000693333	0.00016	0.000693333	0.00016
panuveitis	0.684563	0.19256	8e-05	8e-05	8e-05	0.70871	0.305492	0.00102	0.27255	0.0140229	0.00652	0.133938	0.061032	0.00652	0.527607	0.527607	0.02505	0.527607	0.5122	0.133938	0.527607	0.03032	0.19256	0.09648
papilledema	0.307554	0.43208	0.00024	0.00012	0.00012	0.148507	0.218968	0.0185143	0.141699	0.0236533	0.016752	0.12441	0.026424	0.0575	0.341071	0.341071	0.0338182	0.244584	0.119936	0.0767631	0.113091	0.01014	0.02136	0.0185143
PDR w/ DME	0.52354	0.108153	6e-05	6e-05	6e-05	0.08442	0.0158682	6e-05	0.013408	0.00304	0.00129	0.0536933	0.003264	0.00092	0.0709263	0.0963543	0.00427636	0.18239	0.013455	0.00126857	0.00846857	0.00092	0.00846857	0.00846857
PDR w/o DME	0.818911	0.711966	8e-05	8e-05	8e-05	0.84168	0.69884	0.0024	0.24916	0.00744	0.01204	0.554118	0.100056	0.03744	0.709693	0.554118	0.0992267	0.711966	0.78576	0.207207	0.554118	0.0302743	0.32748	0.32748
PDR, stable	0.683535	0.770376	8e-05	8e-05	8e-05	0.96423	0.64152	0.187549	0.775977	0.00748	0.177093	0.790904	0.006816	0.34346	0.770376	0.0945943	0.187549	0.790904	0.15045	0.64152	0.7468	0.00402	0.64152	0.7468
posterior synechiae (iris)	0.65294	0.186772	6e-05	6e-05	6e-05	0.00206	0.000613333	6e-05	0.001128	0.000613333	0.000308571	0.0433143	0.01036	0.00275077	0.0464291	0.039828	0.00012	0.0251874	0.00376	0.00376	0.00522353	0.00012	0.00141818	0.00387
posterior uveitis	0.683184	0.98135	8e-05	8e-05	8e-05	0.98135	0.9752	0.0012	0.98135	0.01028	0.003216	0.9752	0.06072	0.1352	0.641963	0.98135	0.0185486	0.278444	0.84651	0.98135	0.30854	0.14964	0.683184	0.98135
PRAO	0.24098	0.119896	1.84615e-05	1.84615e-05	1.84615e-05	0.000648	0.00193143	1.84615e-05	5.64706e-05	1.84615e-05	1.84615e-05	5.64706e-05	1.84615e-05	1.84615e-05	0.00213818	1.84615e-05	1.84615e-05	0.000290526	4.8e-05	1.84615e-05	9.33333e-05	1.84615e-05	3.42857e-05	1.84615e-05
presbyopia	0.44438	0.1672	8e-05	8e-05	8e-05	0.03742	0.08916	0.00072	0.059445	0.0105382	0.00984	0.0712094	0.0105382	0.0105382	0.256996	0.08916	0.0105382	0.339537	0.04872	0.0105382	0.0431262	0.007536	0.0712533	0.0446914
prosthetic/implant/graft other mech compl	0.00382667	0.00186353	1.84615e-05	1.84615e-05	1.84615e-05	0.0665217	0.0290057	1.84615e-05	0.20973	1.84615e-05	1.84615e-05	0.00502737	1.84615e-05	1.84615e-05	3.2e-05	1.84615e-05	1.84615e-05	0.009996	0.00057	1.84615e-05	0.0393273	1.84615e-05	1.84615e-05	3.2e-05
pterygium	0.70848	0.72719	6e-05	6e-05	6e-05	0.00064	0.00193714	6e-05	0.00408	0.000102857	9.6e-05	0.00408	0.000696	0.00193714	0.183196	0.05592	0.00039	0.175669	0.0119242	0.00446118	0.00705333	0.000102857	0.00134	0.00072
ptosis	0.99446	0.462305	6e-05	6e-05	6e-05	0.0216738	0.02158	6e-05	0.00168	0.00092	0.00092	0.0271714	0.008808	0.00717333	0.462305	0.25884	0.0212073	0.705308	0.148105	0.04563	0.0900667	0.00573	0.0592941	0.04563
puckering of macula	0.76597	0.33024	2e-05	2e-05	2e-05	0.0284343	0.0379091	2e-05	0.00254118	2e-05	2e-05	0.000144	2e-05	2e-05	0.0284343	5.53846e-05	2e-05	0.0102063	0.00254118	0.000144	0.00609333	2e-05	2e-05	2e-05
pupillary function anomalies	0.490122	0.0755153	8e-05	8e-05	8e-05	0.00544	0.0104073	0.00018	0.0032	0.001392	0.00453	0.051392	0.0333086	0.00756	0.0803333	0.110052	0.0755153	0.62126	0.23328	0.0210462	0.01992	0.00453	0.120366	0.110052
RD w/ breaks or defects	0.0414857	0.996574	4e-05	4e-05	4e-05	0.624251	0.02722	0.00176727	0.9989	4e-05	0.00015	0.624251	4e-05	0.0410215	0.264776	0.000102857	0.000293333	0.264776	0.00176727	0.346232	0.269387	4e-05	0.138192	0.624251
RD, other	0.97062	0.738845	3.42857e-05	3.42857e-05	3.42857e-05	0.563897	0.1416	3.42857e-05	0.00404571	6e-05	3.42857e-05	0.00404571	0.000336	0.000545455	0.735753	0.030765	3.42857e-05	0.194046	0.290448	0.008928	0.194046	3.42857e-05	0.000293333	0.00238
RD, serous	1.84615e-05	0.0258667	1.84615e-05	1.84615e-05	1.84615e-05	0.94322	1.84615e-05	1.84615e-05	0.903141	1.84615e-05	1.84615e-05	0.405742	1.84615e-05	5.14286e-05	0.247812	1.84615e-05	1.84615e-05	0.323383	1.84615e-05	0.005325	0.0214306	1.84615e-05	0.001504	0.213701
RD, traction	0.05902	0.417575	6e-05	6e-05	6e-05	0.498709	0.113296	0.000617143	0.498709	0.000288	0.00462	0.261813	6e-05	0.100354	0.115807	0.018408	0.0167467	0.11508	0.0834646	0.499113	0.05902	0.00036	0.598758	0.79135
recession of chamber angle	0.928727	0.93421	8e-05	8e-05	8e-05	0.557955	0.547952	0.000768	0.910594	0.257978	0.00018	0.928727	0.24636	0.09525	0.584852	0.703288	0.0896914	0.910594	0.514714	0.112613	0.605693	0.02288	0.28504	0.313274
retained foreign body - eyelid	0.348857	0.153223	0.00024	0.00024	0.00048	0.908463	0.348857	0.04098	0.658571	0.075	0.250752	0.600253	0.658571	0.250752	0.24402	0.053088	0.658571	0.342	0.557265	0.404016	0.600253	0.328887	0.98344	0.658571
retained IOFB, nonmagnetic	5.14286e-05	5.14286e-05	2.4e-05	2.4e-05	2.4e-05	0.000113684	7.5e-05	2.4e-05	9.88235e-05	2.4e-05	0.000106667	0.000365714	2.4e-05	2.4e-05	0.02045	2.4e-05	6.4e-05	0.00233455	5.14286e-05	4.36364e-05	0.00264	2.4e-05	2.4e-05	0.000132
retinal breaks or defects w/o RD	0.40196	0.344118	8e-05	8e-05	8e-05	0.201577	0.145036	0.011328	0.094695	0.01728	0.011328	0.0217	0.01728	0.01752	0.201577	0.107453	0.019128	0.210022	0.065376	0.0292985	0.107453	0.019128	0.0475543	0.01992
retinal edema	0.104451	0.287867	8e-05	8e-05	8e-05	0.318568	0.0238909	0.003216	0.201795	0.0012	0.01065	0.497724	0.00781714	0.0831692	0.539394	0.01368	0.01192	0.74798	0.0484	0.114864	0.706278	0.00781714	0.274927	0.680193
retinal hemorrhage	0.00712	0.0126494	3e-05	3e-05	3e-05	8e-05	3e-05	3e-05	0.349331	4.36364e-05	4.36364e-05	0.15534	3e-05	9.23077e-05	0.0144253	3e-05	3e-05	0.007755	4.36364e-05	0.0144253	0.5738	0.00012	0.349331	0.445857
retinal ischemia	0.03297	0.00223304	1.84615e-05	1.84615e-05	1.84615e-05	3.78947e-05	0.000217143	1.84615e-05	0.000272727	1.84615e-05	1.84615e-05	7.2e-05	1.84615e-05	1.84615e-05	3.78947e-05	3.78947e-05	1.84615e-05	3.78947e-05	3.42857e-05	1.84615e-05	3.78947e-05	1.84615e-05	1.84615e-05	1.84615e-05
retinal microaneurysms	0.000905455	0.00776	2e-05	2e-05	2e-05	0.000156	2e-05	2e-05	4.23529e-05	2e-05	2e-05	2e-05	2e-05	3.2e-05	0.000388571	2e-05	2e-05	0.00096	3.2e-05	4.23529e-05	0.000126316	2e-05	3.2e-05	6.66667e-05
retinal neovascularization	0.460845	0.825402	0.00352	0.00024	0.00024	0.93658	0.40464	0.31632	0.825402	0.1377	0.350531	0.687247	0.31632	0.825402	0.350531	0.37654	0.41784	0.34984	0.825402	0.699853	0.31632	0.31632	0.825402	0.460845
retinal telangiectasis	0.171474	0.66705	6e-05	6e-05	6e-05	0.66505	0.050016	0.0018	0.0951953	6e-05	0.00161143	0.0492369	0.00161143	0.06684	0.395804	0.012288	0.050016	0.395804	0.012288	0.0492369	0.177804	0.000432	0.15628	0.0236509
retinal vascular changes	0.29486	0.110476	6e-05	6e-05	6e-05	0.0682857	0.166237	0.00255429	0.066852	0.00216	0.00045	0.0652533	0.00715765	0.00230769	0.066852	0.0028	0.00012	0.00351	0.00230769	0.00222545	0.00072	6e-05	0.000342857	0.00012
retinal vasculitis	0.441098	0.99197	8e-05	8e-05	8e-05	0.0596571	0.09027	0.00015	0.368263	0.00015	0.00015	0.34296	0.001392	0.08584	0.00015	0.04408	0.0469292	0.00012	0.34296	0.5844	0.001392	0.0197236	0.292747	0.129289
retinoschisis / retinal cysts	0.417318	0.43215	0.00016	0.00012	0.00012	0.266705	0.266705	0.0152533	0.11368	0.01476	0.00696	0.0265	0.012048	0.01476	0.19776	0.11368	0.01476	0.246336	0.066176	0.04644	0.11368	0.0226036	0.0272123	0.018432
retrolental fibroplasia	0.85592	0.954633	0.00064	0.00012	0.00012	1	0.386777	0.678945	0.302133	0.302133	0.0165	0.386777	0.302133	0.975757	0.678945	0.952994	0.321709	0.36094	0.066	0.876669	0.22452	0.321709	0.85592	0.952994
ROP, stage 0	2.66667e-05	0.00550286	2.66667e-05	2.66667e-05	2.66667e-05	0.03678	2.66667e-05	9.6e-05	0.03678	2.66667e-05	0.000130909	0.220775	2.66667e-05	0.000221538	0.110908	2.66667e-05	0.139307	0.354264	0.00016	0.49968	0.845738	2.66667e-05	0.926087	0.93244
ROP, stage 1	0.312022	0.277013	0.11672	0.079824	0.079824	0.519093	0.3357	0.06752	0.796414	0.656434	0.06752	0.363157	0.53496	0.171977	0.519093	0.06752	0.18708	0.301032	0.97919	0.519093	0.406303	0.519093	0.702611	0.652524
ROP, stage 2	0.12152	0.907807	0.907807	0.12152	0.60352	0.98357	0.907807	0.907807	0.98357	0.907807	0.907807	0.16452	0.16452	0.907807	0.95952	0.16452	0.98357	0.12152	0.760416	0.46083	0.446846	0.98357	0.90824	0.925844
ROP, stage 3	0.661751	0.498192	0.661751	0.00048	0.09824	1	0.00132	0.792114	0.498192	0.947738	0.587483	0.259166	0.72	0.518007	0.21246	0.661751	0.48216	0.216816	0.259166	1	0.661751	0.792114	0.54126	0.750215
ROP, stage unspec	0.56706	0.177072	0.46048	0.00024	0.01584	1	1	0.812846	1	0.690168	0.812846	1	1	0.09792	0.07168	0.995968	1	0.662453	1	0.812846	0.812846	0.483086	1	1
RPE detachment, hemorrhagic	0.97845	0.714747	0.13944	0.00216	0.368293	0.767343	0.687247	0.239623	0.778625	0.687247	0.39672	0.778625	0.0732	0.39672	0.778625	0.665744	0.17844	0.965541	0.39672	0.17844	0.563143	0.08712	0.35712	0.39672
RPE detachment, serous	0.1984	0.0623896	1.71429e-05	1.71429e-05	1.71429e-05	0.00292364	0.000375	1.71429e-05	0.000550588	1.71429e-05	1.71429e-05	0.00064	1.71429e-05	1.71429e-05	0.000852	3.2e-05	1.71429e-05	0.00114286	1.71429e-05	1.71429e-05	0.000852	1.71429e-05	1.71429e-05	1.71429e-05
scleritis	0.870188	0.43348	8e-05	8e-05	8e-05	0.0209236	0.138048	0.000336	0.161895	0.00364	0.00018	0.469592	0.01512	0.01512	0.653611	0.98196	0.00582857	0.820047	0.640572	0.10572	0.210762	0.0138	0.0239	0.0710769
secondary uveitis - infectious	0.232886	0.511768	0.00168	0.00024	0.00552	0.74486	0.388065	0.06543	0.310736	0.13328	0.06543	0.418187	0.06543	0.122204	0.533247	0.533247	0.06402	0.71351	0.533247	0.232886	0.417656	0.0772	0.106584	0.06543
secondary uveitis - noninfectious	0.70364	0.276501	4.8e-05	4.8e-05	4.8e-05	0.000184615	0.00018	4.8e-05	0.00018	4.8e-05	6.85714e-05	0.00405474	0.00018	0.000464	0.13112	0.04266	0.000308571	0.249578	0.00258667	0.00165176	0.00165176	6.85714e-05	0.000106667	9e-05
superficial punctate keratitis	0.77266	0.502748	6e-05	6e-05	6e-05	0.0590933	0.03144	0.000192	0.0120343	0.00338667	0.00338667	0.0620337	0.00652364	0.015024	0.502748	0.131928	0.003456	0.215966	0.0463341	0.0120185	0.0120185	6e-05	0.00338667	0.00108
sympathetic uveitis	0.10875	0.102016	0.00024	0.00024	0.0018	0.35904	0.1496	0.00088	0.04704	0.04704	0.04704	0.205465	0.036744	0.0276	0.128951	1	0.497073	0.623885	0.0870343	0.013392	0.0276	0.0238286	0.250596	0.014
toxoplasma oculopathy	0.95461	0.34512	3e-05	3e-05	3e-05	0.101064	0.0112933	0.000130909	0.102046	5.33333e-05	3e-05	0.00016	3e-05	0.00195429	0.02112	0.00948706	3e-05	0.006585	0.006416	3e-05	0.188945	3e-05	9.6e-05	0.000203077
transient visual loss	0.96723	0.71028	0.00012	0.00012	0.00024	0.676573	0.886915	0.125712	0.413421	0.18006	0.20592	0.413421	0.1776	0.18006	0.844286	0.676573	0.20592	0.886915	0.413421	0.413421	0.20592	0.08544	0.20592	0.3048
TRAO	0.664304	0.387231	8e-05	8e-05	8e-05	0.63948	0.88406	0.291731	0.23583	0.32136	0.00036	0.67233	0.852393	0.73794	0.273096	0.757577	0.73794	0.07748	0.07748	0.263413	0.73794	0.88406	0.176777	0.73794
trichiasis w/o entropion	0.62714	0.224705	8e-05	8e-05	8e-05	0.221314	0.017984	0.00018	0.00445333	0.001296	0.00209143	0.0476933	0.005136	0.00445333	0.21144	0.0782526	0.00722	0.45623	0.025125	0.00722	0.00963429	0.00209143	0.0348141	0.00812308
trochlear nerve palsy	0.54204	0.544842	8e-05	8e-05	8e-05	0.326539	0.090944	0.00402	0.134013	0.0156343	0.0046	0.108974	0.01848	0.0311345	0.428604	0.456171	0.03258	0.62478	0.090944	0.0392308	0.108974	0.00456	0.0311345	0.0231467
unspec DR w/ DME	0.120328	0.204777	0.0684533	0.00016	0.017925	0.144492	0.370255	0.59888	0.579245	0.0375388	0.01248	0.00024	0.00936	0.014288	0.00024	0.000192	0.00116	0.00012	0.00024	0.000192	0.000408	0.000741818	0.00012	0.00024
unspec DR w/o DME	0.19584	0.689676	0.0016	0.00012	0.00012	0.689676	0.97071	0.49161	0.621824	0.55824	0.689676	0.55824	0.635986	0.953051	0.62154	0.97071	0.62154	0.49161	0.13914	0.28836	0.635986	0.942251	0.621824	0.621824
unspec macular degeneration	0.458587	0.880216	8e-05	8e-05	8e-05	0.226347	0.342775	0.02106	0.350208	0.022224	0.03256	0.402885	0.17133	0.17133	0.58356	0.92308	0.342775	0.342775	0.458587	0.554299	0.342775	0.728891	0.751102	0.346594
venous engorgement	0.206285	0.26933	1.71429e-05	1.71429e-05	1.71429e-05	0.000133333	0.002256	1.71429e-05	1.71429e-05	1.71429e-05	1.71429e-05	1.71429e-05	3.2e-05	0.00297818	0.00268571	0.000112941	1.71429e-05	9e-05	0.002256	1.71429e-05	1.71429e-05	1.71429e-05	1.71429e-05	1.71429e-05
visual cortex disorders	0.57535	0.57535	8e-05	8e-05	8e-05	0.10293	0.188267	0.000768	0.107972	0.00746667	0.00746667	0.24048	0.24048	0.0310892	0.303611	0.447	0.009816	0.066208	0.0344229	0.00746667	0.0310892	0.00042	0.00746667	0.0249818
visual field defects	0.68759	0.403816	4e-05	4e-05	4e-05	0.0294635	0.0373642	4e-05	0.0008	4e-05	6.85714e-05	0.010035	0.00048	0.000432	0.381851	0.151008	0.00016	0.204423	0.0297467	0.004896	0.00324	4e-05	0.00103385	0.00016
visual loss	0.002772	3e-05	3e-05	3e-05	3e-05	0.000166154	0.000672	8.72727e-05	0.01724	0.002772	0.00595826	0.00434286	0.00012	3e-05	3e-05	3e-05	3e-05	0.00024	8.72727e-05	8.72727e-05	0.002772	0.00148235	0.0048	0.000915
vitreomacular adhesion	0.47792	0.216828	6e-05	6e-05	6e-05	0.0981467	0.103718	0.000274286	0.05211	0.000144	6e-05	0.0306686	0.000586667	0.000624	0.47792	0.043952	0.00016	0.280516	0.0896329	0.0306686	0.280516	0.000586667	0.00248727	0.00868
vitreous body crystalline deposits	0.83992	0.688602	3.42857e-05	3.42857e-05	3.42857e-05	0.0132379	0.02272	3.42857e-05	0.003312	0.00015	3.42857e-05	0.00432	0.000327273	0.000186667	0.0523964	0.00508235	3.42857e-05	0.02272	0.00890667	0.00158769	0.003312	3.42857e-05	0.000312	0.0004
vitreous degeneration	0.93859	0.540574	3e-05	3e-05	3e-05	0.0421895	0.043008	3e-05	0.01266	3e-05	3e-05	0.002368	4.8e-05	8.72727e-05	0.172996	0.00134769	3e-05	0.0889943	0.0131435	0.002368	0.0231067	3e-05	4.8e-05	0.00012
vitreous hemorrhage	0.05244	0.362716	8e-05	8e-05	8e-05	0.362716	0.00291	0.00096	0.475074	0.00012	0.00298667	0.388368	0.0004	0.0140677	0.87568	0.00521455	0.006	0.87568	0.004512	0.144315	0.87568	0.000144	0.072176	0.202221
vitreous membranes/strands	0.001616	0.014016	2.4e-05	2.4e-05	2.4e-05	0.00567529	2.4e-05	2.4e-05	2.4e-05	4e-05	0.00048	0.0198629	2.4e-05	0.000129231	0.01344	2.4e-05	4e-05	0.014016	2.4e-05	0.02736	0.0523409	2.4e-05	0.21279	0.005625
vitreous prolapse	0.597326	0.582552	0.00072	0.00012	0.00012	0.388016	0.122133	0.11511	0.451751	0.111737	0.11096	0.388016	0.11096	0.11096	0.88183	0.388016	0.388016	0.804261	0.567867	0.582552	0.804261	0.377976	0.388016	0.426
wet AMD, active CNV	0.23692	0.0807443	2.4e-05	2.4e-05	2.4e-05	0.00230667	0.000784	2.4e-05	0.005376	4.36364e-05	2.4e-05	0.0172364	2.4e-05	2.4e-05	0.0152114	0.00177	2.4e-05	0.00472421	5.53846e-05	2.4e-05	0.00184941	2.4e-05	5.53846e-05	0.000154286
wet AMD, inactive CNV	0.263153	0.863815	3.42857e-05	3.42857e-05	3.42857e-05	0.826983	0.00066	0.00012	0.263533	3.42857e-05	3.42857e-05	0.301907	3.42857e-05	0.0401169	0.5229	0.000312	0.00066	0.95856	0.000133333	0.253485	0.895179	3.42857e-05	0.11988	0.253485
wet AMD, inactive scar	0.78169	0.605063	0.00012	0.00012	0.00032	0.774793	0.451225	0.007536	0.23649	0.007536	0.01196	0.23649	0.0170667	0.01383	0.483936	0.278202	0.047544	0.755596	0.23649	0.0514255	0.31956	0.01383	0.202246	0.19836
xanthelasma	0.97212	0.811244	8e-05	8e-05	8e-05	0.01456	0.043032	0.000768	0.108388	0.043032	0.00036	0.235815	0.0765164	0.19544	0.618937	0.387744	0.19544	0.97212	0.247835	0.306821	0.25736	0.0186514	0.043032	0.108388
zoster ocular disease	0.229389	0.229389	0.0724	0.00048	0.0724	0.379711	0.249288	0.229389	0.229389	0.178128	0.16248	0.186567	0.16248	0.16248	0.6413	0.229389	0.229389	0.334846	0.229389	0.379711	0.229389	0.16248	0.16248	0.16248

## Sheet: 95-CIs
Diagnosis Entity	2020-01-01	2020-02-01	2020-03-01	2020-04-01	2020-05-01	2020-06-01	2020-07-01	2020-08-01	2020-09-01	2020-10-01	2020-11-01	2020-12-01	2021-01-01	2021-02-01	2021-03-01	2021-04-01	2021-05-01	2021-06-01	2021-07-01	2021-08-01	2021-09-01	2021-10-01	2021-11-01	2021-12-01
abducent nerve palsy	(-0.136,0.09)	(-0.139,0.089)	(-0.383,-0.221)	(-0.635,-0.54)	(-0.344,-0.173)	(-0.077,0.167)	(-0.123,0.111)	(-0.237,-0.037)	(-0.193,0.019)	(-0.206,0.001)	(-0.202,0.008)	(-0.157,0.067)	(-0.215,0.039)	(-0.244,0.003)	(-0.168,0.098)	(-0.171,0.094)	(-0.208,0.044)	(-0.061,0.245)	(-0.163,0.111)	(-0.2,0.057)	(-0.235,0.013)	(-0.265,-0.03)	(-0.189,0.073)	(-0.209,0.049)
accommodation disorders	(-0.177,-0.038)	(-0.082,0.085)	(-0.477,-0.384)	(-0.902,-0.885)	(-0.532,-0.445)	(-0.188,-0.028)	(-0.194,-0.043)	(-0.268,-0.142)	(-0.132,0.033)	(-0.281,-0.161)	(-0.332,-0.213)	(-0.129,0.04)	(-0.306,-0.166)	(-0.12,0.067)	(-0.056,0.145)	(-0.297,-0.153)	(-0.275,-0.118)	(-0.065,0.152)	(-0.264,-0.106)	(-0.336,-0.2)	(-0.285,-0.125)	(-0.497,-0.397)	(-0.376,-0.244)	(-0.306,-0.15)
amblyopia, deprivation	(-0.087,0.128)	(-0.175,0.022)	(-0.432,-0.298)	(-0.802,-0.755)	(-0.446,-0.318)	(-0.157,0.04)	(-0.134,0.07)	(-0.275,-0.108)	(-0.145,0.057)	(-0.21,-0.029)	(-0.269,-0.099)	(-0.202,-0.009)	(-0.254,-0.062)	(-0.265,-0.073)	(-0.165,0.049)	(-0.262,-0.072)	(-0.314,-0.143)	(-0.145,0.075)	(-0.225,-0.026)	(-0.243,-0.052)	(-0.224,-0.025)	(-0.289,-0.112)	(-0.293,-0.113)	(-0.228,-0.024)
amblyopia, refractive	(-0.096,0.068)	(-0.109,0.055)	(-0.475,-0.379)	(-0.871,-0.847)	(-0.526,-0.439)	(-0.184,-0.035)	(-0.188,-0.04)	(-0.297,-0.172)	(-0.167,-0.014)	(-0.245,-0.11)	(-0.294,-0.165)	(-0.214,-0.069)	(-0.272,-0.128)	(-0.264,-0.116)	(-0.133,0.039)	(-0.2,-0.041)	(-0.269,-0.125)	(-0.142,0.03)	(-0.223,-0.068)	(-0.274,-0.133)	(-0.213,-0.055)	(-0.307,-0.17)	(-0.258,-0.11)	(-0.259,-0.109)
amblyopia, strabismic	(-0.131,0.009)	(-0.033,0.127)	(-0.402,-0.305)	(-0.832,-0.805)	(-0.454,-0.366)	(-0.085,0.066)	(-0.192,-0.062)	(-0.212,-0.087)	(-0.12,0.025)	(-0.257,-0.14)	(-0.193,-0.061)	(-0.101,0.049)	(-0.287,-0.148)	(-0.148,0.023)	(-0.036,0.158)	(-0.223,-0.071)	(-0.185,-0.023)	(-0.017,0.181)	(-0.225,-0.074)	(-0.133,0.037)	(-0.074,0.113)	(-0.303,-0.17)	(-0.143,0.027)	(-0.125,0.053)
amblyopia, suspect	(-0.268,0.033)	(-0.309,-0.025)	(-0.543,-0.356)	(-0.897,-0.855)	(-0.611,-0.455)	(-0.337,-0.063)	(-0.394,-0.146)	(-0.486,-0.279)	(-0.38,-0.129)	(-0.42,-0.194)	(-0.43,-0.202)	(-0.39,-0.139)	(-0.478,-0.215)	(-0.52,-0.276)	(-0.341,-0.006)	(-0.342,-0.014)	(-0.439,-0.16)	(-0.41,-0.11)	(-0.498,-0.244)	(-0.54,-0.313)	(-0.455,-0.185)	(-0.515,-0.281)	(-0.443,-0.167)	(-0.501,-0.248)
amblyopia, unspec	(-0.078,0.117)	(-0.099,0.094)	(-0.42,-0.297)	(-0.777,-0.73)	(-0.494,-0.388)	(-0.14,0.042)	(-0.163,0.016)	(-0.238,-0.079)	(-0.132,0.053)	(-0.198,-0.031)	(-0.225,-0.06)	(-0.145,0.039)	(-0.209,-0.003)	(-0.201,0.006)	(-0.08,0.157)	(-0.152,0.067)	(-0.257,-0.065)	(-0.119,0.11)	(-0.15,0.071)	(-0.168,0.047)	(-0.14,0.084)	(-0.238,-0.045)	(-0.201,0.006)	(-0.199,0.013)
angoid streaks of macula	(-0.063,0.128)	(-0.083,0.113)	(-0.318,-0.18)	(-0.519,-0.422)	(-0.343,-0.211)	(-0.113,0.067)	(-0.097,0.091)	(-0.166,0.003)	(-0.061,0.134)	(-0.199,-0.042)	(-0.172,0)	(-0.143,0.031)	(-0.241,-0.077)	(-0.1,0.103)	(-0.133,0.054)	(-0.153,0.028)	(-0.257,-0.1)	(-0.093,0.1)	(-0.192,-0.016)	(-0.131,0.056)	(-0.119,0.074)	(-0.231,-0.069)	(-0.181,-0.002)	(-0.156,0.028)
anisometropia/aniseikonia	(-0.104,0.151)	(-0.113,0.149)	(-0.449,-0.291)	(-0.864,-0.825)	(-0.523,-0.386)	(-0.198,0.033)	(-0.203,0.027)	(-0.287,-0.093)	(-0.208,0.025)	(-0.265,-0.064)	(-0.299,-0.097)	(-0.227,0.002)	(-0.242,-0.015)	(-0.238,-0.001)	(-0.133,0.131)	(-0.191,0.054)	(-0.27,-0.05)	(-0.144,0.118)	(-0.221,0.015)	(-0.275,-0.065)	(-0.247,-0.014)	(-0.3,-0.097)	(-0.277,-0.057)	(-0.26,-0.03)
anterior synechiae (iris)	(-0.177,0.057)	(-0.151,0.091)	(-0.431,-0.271)	(-0.783,-0.723)	(-0.435,-0.276)	(-0.187,0.044)	(-0.311,-0.117)	(-0.384,-0.212)	(-0.359,-0.18)	(-0.282,-0.081)	(-0.262,-0.052)	(-0.188,0.046)	(-0.291,-0.068)	(-0.352,-0.152)	(-0.257,-0.028)	(-0.291,-0.074)	(-0.334,-0.129)	(-0.192,0.059)	(-0.291,-0.073)	(-0.344,-0.141)	(-0.537,-0.393)	(-0.426,-0.25)	(-0.266,-0.039)	(-0.521,-0.37)
anterior uveitis - acute, other/unspec	(-0.112,0.147)	(-0.116,0.147)	(-0.301,-0.098)	(-0.557,-0.429)	(-0.404,-0.233)	(-0.229,-0.005)	(-0.256,-0.04)	(-0.281,-0.073)	(-0.265,-0.052)	(-0.287,-0.084)	(-0.302,-0.101)	(-0.222,0.005)	(-0.288,-0.032)	(-0.256,0.016)	(-0.206,0.078)	(-0.262,-0.001)	(-0.351,-0.122)	(-0.235,0.038)	(-0.234,0.042)	(-0.239,0.033)	(-0.27,-0.009)	(-0.365,-0.142)	(-0.33,-0.092)	(-0.354,-0.123)
anterior uveitis - acute, primary	(-0.169,0.093)	(-0.113,0.175)	(-0.343,-0.133)	(-0.549,-0.405)	(-0.357,-0.153)	(-0.169,0.097)	(-0.169,0.099)	(-0.259,-0.025)	(-0.194,0.063)	(-0.238,0.004)	(-0.262,-0.027)	(-0.222,0.026)	(-0.258,0.002)	(-0.19,0.098)	(-0.106,0.209)	(-0.124,0.184)	(-0.225,0.045)	(-0.122,0.189)	(-0.149,0.152)	(-0.174,0.116)	(-0.147,0.154)	(-0.231,0.038)	(-0.211,0.066)	(-0.259,0.002)
anterior uveitis - acute, recurrent	(-0.163,0.099)	(-0.172,0.09)	(-0.372,-0.175)	(-0.583,-0.452)	(-0.349,-0.146)	(-0.168,0.093)	(-0.226,0.017)	(-0.293,-0.072)	(-0.235,0.007)	(-0.267,-0.04)	(-0.262,-0.03)	(-0.193,0.061)	(-0.262,0.024)	(-0.264,0.024)	(-0.17,0.15)	(-0.182,0.135)	(-0.196,0.114)	(-0.107,0.238)	(-0.192,0.122)	(-0.242,0.053)	(-0.212,0.095)	(-0.258,0.028)	(-0.197,0.114)	(-0.222,0.08)
anterior uveitis - chronic	(-0.104,0.123)	(-0.124,0.108)	(-0.369,-0.207)	(-0.601,-0.499)	(-0.334,-0.165)	(-0.107,0.124)	(-0.154,0.065)	(-0.237,-0.043)	(-0.162,0.06)	(-0.195,0.008)	(-0.241,-0.044)	(-0.211,-0.006)	(-0.207,0.006)	(-0.185,0.044)	(-0.066,0.188)	(-0.09,0.16)	(-0.184,0.035)	(-0.073,0.179)	(-0.128,0.113)	(-0.14,0.092)	(-0.093,0.163)	(-0.183,0.037)	(-0.176,0.052)	(-0.218,-0.002)
anterior uveitis - other	(-0.23,-0.031)	(-0.241,-0.041)	(-0.4,-0.245)	(-0.625,-0.528)	(-0.433,-0.287)	(-0.211,-0.006)	(-0.285,-0.101)	(-0.265,-0.074)	(-0.069,0.18)	(-0.183,0.03)	(-0.148,0.08)	(-0.07,0.18)	(-0.352,-0.128)	(-0.333,-0.097)	(-0.196,0.087)	(-0.316,-0.079)	(-0.28,-0.032)	(-0.137,0.165)	(-0.292,-0.044)	(-0.175,0.113)	(0.047,0.426)	(-0.136,0.167)	(-0.038,0.308)	(-0.074,0.263)
aphakia	(-0.092,0.112)	(-0.12,0.085)	(-0.41,-0.277)	(-0.705,-0.639)	(-0.421,-0.293)	(-0.124,0.076)	(-0.106,0.102)	(-0.221,-0.045)	(-0.132,0.07)	(-0.209,-0.034)	(-0.198,-0.012)	(-0.137,0.068)	(-0.174,0.026)	(-0.158,0.05)	(-0.051,0.177)	(-0.113,0.1)	(-0.197,-0.007)	(-0.033,0.204)	(-0.09,0.136)	(-0.098,0.119)	(-0.074,0.158)	(-0.158,0.042)	(-0.11,0.11)	(-0.114,0.113)
astigmatism	(-0.207,-0.041)	(-0.128,0.066)	(-0.471,-0.355)	(-0.921,-0.905)	(-0.58,-0.49)	(-0.199,-0.024)	(-0.26,-0.103)	(-0.292,-0.145)	(-0.171,0.013)	(-0.333,-0.199)	(-0.279,-0.123)	(-0.205,-0.027)	(-0.379,-0.234)	(-0.24,-0.05)	(-0.133,0.079)	(-0.322,-0.162)	(-0.27,-0.094)	(-0.145,0.066)	(-0.345,-0.191)	(-0.264,-0.09)	(-0.203,-0.006)	(-0.422,-0.292)	(-0.251,-0.069)	(-0.253,-0.067)
background retinopathy, unspec	(-0.249,-0.091)	(-0.255,-0.096)	(-0.526,-0.426)	(-0.776,-0.73)	(-0.566,-0.475)	(-0.25,-0.086)	(-0.225,-0.056)	(-0.242,-0.077)	(-0.163,0.031)	(-0.342,-0.204)	(-0.358,-0.217)	(-0.31,-0.154)	(-0.484,-0.35)	(-0.456,-0.31)	(-0.353,-0.183)	(-0.513,-0.389)	(-0.475,-0.337)	(-0.323,-0.138)	(-0.417,-0.26)	(-0.29,-0.095)	(-0.264,-0.049)	(-0.434,-0.284)	(-0.344,-0.164)	(-0.381,-0.207)
benign neoplasm - choroid	(-0.087,0.094)	(-0.115,0.063)	(-0.434,-0.322)	(-0.769,-0.724)	(-0.521,-0.427)	(-0.183,-0.021)	(-0.158,0.01)	(-0.26,-0.115)	(-0.192,-0.032)	(-0.273,-0.133)	(-0.3,-0.163)	(-0.228,-0.076)	(-0.282,-0.127)	(-0.279,-0.121)	(-0.166,0.015)	(-0.265,-0.107)	(-0.334,-0.191)	(-0.201,-0.029)	(-0.229,-0.061)	(-0.252,-0.092)	(-0.232,-0.066)	(-0.321,-0.178)	(-0.28,-0.126)	(-0.291,-0.137)
benign neoplasm - ciliary body	(-0.117,0.123)	(-0.116,0.127)	(-0.453,-0.308)	(-0.815,-0.766)	(-0.563,-0.449)	(-0.214,-0.004)	(-0.184,0.039)	(-0.339,-0.172)	(-0.177,0.042)	(-0.269,-0.085)	(-0.323,-0.148)	(-0.179,0.043)	(-0.2,0.024)	(-0.247,-0.036)	(-0.121,0.12)	(-0.166,0.061)	(-0.264,-0.066)	(-0.159,0.073)	(-0.224,-0.01)	(-0.272,-0.082)	(-0.234,-0.026)	(-0.303,-0.122)	(-0.306,-0.121)	(-0.249,-0.042)
benign neoplasm - conjunctiva	(-0.089,0.185)	(-0.108,0.169)	(-0.466,-0.31)	(-0.841,-0.793)	(-0.587,-0.468)	(-0.233,-0.007)	(-0.174,0.073)	(-0.294,-0.092)	(-0.179,0.067)	(-0.239,-0.025)	(-0.26,-0.044)	(-0.191,0.056)	(-0.2,0.051)	(-0.213,0.039)	(-0.119,0.151)	(-0.096,0.185)	(-0.248,-0.021)	(-0.118,0.154)	(-0.151,0.116)	(-0.22,0.013)	(-0.175,0.083)	(-0.251,-0.031)	(-0.246,-0.015)	(-0.239,0.002)
benign neoplasm - eyelid	(-0.137,0.146)	(-0.165,0.111)	(-0.485,-0.319)	(-0.859,-0.813)	(-0.614,-0.49)	(-0.355,-0.145)	(-0.337,-0.122)	(-0.426,-0.242)	(-0.389,-0.189)	(-0.419,-0.233)	(-0.421,-0.234)	(-0.388,-0.188)	(-0.407,-0.195)	(-0.392,-0.173)	(-0.298,-0.048)	(-0.33,-0.091)	(-0.408,-0.198)	(-0.296,-0.044)	(-0.338,-0.102)	(-0.366,-0.141)	(-0.376,-0.152)	(-0.423,-0.22)	(-0.365,-0.141)	(-0.42,-0.212)
benign neoplasm - orbit	(-0.208,0.005)	(-0.092,0.167)	(-0.382,-0.212)	(-0.789,-0.734)	(-0.516,-0.385)	(-0.276,-0.08)	(-0.378,-0.212)	(-0.324,-0.138)	(-0.135,0.119)	(-0.258,-0.058)	(-0.169,0.075)	(-0.064,0.221)	(-0.258,0)	(-0.221,0.063)	(-0.135,0.172)	(-0.274,-0.03)	(-0.209,0.064)	(-0.152,0.144)	(-0.287,-0.044)	(-0.172,0.122)	(0.045,0.436)	(-0.186,0.096)	(0.148,0.581)	(0.072,0.488)
benign neoplasm - unspec	(-0.133,0.117)	(-0.15,0.103)	(-0.506,-0.365)	(-0.831,-0.784)	(-0.646,-0.55)	(-0.273,-0.068)	(-0.194,0.036)	(-0.332,-0.15)	(-0.241,-0.026)	(-0.291,-0.105)	(-0.294,-0.103)	(-0.194,0.037)	(-0.28,-0.07)	(-0.24,-0.012)	(-0.144,0.105)	(-0.237,-0.017)	(-0.322,-0.133)	(-0.189,0.044)	(-0.184,0.052)	(-0.229,-0.015)	(-0.223,0)	(-0.307,-0.119)	(-0.244,-0.035)	(-0.212,0.017)
blebitis	(-0.076,0.402)	(-0.293,0.064)	(-0.448,-0.184)	(-0.646,-0.484)	(-0.437,-0.176)	(-0.263,0.082)	(-0.258,0.101)	(-0.284,0.072)	(-0.11,0.353)	(-0.017,0.5)	(-0.205,0.225)	(-0.205,0.221)	(-0.223,0.301)	(-0.378,0.036)	(-0.259,0.206)	(-0.338,0.062)	(-0.438,-0.093)	(-0.368,0.024)	(-0.333,0.085)	(-0.271,0.2)	(-0.178,0.382)	(-0.073,0.569)	(0,0.707)	(-0.054,0.594)
blepharospasm	(-0.152,0.096)	(-0.113,0.162)	(-0.455,-0.294)	(-0.773,-0.704)	(-0.424,-0.254)	(-0.207,0.031)	(-0.293,-0.077)	(-0.317,-0.116)	(-0.262,-0.037)	(-0.334,-0.143)	(-0.32,-0.117)	(-0.251,-0.028)	(-0.344,-0.142)	(-0.303,-0.077)	(-0.176,0.079)	(-0.228,0.013)	(-0.273,-0.047)	(-0.169,0.093)	(-0.216,0.035)	(-0.256,-0.026)	(-0.221,0.025)	(-0.332,-0.131)	(-0.299,-0.081)	(-0.319,-0.108)
BRAO	(-0.142,0.085)	(-0.13,0.102)	(-0.394,-0.236)	(-0.642,-0.549)	(-0.424,-0.275)	(-0.097,0.141)	(-0.177,0.04)	(-0.248,-0.052)	(-0.164,0.058)	(-0.247,-0.054)	(-0.285,-0.099)	(-0.178,0.043)	(-0.282,-0.05)	(-0.292,-0.06)	(-0.155,0.118)	(-0.185,0.076)	(-0.271,-0.04)	(-0.155,0.12)	(-0.197,0.063)	(-0.236,0.009)	(-0.191,0.073)	(-0.281,-0.055)	(-0.223,0.026)	(-0.237,0.011)
BRVO	(-0.101,0.042)	(-0.117,0.026)	(-0.337,-0.231)	(-0.512,-0.434)	(-0.367,-0.267)	(-0.162,-0.028)	(-0.177,-0.045)	(-0.262,-0.146)	(-0.177,-0.045)	(-0.242,-0.121)	(-0.26,-0.142)	(-0.17,-0.037)	(-0.264,-0.136)	(-0.255,-0.124)	(-0.151,-0.004)	(-0.187,-0.045)	(-0.27,-0.143)	(-0.166,-0.02)	(-0.198,-0.057)	(-0.22,-0.085)	(-0.182,-0.038)	(-0.272,-0.146)	(-0.247,-0.117)	(-0.238,-0.104)
burn, corneal/conjunctival sac	(-0.211,0.128)	(-0.326,-0.055)	(-0.523,-0.345)	(-0.624,-0.48)	(-0.433,-0.22)	(-0.283,-0.017)	(-0.294,-0.035)	(-0.38,-0.15)	(-0.283,-0.004)	(-0.182,0.143)	(-0.257,0.071)	(-0.198,0.186)	(-0.255,0.147)	(-0.422,-0.126)	(-0.435,-0.168)	(-0.327,0)	(-0.333,-0.017)	(-0.294,0.034)	(-0.326,-0.016)	(-0.311,0.01)	(-0.317,0.02)	(-0.197,0.205)	(-0.034,0.506)	(-0.167,0.327)
carcinoma in situ - eye	(-0.128,0.367)	(-0.3,0.089)	(-0.493,-0.221)	(-0.717,-0.566)	(-0.527,-0.276)	(-0.19,0.253)	(-0.367,-0.031)	(-0.467,-0.19)	(-0.484,-0.217)	(-0.392,-0.082)	(-0.532,-0.288)	(-0.299,0.084)	(-0.301,0.107)	(-0.444,-0.118)	(-0.355,0.009)	(-0.364,-0.009)	(-0.534,-0.27)	(-0.488,-0.194)	(-0.386,-0.037)	(-0.48,-0.186)	(-0.476,-0.19)	(-0.539,-0.288)	(-0.443,-0.136)	(-0.512,-0.231)
cataract, age-related	(-0.121,-0.02)	(-0.058,0.055)	(-0.386,-0.314)	(-0.818,-0.798)	(-0.492,-0.435)	(-0.14,-0.04)	(-0.188,-0.096)	(-0.211,-0.121)	(-0.112,-0.008)	(-0.253,-0.172)	(-0.2,-0.108)	(-0.124,-0.019)	(-0.282,-0.191)	(-0.181,-0.071)	(-0.05,0.072)	(-0.213,-0.114)	(-0.184,-0.08)	(-0.055,0.068)	(-0.217,-0.118)	(-0.123,-0.01)	(-0.09,0.03)	(-0.297,-0.212)	(-0.139,-0.026)	(-0.14,-0.025)
cataract, infantile/juvenile	(-0.084,0.228)	(-0.04,0.311)	(-0.353,-0.124)	(-0.763,-0.678)	(-0.444,-0.245)	(-0.128,0.19)	(-0.057,0.297)	(-0.183,0.107)	(-0.068,0.292)	(-0.113,0.207)	(-0.134,0.197)	(-0.039,0.344)	(-0.112,0.232)	(-0.051,0.342)	(0.134,0.59)	(0.018,0.431)	(-0.049,0.331)	(0.09,0.539)	(0.046,0.486)	(0.033,0.45)	(0.196,0.718)	(0.019,0.43)	(0.072,0.529)	(0.06,0.533)
cataract, secondary	(-0.122,0.076)	(-0.156,0.037)	(-0.462,-0.341)	(-0.829,-0.791)	(-0.512,-0.404)	(-0.173,0.012)	(-0.18,0.005)	(-0.297,-0.14)	(-0.218,-0.042)	(-0.272,-0.114)	(-0.283,-0.125)	(-0.222,-0.045)	(-0.286,-0.089)	(-0.309,-0.118)	(-0.175,0.052)	(-0.221,-0.013)	(-0.298,-0.109)	(-0.187,0.037)	(-0.242,-0.032)	(-0.264,-0.062)	(-0.238,-0.031)	(-0.312,-0.128)	(-0.253,-0.052)	(-0.272,-0.071)
cataract, traumatic	(-0.08,0.157)	(-0.154,0.063)	(-0.409,-0.263)	(-0.763,-0.704)	(-0.529,-0.412)	(-0.233,-0.038)	(-0.159,0.057)	(-0.161,0.053)	(-0.046,0.204)	(-0.142,0.077)	(-0.17,0.048)	(-0.148,0.079)	(-0.203,0.047)	(-0.262,-0.028)	(-0.204,0.039)	(-0.24,-0.006)	(-0.322,-0.115)	(-0.173,0.081)	(-0.146,0.124)	(-0.061,0.235)	(0.083,0.433)	(-0.067,0.228)	(-0.061,0.245)	(-0.119,0.168)
central serous chorioretinopathy	(-0.091,0.06)	(-0.096,0.057)	(-0.377,-0.275)	(-0.61,-0.545)	(-0.429,-0.335)	(-0.153,-0.012)	(-0.159,-0.019)	(-0.246,-0.122)	(-0.162,-0.022)	(-0.236,-0.111)	(-0.25,-0.126)	(-0.175,-0.038)	(-0.248,-0.112)	(-0.208,-0.062)	(-0.119,0.041)	(-0.154,0)	(-0.236,-0.098)	(-0.1,0.064)	(-0.136,0.023)	(-0.161,-0.009)	(-0.118,0.042)	(-0.23,-0.092)	(-0.2,-0.056)	(-0.21,-0.067)
chalazion	(-0.213,-0.065)	(-0.176,-0.018)	(-0.433,-0.326)	(-0.733,-0.684)	(-0.476,-0.38)	(-0.209,-0.062)	(-0.296,-0.167)	(-0.297,-0.167)	(-0.155,0.004)	(-0.277,-0.145)	(-0.204,-0.054)	(-0.154,0.009)	(-0.419,-0.27)	(-0.358,-0.19)	(-0.268,-0.079)	(-0.411,-0.265)	(-0.374,-0.22)	(-0.259,-0.071)	(-0.428,-0.285)	(-0.308,-0.135)	(-0.207,-0.002)	(-0.38,-0.227)	(-0.216,-0.015)	(-0.263,-0.07)
chorioretinal scars	(-0.133,-0.004)	(-0.067,0.075)	(-0.393,-0.302)	(-0.773,-0.74)	(-0.489,-0.412)	(-0.143,-0.014)	(-0.199,-0.079)	(-0.222,-0.107)	(-0.132,-0.001)	(-0.285,-0.181)	(-0.236,-0.121)	(-0.163,-0.038)	(-0.306,-0.181)	(-0.199,-0.052)	(-0.076,0.092)	(-0.275,-0.145)	(-0.252,-0.117)	(-0.105,0.059)	(-0.26,-0.126)	(-0.181,-0.034)	(-0.144,0.013)	(-0.351,-0.235)	(-0.21,-0.067)	(-0.202,-0.057)
chorioretinal scars following detach surg	(-0.097,0.083)	(-0.143,0.032)	(-0.369,-0.243)	(-0.68,-0.615)	(-0.377,-0.254)	(-0.019,0.18)	(-0.077,0.11)	(-0.198,-0.038)	(-0.064,0.127)	(-0.233,-0.083)	(-0.219,-0.062)	(-0.135,0.041)	(-0.226,-0.056)	(-0.256,-0.09)	(-0.111,0.086)	(-0.196,-0.019)	(-0.265,-0.104)	(-0.087,0.114)	(-0.155,0.033)	(-0.186,-0.009)	(-0.125,0.07)	(-0.285,-0.131)	(-0.276,-0.118)	(-0.238,-0.07)
choroidal degenerations	(-0.1,0.117)	(-0.119,0.101)	(-0.455,-0.323)	(-0.774,-0.72)	(-0.579,-0.479)	(-0.279,-0.105)	(-0.219,-0.029)	(-0.251,-0.072)	(-0.208,-0.016)	(-0.324,-0.167)	(-0.248,-0.069)	(-0.223,-0.034)	(-0.326,-0.149)	(-0.29,-0.099)	(-0.177,0.04)	(-0.214,-0.008)	(-0.265,-0.074)	(-0.125,0.106)	(-0.19,0.023)	(-0.207,0.001)	(-0.181,0.033)	(-0.263,-0.076)	(-0.209,-0.004)	(-0.198,0.013)
choroidal detachment	(-0.233,-0.041)	(-0.194,0.015)	(-0.333,-0.162)	(-0.57,-0.463)	(-0.417,-0.271)	(-0.2,0.004)	(-0.284,-0.105)	(-0.291,-0.111)	(-0.163,0.056)	(-0.293,-0.117)	(-0.287,-0.106)	(-0.129,0.098)	(-0.348,-0.147)	(-0.266,-0.035)	(-0.131,0.145)	(-0.286,-0.068)	(-0.317,-0.106)	(-0.142,0.129)	(-0.329,-0.123)	(-0.25,-0.016)	(-0.12,0.161)	(-0.336,-0.134)	(-0.245,-0.007)	(-0.176,0.086)
choroidal hemorrhage	(-0.068,0.158)	(-0.154,0.053)	(-0.308,-0.139)	(-0.546,-0.442)	(-0.434,-0.303)	(-0.182,0.01)	(-0.203,-0.019)	(-0.284,-0.113)	(-0.16,0.043)	(-0.148,0.051)	(-0.245,-0.064)	(-0.145,0.066)	(-0.119,0.114)	(-0.114,0.12)	(0.019,0.287)	(-0.113,0.111)	(-0.135,0.084)	(-0.098,0.133)	(-0.174,0.035)	(-0.093,0.142)	(-0.105,0.13)	(-0.155,0.059)	(-0.094,0.143)	(-0.202,0.011)
choroidal rupture	(-0.101,0.199)	(-0.121,0.186)	(-0.432,-0.248)	(-0.699,-0.599)	(-0.466,-0.288)	(-0.263,-0.014)	(-0.134,0.159)	(-0.339,-0.127)	(-0.256,-0.012)	(-0.32,-0.105)	(-0.311,-0.086)	(-0.197,0.086)	(-0.279,0.01)	(-0.216,0.105)	(-0.322,-0.063)	(-0.314,-0.05)	(-0.332,-0.068)	(-0.173,0.158)	(-0.226,0.086)	(-0.262,0.02)	(-0.313,-0.047)	(-0.365,-0.128)	(-0.303,-0.035)	(-0.255,0.052)
CME post-cataract surg	(-0.114,0.117)	(-0.145,0.085)	(-0.356,-0.186)	(-0.644,-0.55)	(-0.444,-0.299)	(-0.271,-0.08)	(-0.282,-0.093)	(-0.356,-0.188)	(-0.269,-0.077)	(-0.317,-0.142)	(-0.338,-0.167)	(-0.271,-0.081)	(-0.289,-0.085)	(-0.293,-0.088)	(-0.205,0.026)	(-0.233,-0.013)	(-0.327,-0.135)	(-0.256,-0.042)	(-0.264,-0.053)	(-0.282,-0.078)	(-0.251,-0.037)	(-0.351,-0.169)	(-0.321,-0.128)	(-0.315,-0.119)
color vision deficiencies	(-0.22,0.062)	(-0.199,0.095)	(-0.532,-0.361)	(-0.885,-0.844)	(-0.583,-0.431)	(-0.29,-0.03)	(-0.396,-0.182)	(-0.386,-0.171)	(-0.237,0.045)	(-0.431,-0.235)	(-0.385,-0.166)	(-0.272,-0.007)	(-0.457,-0.216)	(-0.399,-0.126)	(-0.278,0.052)	(-0.413,-0.152)	(-0.397,-0.128)	(-0.31,0.005)	(-0.48,-0.25)	(-0.387,-0.119)	(-0.345,-0.043)	(-0.535,-0.334)	(-0.427,-0.172)	(-0.413,-0.145)
conjunctival degen/deposits	(-0.094,0.116)	(-0.103,0.113)	(-0.439,-0.31)	(-0.83,-0.791)	(-0.551,-0.449)	(-0.239,-0.063)	(-0.224,-0.044)	(-0.311,-0.156)	(-0.227,-0.047)	(-0.258,-0.094)	(-0.265,-0.096)	(-0.204,-0.014)	(-0.239,-0.056)	(-0.231,-0.041)	(-0.133,0.074)	(-0.19,0.004)	(-0.285,-0.116)	(-0.169,0.03)	(-0.236,-0.052)	(-0.263,-0.093)	(-0.256,-0.076)	(-0.319,-0.162)	(-0.254,-0.076)	(-0.286,-0.111)
conjunctival hemorrhage	(-0.235,-0.068)	(-0.215,-0.04)	(-0.443,-0.322)	(-0.735,-0.679)	(-0.515,-0.412)	(-0.271,-0.113)	(-0.368,-0.232)	(-0.342,-0.201)	(-0.173,0.013)	(-0.278,-0.122)	(-0.196,-0.016)	(-0.193,-0.01)	(-0.441,-0.273)	(-0.402,-0.22)	(-0.295,-0.085)	(-0.422,-0.255)	(-0.384,-0.205)	(-0.238,-0.01)	(-0.411,-0.237)	(-0.291,-0.082)	(-0.103,0.168)	(-0.294,-0.087)	(-0.107,0.165)	(-0.19,0.06)
conjunctival scars	(-0.21,0.044)	(-0.157,0.133)	(-0.35,-0.131)	(-0.722,-0.634)	(-0.434,-0.251)	(-0.196,0.075)	(-0.283,-0.054)	(-0.277,-0.042)	(-0.167,0.114)	(-0.335,-0.132)	(-0.242,0.008)	(-0.184,0.097)	(-0.336,-0.097)	(-0.231,0.062)	(-0.046,0.321)	(-0.256,0.009)	(-0.233,0.046)	(-0.089,0.258)	(-0.293,-0.04)	(-0.231,0.052)	(-0.206,0.101)	(-0.385,-0.171)	(-0.244,0.039)	(-0.271,0.012)
conjunctivitis - infectious	(-0.142,0.114)	(-0.145,0.114)	(-0.378,-0.191)	(-0.666,-0.564)	(-0.535,-0.394)	(-0.364,-0.171)	(-0.352,-0.154)	(-0.425,-0.252)	(-0.36,-0.163)	(-0.412,-0.234)	(-0.438,-0.266)	(-0.438,-0.267)	(-0.503,-0.34)	(-0.489,-0.316)	(-0.415,-0.222)	(-0.416,-0.221)	(-0.475,-0.299)	(-0.385,-0.18)	(-0.382,-0.173)	(-0.381,-0.175)	(-0.364,-0.148)	(-0.44,-0.254)	(-0.411,-0.212)	(-0.478,-0.302)
conjunctivitis - noninfectious	(-0.145,0.047)	(-0.072,0.14)	(-0.421,-0.292)	(-0.791,-0.745)	(-0.501,-0.393)	(-0.155,0.031)	(-0.235,-0.068)	(-0.26,-0.099)	(-0.157,0.033)	(-0.305,-0.154)	(-0.225,-0.052)	(-0.132,0.066)	(-0.323,-0.139)	(-0.228,-0.016)	(-0.097,0.149)	(-0.299,-0.114)	(-0.274,-0.082)	(-0.134,0.1)	(-0.306,-0.121)	(-0.208,0.004)	(-0.16,0.071)	(-0.372,-0.205)	(-0.187,0.035)	(-0.178,0.052)
conjunctivitis - other/unspec	(-0.103,0.116)	(-0.143,0.069)	(-0.392,-0.243)	(-0.648,-0.561)	(-0.465,-0.336)	(-0.298,-0.127)	(-0.313,-0.148)	(-0.347,-0.19)	(-0.246,-0.058)	(-0.299,-0.128)	(-0.338,-0.173)	(-0.307,-0.132)	(-0.397,-0.216)	(-0.392,-0.208)	(-0.315,-0.108)	(-0.288,-0.074)	(-0.374,-0.187)	(-0.276,-0.058)	(-0.337,-0.14)	(-0.333,-0.135)	(-0.256,-0.029)	(-0.327,-0.124)	(-0.29,-0.073)	(-0.323,-0.116)
conjunctivitis - other/unspec acute	(-0.307,-0.15)	(-0.259,-0.086)	(-0.441,-0.312)	(-0.691,-0.621)	(-0.508,-0.395)	(-0.37,-0.225)	(-0.458,-0.335)	(-0.402,-0.264)	(-0.259,-0.08)	(-0.329,-0.171)	(-0.258,-0.077)	(-0.291,-0.119)	(-0.584,-0.459)	(-0.514,-0.361)	(-0.438,-0.266)	(-0.527,-0.383)	(-0.47,-0.307)	(-0.383,-0.193)	(-0.499,-0.346)	(-0.312,-0.101)	(-0.181,0.084)	(-0.326,-0.114)	(-0.109,0.182)	(-0.266,-0.028)
conjunctivitis - other/unspec chronic	(-0.276,-0.049)	(-0.276,-0.044)	(-0.5,-0.342)	(-0.782,-0.714)	(-0.554,-0.415)	(-0.291,-0.067)	(-0.386,-0.194)	(-0.389,-0.196)	(-0.24,0.008)	(-0.388,-0.196)	(-0.363,-0.156)	(-0.293,-0.06)	(-0.513,-0.305)	(-0.489,-0.266)	(-0.357,-0.082)	(-0.5,-0.29)	(-0.47,-0.248)	(-0.342,-0.057)	(-0.491,-0.274)	(-0.408,-0.156)	(-0.291,0.02)	(-0.485,-0.267)	(-0.362,-0.081)	(-0.377,-0.098)
corneal degen - arcus senilis	(-0.047,0.154)	(-0.096,0.098)	(-0.462,-0.351)	(-0.815,-0.778)	(-0.554,-0.463)	(-0.264,-0.114)	(-0.223,-0.062)	(-0.283,-0.138)	(-0.173,0.001)	(-0.279,-0.138)	(-0.282,-0.136)	(-0.166,0.014)	(-0.249,-0.085)	(-0.248,-0.081)	(-0.087,0.108)	(-0.193,-0.021)	(-0.294,-0.146)	(-0.172,0.003)	(-0.24,-0.077)	(-0.234,-0.073)	(-0.202,-0.031)	(-0.286,-0.141)	(-0.25,-0.091)	(-0.224,-0.051)
corneal degen - band keratopathy	(-0.076,0.062)	(-0.03,0.117)	(-0.398,-0.308)	(-0.751,-0.714)	(-0.407,-0.319)	(-0.111,0.022)	(-0.184,-0.063)	(-0.224,-0.11)	(-0.16,-0.033)	(-0.271,-0.166)	(-0.231,-0.116)	(-0.175,-0.05)	(-0.269,-0.138)	(-0.195,-0.046)	(-0.073,0.097)	(-0.212,-0.072)	(-0.209,-0.066)	(-0.117,0.045)	(-0.244,-0.109)	(-0.148,0.006)	(-0.166,-0.012)	(-0.331,-0.213)	(-0.186,-0.038)	(-0.242,-0.102)
corneal degen - nodular	(-0.146,0.042)	(-0.067,0.152)	(-0.412,-0.277)	(-0.862,-0.832)	(-0.512,-0.404)	(-0.126,0.071)	(-0.241,-0.076)	(-0.256,-0.093)	(-0.185,0)	(-0.3,-0.156)	(-0.249,-0.084)	(-0.165,0.028)	(-0.341,-0.181)	(-0.247,-0.052)	(-0.081,0.153)	(-0.269,-0.093)	(-0.239,-0.05)	(-0.078,0.156)	(-0.288,-0.115)	(-0.196,0.004)	(-0.163,0.049)	(-0.374,-0.228)	(-0.234,-0.044)	(-0.223,-0.024)
corneal degen - other/unspec	(-0.178,0.14)	(-0.15,0.19)	(-0.408,-0.17)	(-0.782,-0.701)	(-0.485,-0.29)	(-0.055,0.326)	(-0.295,-0.022)	(-0.334,-0.082)	(-0.259,0.035)	(-0.289,-0.034)	(-0.284,-0.007)	(-0.128,0.22)	(-0.239,0.105)	(-0.235,0.124)	(-0.013,0.455)	(-0.285,0.027)	(-0.207,0.149)	(0.072,0.596)	(-0.152,0.232)	(-0.157,0.223)	(-0.078,0.358)	(-0.385,-0.122)	(-0.229,0.123)	(-0.094,0.342)
corneal degen - peripheral	(-0.088,0.239)	(-0.147,0.157)	(-0.42,-0.213)	(-0.855,-0.804)	(-0.605,-0.466)	(-0.322,-0.081)	(-0.361,-0.135)	(-0.388,-0.169)	(-0.402,-0.191)	(-0.415,-0.209)	(-0.495,-0.316)	(-0.431,-0.227)	(-0.492,-0.292)	(-0.551,-0.377)	(-0.446,-0.232)	(-0.476,-0.275)	(-0.522,-0.339)	(-0.451,-0.238)	(-0.487,-0.288)	(-0.488,-0.29)	(-0.515,-0.328)	(-0.51,-0.322)	(-0.444,-0.228)	(-0.524,-0.338)
corneal edemas	(-0.157,-0.033)	(-0.128,0.007)	(-0.361,-0.265)	(-0.709,-0.666)	(-0.417,-0.331)	(-0.152,-0.025)	(-0.234,-0.122)	(-0.262,-0.152)	(-0.175,-0.049)	(-0.28,-0.178)	(-0.232,-0.117)	(-0.133,0.002)	(-0.316,-0.203)	(-0.231,-0.098)	(-0.102,0.051)	(-0.219,-0.092)	(-0.215,-0.085)	(-0.091,0.062)	(-0.231,-0.106)	(-0.163,-0.024)	(-0.147,-0.002)	(-0.315,-0.206)	(-0.188,-0.05)	(-0.178,-0.034)
corneal membrane changes	(-0.284,-0.092)	(-0.197,0.027)	(-0.507,-0.375)	(-0.766,-0.705)	(-0.525,-0.398)	(-0.315,-0.129)	(-0.397,-0.235)	(-0.399,-0.24)	(-0.303,-0.103)	(-0.266,-0.069)	(-0.121,0.133)	(0.031,0.344)	(-0.353,-0.129)	(-0.33,-0.092)	(-0.21,0.062)	(-0.307,-0.075)	(-0.258,-0.005)	(-0.073,0.25)	(-0.296,-0.055)	(-0.202,0.069)	(-0.129,0.188)	(-0.246,0.013)	(-0.109,0.221)	(-0.092,0.252)
corneal neovascularization	(-0.11,0.066)	(-0.078,0.109)	(-0.405,-0.286)	(-0.786,-0.743)	(-0.487,-0.386)	(-0.182,-0.019)	(-0.191,-0.029)	(-0.277,-0.134)	(-0.21,-0.05)	(-0.236,-0.086)	(-0.243,-0.091)	(-0.183,-0.019)	(-0.225,-0.056)	(-0.179,0.002)	(-0.099,0.098)	(-0.116,0.079)	(-0.244,-0.079)	(-0.121,0.071)	(-0.181,-0.002)	(-0.204,-0.031)	(-0.217,-0.044)	(-0.27,-0.112)	(-0.217,-0.045)	(-0.266,-0.105)
corneal pigmentations/deposits	(-0.119,0.085)	(-0.105,0.115)	(-0.376,-0.226)	(-0.81,-0.766)	(-0.463,-0.339)	(-0.16,0.041)	(-0.287,-0.124)	(-0.291,-0.127)	(-0.193,-0.001)	(-0.33,-0.187)	(-0.24,-0.062)	(-0.144,0.066)	(-0.299,-0.119)	(-0.216,0.001)	(-0.055,0.2)	(-0.277,-0.093)	(-0.254,-0.059)	(-0.072,0.179)	(-0.303,-0.125)	(-0.205,0.003)	(-0.15,0.08)	(-0.369,-0.216)	(-0.208,0.001)	(-0.211,0.006)
corneal scars/opacities - central	(-0.088,0.061)	(-0.105,0.042)	(-0.397,-0.3)	(-0.762,-0.724)	(-0.446,-0.357)	(-0.145,-0.006)	(-0.168,-0.033)	(-0.25,-0.13)	(-0.175,-0.041)	(-0.232,-0.11)	(-0.249,-0.126)	(-0.156,-0.016)	(-0.233,-0.096)	(-0.239,-0.102)	(-0.078,0.084)	(-0.135,0.018)	(-0.229,-0.094)	(-0.12,0.035)	(-0.2,-0.058)	(-0.178,-0.034)	(-0.196,-0.054)	(-0.298,-0.174)	(-0.259,-0.127)	(-0.256,-0.122)
corneal scars/opacities - minor/other	(-0.058,0.072)	(-0.071,0.059)	(-0.404,-0.322)	(-0.794,-0.766)	(-0.469,-0.397)	(-0.142,-0.023)	(-0.154,-0.036)	(-0.24,-0.136)	(-0.156,-0.038)	(-0.21,-0.103)	(-0.223,-0.115)	(-0.131,-0.011)	(-0.186,-0.064)	(-0.188,-0.065)	(-0.078,0.059)	(-0.128,0.004)	(-0.215,-0.098)	(-0.089,0.048)	(-0.148,-0.019)	(-0.159,-0.033)	(-0.142,-0.012)	(-0.226,-0.111)	(-0.167,-0.041)	(-0.184,-0.06)
corneal transplant failure	(-0.192,-0.067)	(-0.187,-0.058)	(-0.416,-0.327)	(-0.742,-0.703)	(-0.39,-0.3)	(-0.177,-0.051)	(-0.237,-0.12)	(-0.305,-0.204)	(-0.235,-0.12)	(-0.306,-0.208)	(-0.3,-0.195)	(-0.248,-0.128)	(-0.338,-0.231)	(-0.318,-0.205)	(-0.184,-0.055)	(-0.258,-0.139)	(-0.339,-0.236)	(-0.291,-0.178)	(-0.328,-0.221)	(-0.302,-0.194)	(-0.386,-0.289)	(-0.423,-0.336)	(-0.367,-0.268)	(-0.404,-0.306)
corneal transplant rejection	(-0.077,0.048)	(-0.136,-0.019)	(-0.282,-0.184)	(-0.609,-0.557)	(-0.298,-0.205)	(-0.082,0.041)	(-0.139,-0.026)	(-0.192,-0.083)	(-0.154,-0.04)	(-0.197,-0.091)	(-0.253,-0.152)	(-0.204,-0.095)	(-0.235,-0.124)	(-0.239,-0.128)	(-0.092,0.04)	(-0.179,-0.062)	(-0.249,-0.141)	(-0.128,-0.002)	(-0.192,-0.077)	(-0.176,-0.058)	(-0.247,-0.137)	(-0.249,-0.141)	(-0.233,-0.122)	(-0.308,-0.206)
corneal ulcer - perforated	(-0.219,0.028)	(-0.157,0.112)	(-0.352,-0.147)	(-0.439,-0.268)	(-0.19,0.069)	(-0.139,0.136)	(-0.166,0.087)	(-0.217,0.023)	(-0.215,0.022)	(-0.298,-0.088)	(-0.214,0.031)	(-0.181,0.075)	(-0.204,0.063)	(-0.33,-0.101)	(-0.165,0.116)	(-0.2,0.06)	(-0.254,-0.008)	(-0.223,0.037)	(-0.317,-0.093)	(-0.26,-0.015)	(-0.348,-0.134)	(-0.324,-0.106)	(-0.343,-0.126)	(-0.406,-0.207)
corneal ulcer - unperforated, iso epi defect	(-0.255,-0.076)	(-0.229,-0.037)	(-0.4,-0.257)	(-0.633,-0.547)	(-0.459,-0.333)	(-0.242,-0.063)	(-0.344,-0.192)	(-0.308,-0.144)	(-0.147,0.061)	(-0.252,-0.075)	(-0.158,0.049)	(-0.119,0.101)	(-0.42,-0.229)	(-0.391,-0.185)	(-0.278,-0.04)	(-0.417,-0.232)	(-0.372,-0.174)	(-0.234,0.013)	(-0.402,-0.21)	(-0.28,-0.049)	(-0.107,0.19)	(-0.291,-0.063)	(-0.088,0.215)	(-0.156,0.13)
corneal ulcer - unperforated, w/ str involv	(-0.168,0.033)	(-0.133,0.08)	(-0.315,-0.149)	(-0.553,-0.445)	(-0.398,-0.254)	(-0.214,-0.024)	(-0.213,-0.023)	(-0.271,-0.097)	(-0.237,-0.052)	(-0.254,-0.076)	(-0.262,-0.083)	(-0.213,-0.02)	(-0.259,-0.064)	(-0.225,-0.015)	(-0.161,0.062)	(-0.156,0.067)	(-0.24,-0.039)	(-0.153,0.071)	(-0.19,0.023)	(-0.185,0.031)	(-0.184,0.032)	(-0.268,-0.075)	(-0.207,0.004)	(-0.252,-0.051)
corrosion, cornea/conjunctival sac	(-0.185,0.293)	(-0.216,0.234)	(-0.356,0)	(-0.473,-0.194)	(-0.317,0.045)	(-0.069,0.422)	(-0.047,0.45)	(-0.179,0.252)	(-0.175,0.283)	(-0.086,0.427)	(-0.108,0.409)	(-0.191,0.292)	(-0.128,0.435)	(-0.168,0.359)	(-0.101,0.462)	(-0.122,0.408)	(-0.088,0.453)	(0.085,0.725)	(-0.041,0.519)	(-0.042,0.528)	(-0.041,0.545)	(-0.1,0.456)	(-0.071,0.534)	(-0.105,0.486)
CRAO	(-0.08,0.151)	(-0.101,0.13)	(-0.345,-0.179)	(-0.589,-0.486)	(-0.362,-0.202)	(-0.108,0.116)	(-0.102,0.125)	(-0.211,-0.015)	(-0.142,0.075)	(-0.209,-0.012)	(-0.228,-0.033)	(-0.162,0.051)	(-0.19,0.033)	(-0.189,0.038)	(-0.059,0.201)	(-0.123,0.117)	(-0.199,0.021)	(-0.104,0.143)	(-0.137,0.102)	(-0.138,0.098)	(-0.122,0.124)	(-0.225,-0.016)	(-0.184,0.042)	(-0.224,-0.007)
CRVO	(-0.12,0.058)	(-0.131,0.048)	(-0.328,-0.193)	(-0.462,-0.354)	(-0.318,-0.18)	(-0.138,0.037)	(-0.16,0.011)	(-0.257,-0.107)	(-0.169,0.001)	(-0.226,-0.072)	(-0.232,-0.076)	(-0.154,0.019)	(-0.262,-0.079)	(-0.264,-0.081)	(-0.168,0.039)	(-0.179,0.024)	(-0.251,-0.066)	(-0.143,0.071)	(-0.198,0)	(-0.239,-0.051)	(-0.196,0.004)	(-0.271,-0.093)	(-0.22,-0.028)	(-0.219,-0.025)
cystoid macular degeneration	(-0.097,0.051)	(-0.115,0.03)	(-0.364,-0.26)	(-0.594,-0.528)	(-0.384,-0.284)	(-0.134,0.006)	(-0.156,-0.018)	(-0.242,-0.119)	(-0.156,-0.018)	(-0.223,-0.097)	(-0.244,-0.122)	(-0.142,-0.001)	(-0.216,-0.077)	(-0.208,-0.066)	(-0.1,0.06)	(-0.138,0.016)	(-0.219,-0.081)	(-0.106,0.053)	(-0.128,0.028)	(-0.158,-0.009)	(-0.109,0.051)	(-0.201,-0.06)	(-0.183,-0.038)	(-0.173,-0.025)
dacryoadenitis - acute	(-0.288,0.106)	(-0.184,0.308)	(-0.54,-0.296)	(-0.735,-0.589)	(-0.569,-0.34)	(-0.298,0.122)	(-0.375,0)	(-0.368,0)	(-0.377,0)	(-0.388,-0.034)	(-0.376,0)	(-0.363,0.026)	(-0.331,0.08)	(-0.149,0.431)	(-0.253,0.198)	(-0.231,0.236)	(-0.336,0.053)	(-0.262,0.208)	(-0.347,0.08)	(-0.295,0.152)	(-0.357,0.066)	(-0.343,0.06)	(-0.182,0.356)	(-0.267,0.222)
dacryoadenitis - chronic	(-0.175,0.207)	(-0.171,0.192)	(-0.399,-0.137)	(-0.762,-0.662)	(-0.523,-0.317)	(-0.271,0.065)	(-0.337,-0.045)	(-0.399,-0.138)	(-0.111,0.28)	(-0.236,0.094)	(-0.266,0.055)	(-0.164,0.232)	(-0.18,0.22)	(-0.278,0.069)	(-0.103,0.326)	(-0.188,0.185)	(-0.209,0.164)	(-0.128,0.294)	(-0.275,0.066)	(-0.312,0.007)	(-0.299,0.038)	(-0.239,0.114)	(-0.262,0.093)	(-0.118,0.339)
dermatochalasis	(-0.103,0.092)	(-0.134,0.058)	(-0.45,-0.332)	(-0.841,-0.807)	(-0.527,-0.428)	(-0.209,-0.04)	(-0.222,-0.053)	(-0.31,-0.165)	(-0.26,-0.1)	(-0.264,-0.115)	(-0.271,-0.116)	(-0.204,-0.028)	(-0.245,-0.076)	(-0.252,-0.08)	(-0.128,0.065)	(-0.191,-0.013)	(-0.279,-0.122)	(-0.151,0.039)	(-0.194,-0.013)	(-0.21,-0.037)	(-0.222,-0.048)	(-0.301,-0.152)	(-0.224,-0.052)	(-0.269,-0.103)
diplopia	(-0.094,0.12)	(-0.118,0.093)	(-0.443,-0.312)	(-0.773,-0.72)	(-0.471,-0.348)	(-0.151,0.05)	(-0.17,0.028)	(-0.27,-0.099)	(-0.19,0.002)	(-0.247,-0.073)	(-0.26,-0.087)	(-0.192,0.001)	(-0.254,-0.037)	(-0.265,-0.049)	(-0.147,0.098)	(-0.173,0.063)	(-0.242,-0.026)	(-0.104,0.156)	(-0.161,0.085)	(-0.19,0.046)	(-0.176,0.061)	(-0.278,-0.074)	(-0.219,0.005)	(-0.222,0.005)
DME resolved after tx	(-0.075,0.053)	(-0.106,0.023)	(-0.428,-0.35)	(-0.614,-0.562)	(-0.348,-0.26)	(-0.103,0.019)	(-0.162,-0.047)	(-0.219,-0.117)	(-0.178,-0.064)	(-0.157,-0.049)	(-0.18,-0.069)	(-0.044,0.09)	(-0.238,-0.128)	(-0.332,-0.232)	(-0.177,-0.059)	(-0.253,-0.146)	(-0.318,-0.222)	(-0.212,-0.099)	(-0.246,-0.138)	(-0.254,-0.149)	(-0.204,-0.087)	(-0.307,-0.213)	(-0.272,-0.168)	(-0.277,-0.169)
drusen of macula	(-0.088,0.068)	(-0.106,0.047)	(-0.456,-0.364)	(-0.828,-0.799)	(-0.56,-0.486)	(-0.199,-0.064)	(-0.164,-0.021)	(-0.26,-0.137)	(-0.179,-0.039)	(-0.272,-0.152)	(-0.288,-0.169)	(-0.216,-0.081)	(-0.283,-0.149)	(-0.275,-0.139)	(-0.158,-0.003)	(-0.242,-0.102)	(-0.314,-0.189)	(-0.175,-0.024)	(-0.217,-0.071)	(-0.234,-0.093)	(-0.201,-0.053)	(-0.312,-0.188)	(-0.261,-0.124)	(-0.279,-0.144)
dry AMD, adv stage w/ subfov involv	(-0.085,0.152)	(-0.14,0.086)	(-0.429,-0.282)	(-0.662,-0.576)	(-0.424,-0.278)	(-0.121,0.107)	(-0.133,0.093)	(-0.261,-0.072)	(-0.208,-0.005)	(-0.301,-0.125)	(-0.296,-0.116)	(-0.205,0.002)	(-0.255,-0.018)	(-0.288,-0.061)	(-0.153,0.114)	(-0.207,0.04)	(-0.264,-0.034)	(-0.129,0.149)	(-0.175,0.089)	(-0.224,0.021)	(-0.188,0.069)	(-0.285,-0.063)	(-0.211,0.039)	(-0.209,0.044)
dry AMD, adv stage w/o subfov involv	(-0.134,0.029)	(-0.057,0.124)	(-0.375,-0.255)	(-0.656,-0.592)	(-0.383,-0.267)	(-0.084,0.09)	(-0.176,-0.02)	(-0.213,-0.064)	(-0.133,0.034)	(-0.292,-0.162)	(-0.25,-0.108)	(-0.137,0.03)	(-0.31,-0.139)	(-0.203,-0.004)	(-0.06,0.174)	(-0.229,-0.045)	(-0.21,-0.018)	(-0.11,0.113)	(-0.232,-0.041)	(-0.132,0.084)	(-0.088,0.138)	(-0.309,-0.144)	(-0.145,0.065)	(-0.155,0.058)
dry AMD, early stage	(-0.077,0.107)	(-0.119,0.059)	(-0.43,-0.319)	(-0.776,-0.732)	(-0.478,-0.377)	(-0.146,0.022)	(-0.152,0.016)	(-0.266,-0.123)	(-0.196,-0.039)	(-0.278,-0.14)	(-0.269,-0.126)	(-0.194,-0.033)	(-0.258,-0.079)	(-0.287,-0.113)	(-0.147,0.058)	(-0.222,-0.039)	(-0.289,-0.122)	(-0.16,0.041)	(-0.202,-0.008)	(-0.244,-0.062)	(-0.216,-0.028)	(-0.305,-0.142)	(-0.237,-0.056)	(-0.255,-0.072)
dry AMD, intermediate stage	(-0.068,0.07)	(-0.101,0.035)	(-0.363,-0.268)	(-0.602,-0.543)	(-0.399,-0.311)	(-0.122,0.007)	(-0.131,-0.002)	(-0.228,-0.115)	(-0.156,-0.03)	(-0.267,-0.16)	(-0.268,-0.161)	(-0.17,-0.045)	(-0.234,-0.11)	(-0.244,-0.12)	(-0.118,0.025)	(-0.192,-0.062)	(-0.28,-0.164)	(-0.149,-0.011)	(-0.173,-0.039)	(-0.196,-0.067)	(-0.15,-0.013)	(-0.268,-0.152)	(-0.223,-0.098)	(-0.212,-0.083)
dry eye syndrome	(-0.102,0.09)	(-0.132,0.056)	(-0.46,-0.344)	(-0.808,-0.768)	(-0.514,-0.41)	(-0.171,0.008)	(-0.171,0.006)	(-0.282,-0.13)	(-0.198,-0.026)	(-0.256,-0.1)	(-0.266,-0.111)	(-0.191,-0.017)	(-0.26,-0.065)	(-0.262,-0.068)	(-0.134,0.091)	(-0.189,0.02)	(-0.262,-0.071)	(-0.138,0.087)	(-0.193,0.018)	(-0.231,-0.03)	(-0.209,-0.002)	(-0.292,-0.111)	(-0.228,-0.028)	(-0.254,-0.057)
ectropion	(-0.112,0.106)	(-0.166,0.041)	(-0.469,-0.34)	(-0.814,-0.769)	(-0.537,-0.425)	(-0.244,-0.058)	(-0.28,-0.101)	(-0.376,-0.224)	(-0.334,-0.17)	(-0.338,-0.178)	(-0.348,-0.189)	(-0.278,-0.099)	(-0.363,-0.17)	(-0.377,-0.188)	(-0.247,-0.023)	(-0.262,-0.041)	(-0.342,-0.145)	(-0.227,0.008)	(-0.299,-0.087)	(-0.319,-0.113)	(-0.326,-0.122)	(-0.394,-0.216)	(-0.327,-0.125)	(-0.367,-0.174)
enophthalmos	(-0.018,0.347)	(-0.071,0.29)	(-0.355,-0.112)	(-0.738,-0.643)	(-0.481,-0.29)	(-0.246,0.037)	(-0.199,0.101)	(-0.196,0.099)	(-0.226,0.065)	(-0.253,0.011)	(-0.256,0.021)	(-0.117,0.228)	(-0.3,0.004)	(-0.132,0.267)	(-0.074,0.339)	(-0.168,0.19)	(-0.122,0.265)	(-0.212,0.136)	(-0.181,0.181)	(-0.188,0.17)	(-0.173,0.202)	(-0.288,0.015)	(-0.151,0.227)	(-0.181,0.191)
entropion	(-0.167,-0.006)	(-0.075,0.119)	(-0.383,-0.258)	(-0.794,-0.755)	(-0.457,-0.349)	(-0.156,0.015)	(-0.213,-0.06)	(-0.199,-0.041)	(-0.101,0.085)	(-0.274,-0.139)	(-0.2,-0.038)	(-0.132,0.048)	(-0.32,-0.173)	(-0.184,0.008)	(-0.002,0.224)	(-0.22,-0.054)	(-0.143,0.048)	(-0.045,0.171)	(-0.215,-0.044)	(-0.117,0.082)	(-0.068,0.148)	(-0.306,-0.159)	(-0.124,0.075)	(-0.127,0.077)
epiphora	(-0.205,-0.006)	(-0.127,0.096)	(-0.46,-0.325)	(-0.833,-0.792)	(-0.532,-0.415)	(-0.227,-0.029)	(-0.331,-0.162)	(-0.359,-0.197)	(-0.287,-0.106)	(-0.384,-0.234)	(-0.327,-0.158)	(-0.228,-0.03)	(-0.445,-0.263)	(-0.35,-0.133)	(-0.233,0.02)	(-0.381,-0.182)	(-0.303,-0.077)	(-0.186,0.089)	(-0.378,-0.172)	(-0.288,-0.051)	(-0.249,0)	(-0.438,-0.258)	(-0.266,-0.025)	(-0.299,-0.062)
episcleritis	(-0.141,0.051)	(-0.178,0.007)	(-0.442,-0.319)	(-0.65,-0.573)	(-0.421,-0.293)	(-0.199,-0.019)	(-0.185,-0.004)	(-0.286,-0.127)	(-0.14,0.056)	(-0.158,0.031)	(-0.193,-0.011)	(-0.124,0.076)	(-0.27,-0.056)	(-0.325,-0.126)	(-0.275,-0.066)	(-0.247,-0.031)	(-0.262,-0.049)	(-0.163,0.079)	(-0.171,0.072)	(-0.231,-0.008)	(-0.14,0.112)	(-0.187,0.051)	(-0.141,0.114)	(-0.166,0.082)
esotropia	(-0.121,0.083)	(-0.104,0.107)	(-0.449,-0.32)	(-0.838,-0.8)	(-0.506,-0.392)	(-0.154,0.045)	(-0.167,0.028)	(-0.28,-0.114)	(-0.168,0.029)	(-0.209,-0.027)	(-0.236,-0.055)	(-0.183,0.011)	(-0.233,-0.038)	(-0.192,0.018)	(-0.08,0.157)	(-0.13,0.094)	(-0.23,-0.034)	(-0.071,0.168)	(-0.163,0.053)	(-0.186,0.021)	(-0.158,0.061)	(-0.249,-0.059)	(-0.185,0.024)	(-0.213,-0.009)
exophthalmos	(-0.121,0.092)	(-0.167,0.036)	(-0.457,-0.329)	(-0.785,-0.734)	(-0.507,-0.39)	(-0.204,-0.014)	(-0.241,-0.056)	(-0.324,-0.165)	(-0.241,-0.06)	(-0.262,-0.09)	(-0.262,-0.088)	(-0.196,-0.002)	(-0.285,-0.074)	(-0.3,-0.092)	(-0.214,0.014)	(-0.205,0.023)	(-0.243,-0.024)	(-0.137,0.117)	(-0.215,0.017)	(-0.256,-0.038)	(-0.259,-0.044)	(-0.294,-0.093)	(-0.195,0.037)	(-0.231,-0.003)
exotropia	(-0.109,0.103)	(-0.117,0.096)	(-0.453,-0.323)	(-0.83,-0.79)	(-0.535,-0.425)	(-0.216,-0.031)	(-0.2,-0.01)	(-0.294,-0.129)	(-0.217,-0.03)	(-0.247,-0.071)	(-0.266,-0.093)	(-0.183,0.014)	(-0.251,-0.055)	(-0.239,-0.04)	(-0.11,0.124)	(-0.163,0.055)	(-0.262,-0.072)	(-0.143,0.08)	(-0.197,0.012)	(-0.234,-0.036)	(-0.214,-0.009)	(-0.295,-0.114)	(-0.226,-0.025)	(-0.258,-0.062)
exudative retinopathy	(-0.217,-0.079)	(-0.139,0.021)	(-0.373,-0.258)	(-0.685,-0.629)	(-0.449,-0.351)	(-0.104,0.06)	(-0.198,-0.054)	(-0.263,-0.135)	(-0.163,-0.009)	(-0.282,-0.159)	(-0.283,-0.154)	(-0.163,-0.01)	(-0.29,-0.144)	(-0.224,-0.056)	(-0.103,0.089)	(-0.258,-0.105)	(-0.294,-0.147)	(-0.134,0.052)	(-0.235,-0.075)	(-0.231,-0.072)	(-0.129,0.059)	(-0.328,-0.191)	(-0.236,-0.075)	(-0.26,-0.101)
eyeball/orbital tissue contusion	(-0.177,0.044)	(-0.175,0.051)	(-0.389,-0.224)	(-0.628,-0.528)	(-0.469,-0.328)	(-0.26,-0.062)	(-0.233,-0.027)	(-0.307,-0.121)	(-0.241,-0.034)	(-0.299,-0.112)	(-0.324,-0.142)	(-0.249,-0.045)	(-0.326,-0.127)	(-0.319,-0.115)	(-0.233,-0.007)	(-0.255,-0.035)	(-0.342,-0.15)	(-0.213,0.02)	(-0.241,-0.016)	(-0.268,-0.053)	(-0.246,-0.02)	(-0.329,-0.134)	(-0.267,-0.053)	(-0.29,-0.08)
eyelid cysts	(-0.151,0.118)	(-0.153,0.121)	(-0.488,-0.325)	(-0.874,-0.834)	(-0.602,-0.478)	(-0.236,0.004)	(-0.219,0.03)	(-0.321,-0.109)	(-0.236,0.007)	(-0.295,-0.076)	(-0.317,-0.101)	(-0.248,-0.009)	(-0.325,-0.092)	(-0.263,-0.002)	(-0.127,0.176)	(-0.184,0.099)	(-0.284,-0.038)	(-0.156,0.137)	(-0.236,0.031)	(-0.226,0.04)	(-0.214,0.061)	(-0.314,-0.078)	(-0.268,-0.013)	(-0.284,-0.03)
eyelid edema	(-0.218,0.178)	(-0.246,0.138)	(-0.422,-0.126)	(-0.637,-0.454)	(-0.479,-0.217)	(-0.296,0.06)	(-0.338,-0.005)	(-0.331,0.006)	(-0.32,0.024)	(-0.337,-0.002)	(-0.39,-0.082)	(-0.342,-0.006)	(-0.318,0.066)	(-0.373,-0.021)	(-0.21,0.234)	(-0.28,0.126)	(-0.337,0.038)	(-0.268,0.143)	(-0.352,0.012)	(-0.259,0.155)	(-0.315,0.07)	(-0.334,0.037)	(-0.362,-0.005)	(-0.409,-0.074)
eyelid retraction	(-0.144,0.135)	(-0.215,0.041)	(-0.534,-0.386)	(-0.843,-0.793)	(-0.539,-0.393)	(-0.199,0.06)	(-0.23,0.019)	(-0.326,-0.109)	(-0.234,0.014)	(-0.253,-0.018)	(-0.237,0.011)	(-0.214,0.046)	(-0.294,0.009)	(-0.361,-0.087)	(-0.334,-0.053)	(-0.327,-0.046)	(-0.339,-0.062)	(-0.159,0.2)	(-0.25,0.072)	(-0.172,0.181)	(-0.219,0.116)	(-0.251,0.065)	(-0.178,0.175)	(-0.255,0.07)
eyelid/periocular open wound	(-0.235,0.147)	(-0.239,0.157)	(-0.42,-0.132)	(-0.604,-0.41)	(-0.372,-0.064)	(-0.214,0.176)	(-0.263,0.098)	(-0.318,0.016)	(-0.304,0.046)	(-0.288,0.061)	(-0.326,0.009)	(-0.291,0.062)	(-0.318,0.056)	(-0.276,0.135)	(-0.28,0.114)	(-0.292,0.093)	(-0.318,0.054)	(-0.264,0.139)	(-0.276,0.115)	(-0.292,0.091)	(-0.28,0.117)	(-0.339,0.023)	(-0.33,0.038)	(-0.388,-0.048)
eyelid/periocular superficial injury	(-0.148,0.166)	(-0.231,0.057)	(-0.485,-0.301)	(-0.733,-0.641)	(-0.583,-0.439)	(-0.434,-0.238)	(-0.419,-0.215)	(-0.475,-0.291)	(-0.344,-0.107)	(-0.347,-0.115)	(-0.268,0.001)	(-0.248,0.033)	(-0.319,0.017)	(-0.387,-0.084)	(-0.323,-0.001)	(-0.377,-0.09)	(-0.431,-0.17)	(-0.376,-0.087)	(-0.382,-0.095)	(-0.42,-0.147)	(-0.312,0.015)	(-0.308,0.023)	(-0.107,0.329)	(-0.175,0.231)
FB, conjunctival sac	(-0.259,-0.015)	(-0.185,0.093)	(-0.336,-0.117)	(-0.598,-0.47)	(-0.323,-0.105)	(-0.12,0.172)	(-0.318,-0.096)	(-0.327,-0.103)	(-0.203,0.061)	(-0.327,-0.112)	(-0.227,0.027)	(-0.176,0.105)	(-0.439,-0.192)	(-0.326,-0.023)	(-0.138,0.24)	(-0.313,-0.026)	(-0.25,0.07)	(-0.187,0.171)	(-0.424,-0.172)	(-0.357,-0.075)	(-0.289,0.024)	(-0.428,-0.188)	(-0.251,0.075)	(-0.281,0.042)
FB, cornea	(-0.224,0.078)	(-0.173,0.168)	(-0.261,0.035)	(-0.489,-0.3)	(-0.3,-0.038)	(-0.076,0.283)	(-0.247,0.028)	(-0.299,-0.04)	(-0.168,0.162)	(-0.337,-0.102)	(-0.232,0.076)	(-0.154,0.2)	(-0.315,-0.018)	(-0.221,0.139)	(-0.039,0.402)	(-0.252,0.059)	(-0.255,0.064)	(-0.084,0.325)	(-0.324,-0.043)	(-0.254,0.062)	(-0.171,0.201)	(-0.42,-0.185)	(-0.243,0.101)	(-0.213,0.163)
FB, external eye other/unspec	(-0.217,0.089)	(-0.216,0.094)	(-0.439,-0.23)	(-0.573,-0.411)	(-0.474,-0.28)	(-0.27,0.005)	(-0.334,-0.085)	(-0.321,-0.071)	(-0.23,0.068)	(-0.376,-0.148)	(-0.342,-0.092)	(-0.291,-0.011)	(-0.303,-0.005)	(-0.412,-0.159)	(-0.345,-0.076)	(-0.261,0.044)	(-0.417,-0.182)	(-0.272,0.029)	(-0.363,-0.101)	(-0.363,-0.104)	(-0.368,-0.102)	(-0.456,-0.235)	(-0.46,-0.235)	(-0.416,-0.163)
Fuch's endothelial dystrophy	(-0.064,0.105)	(-0.093,0.073)	(-0.433,-0.332)	(-0.828,-0.798)	(-0.507,-0.421)	(-0.158,-0.007)	(-0.175,-0.028)	(-0.269,-0.138)	(-0.211,-0.071)	(-0.265,-0.137)	(-0.254,-0.122)	(-0.167,-0.017)	(-0.239,-0.071)	(-0.271,-0.111)	(-0.158,0.023)	(-0.211,-0.043)	(-0.27,-0.113)	(-0.136,0.053)	(-0.189,-0.013)	(-0.216,-0.046)	(-0.222,-0.053)	(-0.314,-0.168)	(-0.242,-0.079)	(-0.256,-0.092)
glaucoma, absolute	(-0.019,0.177)	(-0.081,0.103)	(-0.397,-0.28)	(-0.697,-0.638)	(-0.502,-0.407)	(-0.224,-0.075)	(-0.246,-0.097)	(-0.228,-0.082)	(-0.135,0.039)	(-0.205,-0.053)	(-0.206,-0.047)	(-0.121,0.063)	(-0.165,0.031)	(-0.131,0.073)	(-0.015,0.209)	(-0.067,0.147)	(-0.2,-0.021)	(-0.129,0.067)	(-0.168,0.024)	(-0.129,0.068)	(-0.082,0.133)	(-0.177,0.01)	(-0.099,0.113)	(-0.021,0.217)
glaucoma, OAG	(-0.071,0.03)	(-0.108,-0.009)	(-0.405,-0.34)	(-0.753,-0.726)	(-0.414,-0.35)	(-0.087,0.012)	(-0.13,-0.035)	(-0.26,-0.179)	(-0.173,-0.082)	(-0.235,-0.152)	(-0.244,-0.16)	(-0.162,-0.069)	(-0.214,-0.12)	(-0.215,-0.12)	(-0.082,0.028)	(-0.155,-0.055)	(-0.233,-0.143)	(-0.125,-0.02)	(-0.151,-0.049)	(-0.182,-0.085)	(-0.164,-0.063)	(-0.256,-0.168)	(-0.214,-0.12)	(-0.216,-0.122)
glaucoma, other/unspec	(-0.065,0.078)	(-0.118,0.019)	(-0.371,-0.274)	(-0.578,-0.514)	(-0.395,-0.303)	(-0.155,-0.026)	(-0.186,-0.06)	(-0.281,-0.171)	(-0.192,-0.067)	(-0.267,-0.156)	(-0.29,-0.182)	(-0.198,-0.073)	(-0.273,-0.152)	(-0.267,-0.143)	(-0.17,-0.032)	(-0.205,-0.072)	(-0.287,-0.169)	(-0.179,-0.041)	(-0.184,-0.046)	(-0.202,-0.069)	(-0.152,-0.01)	(-0.255,-0.132)	(-0.224,-0.094)	(-0.197,-0.061)
glaucoma, PACG - acute	(-0.115,0.133)	(-0.206,0.019)	(-0.386,-0.216)	(-0.614,-0.502)	(-0.374,-0.195)	(-0.08,0.192)	(-0.17,0.07)	(-0.288,-0.089)	(-0.215,0.012)	(-0.242,-0.029)	(-0.143,0.113)	(-0.165,0.081)	(-0.218,0.034)	(-0.281,-0.051)	(-0.158,0.106)	(-0.05,0.261)	(-0.183,0.084)	(-0.085,0.223)	(-0.134,0.15)	(-0.193,0.062)	(-0.221,0.031)	(-0.217,0.035)	(-0.063,0.255)	(-0.157,0.126)
glaucoma, PACG - chronic	(-0.112,0.039)	(-0.102,0.053)	(-0.384,-0.28)	(-0.729,-0.682)	(-0.45,-0.357)	(-0.129,0.019)	(-0.132,0.017)	(-0.241,-0.112)	(-0.166,-0.022)	(-0.206,-0.073)	(-0.224,-0.092)	(-0.173,-0.031)	(-0.224,-0.079)	(-0.219,-0.072)	(-0.078,0.093)	(-0.124,0.039)	(-0.212,-0.066)	(-0.112,0.054)	(-0.154,0.005)	(-0.165,-0.01)	(-0.161,-0.003)	(-0.241,-0.101)	(-0.188,-0.036)	(-0.208,-0.059)
glaucoma, PACG - other/unspec	(-0.221,0.01)	(-0.169,0.086)	(-0.451,-0.287)	(-0.745,-0.668)	(-0.54,-0.402)	(-0.206,0.033)	(-0.181,0.069)	(-0.308,-0.1)	(-0.258,-0.031)	(-0.3,-0.092)	(-0.31,-0.099)	(-0.26,-0.034)	(-0.304,-0.075)	(-0.238,0.02)	(-0.117,0.177)	(-0.159,0.119)	(-0.249,0.002)	(-0.153,0.128)	(-0.175,0.104)	(-0.251,-0.002)	(-0.222,0.043)	(-0.258,-0.013)	(-0.203,0.067)	(-0.269,-0.021)
glaucoma, PXG	(-0.074,0.088)	(-0.121,0.035)	(-0.43,-0.33)	(-0.764,-0.723)	(-0.478,-0.388)	(-0.112,0.043)	(-0.118,0.038)	(-0.267,-0.139)	(-0.215,-0.077)	(-0.268,-0.143)	(-0.264,-0.136)	(-0.196,-0.054)	(-0.216,-0.047)	(-0.266,-0.107)	(-0.151,0.03)	(-0.196,-0.029)	(-0.252,-0.096)	(-0.148,0.034)	(-0.177,0.001)	(-0.209,-0.039)	(-0.21,-0.042)	(-0.309,-0.165)	(-0.228,-0.065)	(-0.23,-0.064)
glaucoma, secondary to drugs	(-0.086,0.006)	(-0.157,-0.07)	(-0.355,-0.292)	(-0.58,-0.539)	(-0.347,-0.283)	(-0.123,-0.036)	(-0.103,-0.012)	(-0.171,-0.088)	(-0.081,0.014)	(-0.142,-0.055)	(-0.172,-0.086)	(-0.089,0.006)	(-0.191,-0.097)	(-0.227,-0.136)	(-0.134,-0.035)	(-0.204,-0.113)	(-0.302,-0.223)	(-0.165,-0.069)	(-0.165,-0.067)	(-0.167,-0.069)	(-0.077,0.035)	(-0.157,-0.057)	(-0.131,-0.027)	(-0.138,-0.033)
glaucoma, secondary to eye infl	(-0.108,0.052)	(-0.092,0.075)	(-0.328,-0.206)	(-0.599,-0.527)	(-0.312,-0.189)	(-0.076,0.092)	(-0.088,0.079)	(-0.21,-0.067)	(-0.137,0.023)	(-0.191,-0.044)	(-0.207,-0.063)	(-0.142,0.017)	(-0.229,-0.077)	(-0.166,0.002)	(-0.056,0.132)	(-0.143,0.028)	(-0.224,-0.072)	(-0.097,0.084)	(-0.133,0.04)	(-0.166,-0.001)	(-0.163,0.004)	(-0.202,-0.043)	(-0.18,-0.018)	(-0.174,-0.008)
glaucoma, secondary to eye trauma	(-0.083,0.069)	(-0.126,0.022)	(-0.352,-0.245)	(-0.706,-0.657)	(-0.374,-0.27)	(-0.107,0.041)	(-0.068,0.09)	(-0.21,-0.08)	(-0.161,-0.02)	(-0.194,-0.062)	(-0.222,-0.092)	(-0.164,-0.022)	(-0.224,-0.084)	(-0.171,-0.018)	(-0.072,0.096)	(-0.144,0.01)	(-0.23,-0.091)	(-0.134,0.022)	(-0.143,0.014)	(-0.182,-0.034)	(-0.17,-0.017)	(-0.259,-0.126)	(-0.242,-0.104)	(-0.22,-0.076)
glaucoma, secondary to other eye dis	(-0.103,0.051)	(-0.153,-0.006)	(-0.384,-0.278)	(-0.629,-0.565)	(-0.373,-0.266)	(-0.142,0.005)	(-0.175,-0.033)	(-0.283,-0.162)	(-0.204,-0.066)	(-0.241,-0.113)	(-0.289,-0.167)	(-0.205,-0.066)	(-0.247,-0.105)	(-0.269,-0.13)	(-0.148,0.012)	(-0.175,-0.02)	(-0.28,-0.146)	(-0.202,-0.053)	(-0.234,-0.09)	(-0.25,-0.11)	(-0.245,-0.103)	(-0.312,-0.185)	(-0.299,-0.168)	(-0.283,-0.147)
glaucoma, suspect	(-0.117,-0.021)	(-0.057,0.051)	(-0.404,-0.339)	(-0.817,-0.797)	(-0.499,-0.444)	(-0.133,-0.037)	(-0.177,-0.087)	(-0.201,-0.113)	(-0.122,-0.022)	(-0.284,-0.21)	(-0.226,-0.14)	(-0.129,-0.03)	(-0.278,-0.191)	(-0.178,-0.073)	(-0.053,0.064)	(-0.235,-0.144)	(-0.213,-0.117)	(-0.087,0.026)	(-0.234,-0.141)	(-0.149,-0.044)	(-0.115,-0.004)	(-0.324,-0.245)	(-0.175,-0.073)	(-0.178,-0.074)
globe degen conditions	(-0.106,0.109)	(-0.138,0.075)	(-0.437,-0.303)	(-0.721,-0.655)	(-0.475,-0.354)	(-0.156,0.047)	(-0.167,0.035)	(-0.257,-0.085)	(-0.216,-0.025)	(-0.3,-0.141)	(-0.337,-0.179)	(-0.198,0.003)	(-0.227,-0.03)	(-0.255,-0.062)	(-0.117,0.105)	(-0.204,-0.006)	(-0.323,-0.158)	(-0.18,0.025)	(-0.193,0.013)	(-0.252,-0.067)	(-0.2,0.004)	(-0.317,-0.154)	(-0.306,-0.134)	(-0.272,-0.081)
hereditary choroidal dystrophies	(-0.132,0.25)	(-0.199,0.17)	(-0.477,-0.239)	(-0.869,-0.812)	(-0.459,-0.215)	(0.067,0.573)	(-0.161,0.206)	(-0.16,0.208)	(-0.128,0.277)	(-0.313,-0.025)	(-0.299,0.012)	(-0.179,0.2)	(-0.393,-0.097)	(-0.317,0.034)	(-0.069,0.412)	(-0.256,0.105)	(-0.171,0.249)	(0.006,0.539)	(-0.272,0.082)	(-0.238,0.14)	(-0.113,0.353)	(-0.371,-0.074)	(-0.275,0.087)	(-0.162,0.275)
hereditary retinal dystrophies	(-0.158,-0.036)	(-0.087,0.047)	(-0.421,-0.336)	(-0.808,-0.78)	(-0.512,-0.441)	(-0.12,0.009)	(-0.169,-0.048)	(-0.205,-0.091)	(-0.08,0.055)	(-0.259,-0.154)	(-0.237,-0.127)	(-0.142,-0.016)	(-0.311,-0.19)	(-0.211,-0.07)	(-0.075,0.09)	(-0.252,-0.122)	(-0.263,-0.134)	(-0.114,0.044)	(-0.244,-0.111)	(-0.182,-0.038)	(-0.123,0.035)	(-0.327,-0.211)	(-0.219,-0.083)	(-0.216,-0.075)
herpesviral ocular disease	(-0.085,0.091)	(-0.099,0.08)	(-0.318,-0.189)	(-0.601,-0.525)	(-0.337,-0.212)	(-0.177,-0.022)	(-0.123,0.047)	(-0.125,0.037)	(-0.143,0.022)	(-0.171,-0.017)	(-0.286,-0.151)	(-0.071,0.112)	(-0.179,-0.012)	(-0.139,0.042)	(-0.063,0.125)	(-0.088,0.096)	(-0.138,0.035)	(-0.05,0.142)	(-0.005,0.2)	(-0.069,0.117)	(-0.043,0.153)	(-0.072,0.112)	(-0.108,0.072)	(-0.106,0.082)
heterophoria	(-0.12,0.201)	(-0.134,0.189)	(-0.499,-0.315)	(-0.885,-0.842)	(-0.595,-0.447)	(-0.257,0.019)	(-0.223,0.062)	(-0.35,-0.116)	(-0.221,0.067)	(-0.272,-0.009)	(-0.315,-0.063)	(-0.268,0.003)	(-0.284,0.007)	(-0.267,0.031)	(-0.169,0.167)	(-0.222,0.093)	(-0.316,-0.04)	(-0.174,0.161)	(-0.252,0.05)	(-0.303,-0.027)	(-0.293,-0.007)	(-0.337,-0.076)	(-0.277,0.017)	(-0.296,-0.007)
hypermetropia	(-0.138,-0.027)	(-0.054,0.076)	(-0.435,-0.36)	(-0.918,-0.908)	(-0.559,-0.5)	(-0.136,-0.018)	(-0.187,-0.081)	(-0.225,-0.126)	(-0.079,0.047)	(-0.253,-0.16)	(-0.197,-0.088)	(-0.12,0.003)	(-0.3,-0.199)	(-0.157,-0.028)	(-0.038,0.107)	(-0.231,-0.12)	(-0.186,-0.064)	(-0.047,0.097)	(-0.259,-0.152)	(-0.178,-0.058)	(-0.105,0.031)	(-0.341,-0.248)	(-0.143,-0.013)	(-0.147,-0.013)
hypertensive retinopathy	(-0.096,0.095)	(-0.128,0.059)	(-0.394,-0.266)	(-0.66,-0.588)	(-0.477,-0.368)	(-0.209,-0.041)	(-0.189,-0.017)	(-0.28,-0.128)	(-0.203,-0.034)	(-0.286,-0.137)	(-0.282,-0.131)	(-0.218,-0.052)	(-0.271,-0.101)	(-0.288,-0.121)	(-0.172,0.019)	(-0.226,-0.047)	(-0.306,-0.147)	(-0.197,-0.012)	(-0.23,-0.052)	(-0.256,-0.085)	(-0.246,-0.071)	(-0.338,-0.188)	(-0.301,-0.14)	(-0.294,-0.13)
hyphema	(-0.244,0.039)	(-0.268,0.009)	(-0.38,-0.147)	(-0.554,-0.387)	(-0.373,-0.141)	(-0.252,0.028)	(-0.292,-0.028)	(-0.389,-0.163)	(-0.299,-0.035)	(-0.297,-0.036)	(-0.312,-0.054)	(-0.229,0.063)	(-0.361,-0.064)	(-0.362,-0.063)	(-0.281,0.054)	(-0.247,0.102)	(-0.258,0.083)	(-0.24,0.11)	(-0.319,-0.003)	(-0.353,-0.055)	(-0.336,-0.028)	(-0.354,-0.056)	(-0.294,0.035)	(-0.306,0.02)
intermittent heterotropia	(-0.159,0.139)	(-0.18,0.112)	(-0.496,-0.317)	(-0.864,-0.815)	(-0.545,-0.385)	(-0.208,0.075)	(-0.221,0.055)	(-0.34,-0.11)	(-0.234,0.039)	(-0.277,-0.028)	(-0.287,-0.032)	(-0.244,0.029)	(-0.285,0.026)	(-0.307,0)	(-0.157,0.21)	(-0.157,0.207)	(-0.243,0.089)	(-0.127,0.26)	(-0.259,0.064)	(-0.327,-0.035)	(-0.284,0.029)	(-0.339,-0.057)	(-0.259,0.063)	(-0.262,0.067)
interstitial/deep keratitis	(0.011,0.158)	(-0.053,0.089)	(-0.361,-0.27)	(-0.646,-0.595)	(-0.393,-0.307)	(-0.139,-0.016)	(-0.198,-0.084)	(-0.238,-0.129)	(-0.258,-0.149)	(-0.154,-0.037)	(-0.182,-0.06)	(-0.058,0.084)	(-0.16,-0.029)	(-0.141,-0.004)	(-0.075,0.068)	(-0.066,0.077)	(-0.223,-0.105)	(-0.096,0.043)	(-0.151,-0.021)	(-0.164,-0.037)	(-0.358,-0.258)	(-0.272,-0.164)	(-0.121,0.019)	(-0.293,-0.179)
IOL displacement	(-0.113,0.231)	(-0.128,0.219)	(-0.426,-0.201)	(-0.766,-0.678)	(-0.449,-0.239)	(-0.118,0.234)	(-0.306,-0.041)	(-0.33,-0.079)	(-0.143,0.194)	(-0.285,-0.017)	(-0.088,0.28)	(-0.02,0.376)	(-0.233,0.173)	(-0.24,0.174)	(-0.15,0.305)	(-0.391,-0.075)	(-0.291,0.083)	(-0.098,0.392)	(-0.4,-0.084)	(-0.332,0.013)	(-0.184,0.255)	(-0.308,0.048)	(0.102,0.709)	(0.085,0.681)
iridodialysis	(-0.13,0.1)	(-0.081,0.169)	(-0.358,-0.187)	(-0.661,-0.571)	(-0.384,-0.222)	(-0.076,0.166)	(-0.093,0.147)	(-0.227,-0.03)	(-0.108,0.131)	(-0.229,-0.038)	(-0.146,0.085)	(-0.075,0.171)	(-0.086,0.174)	(-0.202,0.032)	(-0.017,0.26)	(-0.083,0.179)	(-0.099,0.154)	(-0.041,0.231)	(-0.102,0.153)	(-0.06,0.201)	(-0.05,0.229)	(-0.215,-0.002)	(0.045,0.347)	(-0.092,0.17)
iris/CB adhesions/disruptions	(-0.133,-0.039)	(-0.08,0.026)	(-0.37,-0.298)	(-0.753,-0.726)	(-0.436,-0.375)	(-0.106,-0.005)	(-0.203,-0.116)	(-0.249,-0.167)	(-0.087,0.018)	(-0.268,-0.192)	(-0.252,-0.169)	(-0.118,-0.017)	(-0.314,-0.228)	(-0.215,-0.112)	(-0.007,0.124)	(-0.234,-0.138)	(-0.231,-0.134)	(-0.025,0.105)	(-0.229,-0.132)	(-0.19,-0.087)	(-0.094,0.027)	(-0.33,-0.248)	(-0.175,-0.068)	(-0.102,0.018)
iris/CB degenerations	(-0.121,0.056)	(-0.123,0.057)	(-0.444,-0.332)	(-0.816,-0.779)	(-0.506,-0.407)	(-0.158,0.01)	(-0.156,0.015)	(-0.289,-0.147)	(-0.234,-0.08)	(-0.3,-0.162)	(-0.291,-0.148)	(-0.21,-0.051)	(-0.27,-0.109)	(-0.251,-0.084)	(-0.136,0.055)	(-0.194,-0.017)	(-0.286,-0.131)	(-0.144,0.045)	(-0.194,-0.014)	(-0.249,-0.085)	(-0.231,-0.06)	(-0.311,-0.163)	(-0.262,-0.101)	(-0.277,-0.118)
iris/CB/anterior chamber cysts	(-0.217,-0.018)	(-0.156,0.064)	(-0.42,-0.266)	(-0.821,-0.777)	(-0.558,-0.443)	(-0.188,0.026)	(-0.234,-0.038)	(-0.293,-0.108)	(-0.216,-0.009)	(-0.23,-0.036)	(-0.363,-0.199)	(-0.256,-0.062)	(-0.367,-0.196)	(-0.311,-0.122)	(-0.129,0.114)	(-0.234,-0.027)	(-0.244,-0.034)	(-0.176,0.055)	(-0.353,-0.176)	(-0.243,-0.032)	(-0.227,-0.011)	(-0.303,-0.117)	(-0.317,-0.13)	(-0.293,-0.098)
ischemic optic neuropathy	(-0.082,0.091)	(-0.112,0.057)	(-0.379,-0.263)	(-0.673,-0.611)	(-0.41,-0.301)	(-0.093,0.078)	(-0.117,0.05)	(-0.223,-0.079)	(-0.174,-0.018)	(-0.257,-0.12)	(-0.276,-0.141)	(-0.178,-0.021)	(-0.231,-0.073)	(-0.23,-0.069)	(-0.104,0.08)	(-0.17,0)	(-0.254,-0.102)	(-0.13,0.048)	(-0.122,0.059)	(-0.186,-0.02)	(-0.162,0.011)	(-0.263,-0.113)	(-0.217,-0.056)	(-0.214,-0.051)
keratitis - infectious	(-0.144,0.088)	(-0.145,0.09)	(-0.378,-0.21)	(-0.617,-0.515)	(-0.36,-0.186)	(-0.136,0.101)	(-0.166,0.06)	(-0.276,-0.081)	(-0.24,-0.033)	(-0.265,-0.068)	(-0.243,-0.037)	(-0.185,0.038)	(-0.266,-0.022)	(-0.267,-0.019)	(-0.227,0.03)	(-0.21,0.053)	(-0.233,0.022)	(-0.108,0.191)	(-0.17,0.108)	(-0.241,0.013)	(-0.265,-0.02)	(-0.316,-0.089)	(-0.211,0.053)	(-0.237,0.02)
keratitis - other/unspec	(-0.061,0.094)	(-0.071,0.086)	(-0.32,-0.206)	(-0.662,-0.607)	(-0.422,-0.327)	(-0.122,0.027)	(-0.206,-0.076)	(-0.267,-0.147)	(-0.144,0.001)	(-0.291,-0.177)	(-0.223,-0.093)	(-0.098,0.057)	(-0.243,-0.081)	(-0.228,-0.059)	(-0.042,0.166)	(-0.183,-0.008)	(-0.246,-0.085)	(-0.032,0.182)	(-0.238,-0.076)	(-0.179,-0.003)	(-0.104,0.092)	(-0.328,-0.187)	(-0.192,-0.018)	(-0.15,0.04)
keratoconjunctivitis - dry eye syndrome	(-0.071,0.171)	(-0.09,0.151)	(-0.433,-0.287)	(-0.811,-0.762)	(-0.479,-0.346)	(-0.15,0.073)	(-0.17,0.048)	(-0.253,-0.062)	(-0.18,0.036)	(-0.228,-0.036)	(-0.235,-0.039)	(-0.159,0.064)	(-0.191,0.029)	(-0.185,0.042)	(-0.072,0.176)	(-0.123,0.112)	(-0.206,0.005)	(-0.082,0.169)	(-0.119,0.122)	(-0.128,0.105)	(-0.119,0.123)	(-0.218,-0.016)	(-0.154,0.073)	(-0.184,0.042)
keratoconjunctivitis - infectious	(-0.074,0.363)	(-0.128,0.286)	(-0.32,0.009)	(-0.695,-0.549)	(-0.515,-0.286)	(-0.441,-0.177)	(-0.487,-0.247)	(-0.474,-0.227)	(-0.476,-0.23)	(-0.416,-0.144)	(-0.474,-0.228)	(-0.496,-0.257)	(-0.544,-0.306)	(-0.586,-0.37)	(-0.403,-0.087)	(-0.483,-0.21)	(-0.509,-0.249)	(-0.491,-0.226)	(-0.504,-0.247)	(-0.452,-0.169)	(-0.474,-0.202)	(-0.516,-0.266)	(-0.536,-0.296)	(-0.591,-0.377)
keratoconjunctivitis - noninfectious	(-0.123,-0.007)	(-0.03,0.102)	(-0.33,-0.24)	(-0.693,-0.653)	(-0.378,-0.296)	(-0.073,0.052)	(-0.165,-0.055)	(-0.191,-0.085)	(-0.112,0.008)	(-0.248,-0.151)	(-0.152,-0.04)	(-0.066,0.061)	(-0.243,-0.122)	(-0.12,0.025)	(-0.01,0.152)	(-0.185,-0.056)	(-0.133,0.006)	(-0.016,0.145)	(-0.204,-0.076)	(-0.09,0.056)	(-0.076,0.076)	(-0.293,-0.182)	(-0.112,0.031)	(-0.115,0.032)
keratoconjunctivitis - other/unspec	(-0.043,0.062)	(-0.105,-0.005)	(-0.279,-0.197)	(-0.638,-0.598)	(-0.339,-0.265)	(-0.085,0.019)	(-0.119,-0.022)	(-0.144,-0.049)	(-0.136,-0.038)	(-0.092,0.009)	(-0.162,-0.067)	(-0.118,-0.017)	(-0.165,-0.064)	(-0.171,-0.07)	(0.064,0.195)	(0.019,0.142)	(-0.034,0.084)	(0.114,0.252)	(0.037,0.162)	(0.131,0.269)	(0.054,0.184)	(0.003,0.125)	(0.063,0.193)	(-0.07,0.045)
keratoconus	(-0.131,0.029)	(-0.111,0.054)	(-0.434,-0.33)	(-0.84,-0.811)	(-0.527,-0.441)	(-0.189,-0.04)	(-0.168,-0.014)	(-0.252,-0.115)	(-0.172,-0.018)	(-0.227,-0.087)	(-0.245,-0.106)	(-0.173,-0.019)	(-0.244,-0.092)	(-0.225,-0.067)	(-0.126,0.047)	(-0.144,0.027)	(-0.248,-0.097)	(-0.153,0.018)	(-0.202,-0.041)	(-0.2,-0.04)	(-0.18,-0.013)	(-0.257,-0.108)	(-0.23,-0.074)	(-0.26,-0.11)
lacrimal passage infl - chronic	(-0.091,0.097)	(-0.127,0.055)	(-0.43,-0.314)	(-0.725,-0.669)	(-0.479,-0.377)	(-0.191,-0.031)	(-0.194,-0.029)	(-0.203,-0.048)	(-0.204,-0.042)	(-0.315,-0.185)	(-0.285,-0.141)	(-0.188,-0.014)	(-0.25,-0.087)	(-0.272,-0.111)	(-0.155,0.027)	(-0.154,0.028)	(-0.292,-0.145)	(-0.193,-0.022)	(-0.214,-0.043)	(-0.176,-0.004)	(-0.221,-0.052)	(-0.298,-0.156)	(-0.143,0.044)	(-0.256,-0.088)
lacrimal passage stenosis/insufficiency	(-0.15,0.085)	(-0.159,0.077)	(-0.471,-0.326)	(-0.846,-0.803)	(-0.585,-0.47)	(-0.3,-0.104)	(-0.298,-0.1)	(-0.391,-0.223)	(-0.326,-0.137)	(-0.349,-0.171)	(-0.377,-0.203)	(-0.331,-0.143)	(-0.381,-0.194)	(-0.367,-0.172)	(-0.269,-0.047)	(-0.285,-0.069)	(-0.369,-0.179)	(-0.265,-0.04)	(-0.289,-0.069)	(-0.308,-0.099)	(-0.308,-0.097)	(-0.373,-0.184)	(-0.341,-0.14)	(-0.375,-0.183)
lagophthalmos	(-0.071,0.144)	(-0.121,0.089)	(-0.44,-0.313)	(-0.779,-0.729)	(-0.468,-0.348)	(-0.186,0.002)	(-0.152,0.046)	(-0.259,-0.093)	(-0.197,-0.01)	(-0.256,-0.092)	(-0.246,-0.073)	(-0.163,0.037)	(-0.185,0.014)	(-0.194,0.006)	(-0.12,0.089)	(-0.149,0.055)	(-0.221,-0.037)	(-0.113,0.102)	(-0.161,0.042)	(-0.176,0.019)	(-0.164,0.041)	(-0.289,-0.124)	(-0.196,-0.003)	(-0.229,-0.036)
lattice degeneration of retina	(-0.077,0.07)	(-0.08,0.07)	(-0.393,-0.297)	(-0.722,-0.678)	(-0.488,-0.407)	(-0.155,-0.021)	(-0.112,0.031)	(-0.216,-0.092)	(-0.127,0.012)	(-0.207,-0.083)	(-0.242,-0.122)	(-0.181,-0.05)	(-0.229,-0.094)	(-0.224,-0.088)	(-0.125,0.028)	(-0.187,-0.046)	(-0.272,-0.146)	(-0.131,0.021)	(-0.144,0.007)	(-0.184,-0.043)	(-0.142,0.008)	(-0.237,-0.106)	(-0.212,-0.075)	(-0.229,-0.094)
lens dislocation	(-0.116,0.077)	(-0.134,0.059)	(-0.361,-0.22)	(-0.655,-0.58)	(-0.448,-0.329)	(-0.177,0.003)	(-0.194,-0.018)	(-0.265,-0.105)	(-0.182,-0.004)	(-0.254,-0.094)	(-0.252,-0.089)	(-0.217,-0.045)	(-0.258,-0.082)	(-0.245,-0.062)	(-0.161,0.041)	(-0.183,0.012)	(-0.273,-0.1)	(-0.145,0.059)	(-0.205,-0.015)	(-0.2,-0.01)	(-0.175,0.021)	(-0.291,-0.124)	(-0.237,-0.057)	(-0.251,-0.07)
lens fragments post-cataract surg	(-0.279,0.019)	(-0.209,0.14)	(-0.389,-0.123)	(-0.688,-0.555)	(-0.502,-0.287)	(-0.306,-0.003)	(-0.383,-0.129)	(-0.378,-0.121)	(-0.258,0.066)	(-0.38,-0.127)	(-0.337,-0.053)	(-0.25,0.08)	(-0.481,-0.225)	(-0.402,-0.093)	(-0.256,0.133)	(-0.347,-0.017)	(-0.278,0.097)	(-0.194,0.227)	(-0.424,-0.14)	(-0.368,-0.055)	(-0.206,0.209)	(-0.41,-0.123)	(-0.279,0.096)	(-0.243,0.155)
macular cyst, hole, or pseudohole	(-0.114,0.004)	(-0.042,0.088)	(-0.351,-0.264)	(-0.727,-0.691)	(-0.431,-0.355)	(-0.054,0.073)	(-0.137,-0.021)	(-0.17,-0.059)	(-0.072,0.055)	(-0.252,-0.155)	(-0.189,-0.08)	(-0.101,0.022)	(-0.27,-0.153)	(-0.171,-0.035)	(-0.024,0.138)	(-0.225,-0.1)	(-0.196,-0.066)	(-0.04,0.118)	(-0.19,-0.058)	(-0.111,0.032)	(-0.049,0.108)	(-0.284,-0.169)	(-0.138,0.002)	(-0.126,0.017)
malignant neoplasm - choroid	(-0.155,0.042)	(-0.145,0.058)	(-0.366,-0.218)	(-0.552,-0.449)	(-0.344,-0.192)	(-0.081,0.136)	(-0.174,0.019)	(-0.259,-0.087)	(-0.169,0.025)	(-0.257,-0.09)	(-0.259,-0.087)	(-0.159,0.04)	(-0.279,-0.073)	(-0.288,-0.081)	(-0.17,0.067)	(-0.228,-0.012)	(-0.29,-0.091)	(-0.167,0.073)	(-0.263,-0.051)	(-0.278,-0.073)	(-0.217,0.007)	(-0.282,-0.084)	(-0.249,-0.038)	(-0.241,-0.023)
malignant neoplasm - conjunctiva	(0.029,0.342)	(-0.18,0.067)	(-0.273,-0.056)	(-0.698,-0.612)	(-0.467,-0.321)	(-0.111,0.142)	(-0.29,-0.087)	(-0.299,-0.102)	(-0.253,-0.037)	(-0.271,-0.069)	(-0.231,-0.006)	(-0.167,0.078)	(-0.136,0.141)	(-0.217,0.032)	(-0.067,0.226)	(-0.169,0.083)	(-0.334,-0.136)	(-0.089,0.188)	(-0.229,0.006)	(-0.146,0.109)	(-0.133,0.132)	(-0.196,0.042)	(-0.144,0.12)	(-0.181,0.078)
malignant neoplasm - eyelid	(-0.193,-0.103)	(-0.136,-0.035)	(-0.415,-0.349)	(-0.762,-0.736)	(-0.487,-0.429)	(-0.187,-0.093)	(-0.236,-0.149)	(-0.219,-0.128)	(-0.149,-0.048)	(-0.275,-0.196)	(-0.185,-0.089)	(-0.163,-0.062)	(-0.381,-0.296)	(-0.311,-0.212)	(-0.231,-0.123)	(-0.401,-0.321)	(-0.323,-0.23)	(-0.174,-0.056)	(-0.29,-0.191)	(-0.116,0.011)	(-0.085,0.049)	(-0.316,-0.224)	(-0.162,-0.042)	(-0.253,-0.143)
malignant neoplasm - retina	(-0.311,-0.031)	(-0.065,0.38)	(-0.203,0.185)	(-0.524,-0.306)	(-0.387,-0.099)	(-0.235,0.118)	(-0.372,-0.109)	(-0.262,0.059)	(-0.083,0.379)	(-0.346,-0.054)	(-0.179,0.221)	(-0.292,0.038)	(-0.463,-0.185)	(-0.253,0.192)	(0.061,0.725)	(-0.209,0.253)	(-0.226,0.24)	(-0.329,0.058)	(-0.455,-0.161)	(-0.167,0.306)	(-0.159,0.37)	(-0.341,0.027)	(-0.052,0.546)	(-0.3,0.112)
myopia	(-0.171,-0.061)	(-0.093,0.036)	(-0.441,-0.364)	(-0.902,-0.889)	(-0.556,-0.495)	(-0.152,-0.033)	(-0.197,-0.09)	(-0.232,-0.129)	(-0.086,0.045)	(-0.252,-0.153)	(-0.21,-0.099)	(-0.132,-0.009)	(-0.308,-0.205)	(-0.176,-0.045)	(-0.058,0.089)	(-0.24,-0.126)	(-0.209,-0.087)	(-0.073,0.072)	(-0.27,-0.162)	(-0.198,-0.076)	(-0.106,0.038)	(-0.337,-0.239)	(-0.175,-0.045)	(-0.174,-0.041)
NPDR w/ DME	(-0.123,0.049)	(-0.152,0.016)	(-0.36,-0.236)	(-0.547,-0.46)	(-0.397,-0.281)	(-0.207,-0.052)	(-0.233,-0.083)	(-0.309,-0.176)	(-0.225,-0.073)	(-0.261,-0.12)	(-0.266,-0.125)	(-0.208,-0.053)	(-0.29,-0.121)	(-0.314,-0.149)	(-0.219,-0.033)	(-0.211,-0.025)	(-0.271,-0.1)	(-0.201,-0.011)	(-0.258,-0.081)	(-0.299,-0.133)	(-0.257,-0.082)	(-0.307,-0.146)	(-0.258,-0.084)	(-0.266,-0.091)
NPDR w/o DME	(-0.087,0.091)	(-0.126,0.045)	(-0.424,-0.313)	(-0.738,-0.688)	(-0.475,-0.375)	(-0.166,-0.004)	(-0.167,-0.005)	(-0.277,-0.137)	(-0.199,-0.046)	(-0.276,-0.139)	(-0.27,-0.129)	(-0.192,-0.034)	(-0.254,-0.076)	(-0.293,-0.123)	(-0.172,0.022)	(-0.217,-0.033)	(-0.285,-0.118)	(-0.176,0.019)	(-0.219,-0.033)	(-0.262,-0.088)	(-0.227,-0.045)	(-0.297,-0.134)	(-0.23,-0.05)	(-0.239,-0.058)
nystagmus / other irregular eye mvmts	(-0.171,-0.014)	(-0.09,0.094)	(-0.447,-0.337)	(-0.843,-0.813)	(-0.497,-0.399)	(-0.152,0.018)	(-0.247,-0.103)	(-0.275,-0.137)	(-0.211,-0.054)	(-0.307,-0.18)	(-0.264,-0.119)	(-0.169,0.003)	(-0.334,-0.194)	(-0.221,-0.047)	(-0.048,0.165)	(-0.27,-0.116)	(-0.236,-0.069)	(-0.109,0.091)	(-0.323,-0.179)	(-0.231,-0.065)	(-0.198,-0.02)	(-0.379,-0.253)	(-0.219,-0.047)	(-0.215,-0.036)
ocular hypotony	(-0.169,-0.071)	(-0.101,0.011)	(-0.328,-0.246)	(-0.628,-0.584)	(-0.328,-0.248)	(-0.104,0.004)	(-0.214,-0.12)	(-0.229,-0.137)	(-0.145,-0.039)	(-0.225,-0.136)	(-0.178,-0.079)	(-0.107,0.005)	(-0.298,-0.196)	(-0.164,-0.038)	(-0.018,0.13)	(-0.165,-0.044)	(-0.176,-0.055)	(-0.061,0.08)	(-0.211,-0.095)	(-0.146,-0.018)	(-0.096,0.042)	(-0.238,-0.129)	(-0.136,-0.007)	(-0.164,-0.036)
ocular laceration w/ prolapse	(-0.152,0.178)	(-0.159,0.178)	(-0.409,-0.179)	(-0.564,-0.396)	(-0.4,-0.181)	(-0.216,0.082)	(-0.205,0.094)	(-0.291,-0.03)	(-0.208,0.101)	(-0.233,0.052)	(-0.238,0.056)	(-0.246,0.049)	(-0.26,0.039)	(-0.252,0.063)	(-0.212,0.107)	(-0.213,0.103)	(-0.284,-0.006)	(-0.149,0.191)	(-0.261,0.03)	(-0.197,0.117)	(-0.199,0.129)	(-0.322,-0.058)	(-0.248,0.054)	(-0.297,-0.011)
ocular laceration w/o prolapse	(-0.21,0.123)	(-0.112,0.302)	(-0.227,0.131)	(-0.495,-0.278)	(-0.309,-0.015)	(-0.051,0.381)	(-0.245,0.075)	(-0.159,0.214)	(-0.067,0.388)	(-0.223,0.108)	(-0.219,0.138)	(-0.013,0.454)	(-0.262,0.097)	(-0.135,0.329)	(0.079,0.667)	(-0.114,0.329)	(-0.163,0.255)	(0.036,0.589)	(-0.276,0.079)	(-0.067,0.415)	(0.043,0.639)	(-0.208,0.185)	(-0.008,0.521)	(-0.053,0.474)
ocular pain	(-0.191,0.085)	(-0.213,0.061)	(-0.441,-0.251)	(-0.643,-0.521)	(-0.453,-0.267)	(-0.253,0.003)	(-0.25,0.006)	(-0.344,-0.122)	(-0.262,-0.006)	(-0.317,-0.087)	(-0.317,-0.082)	(-0.233,0.035)	(-0.305,-0.044)	(-0.317,-0.058)	(-0.212,0.085)	(-0.241,0.043)	(-0.31,-0.053)	(-0.211,0.087)	(-0.266,0.01)	(-0.289,-0.024)	(-0.244,0.041)	(-0.337,-0.09)	(-0.296,-0.029)	(-0.308,-0.044)
oculomotor nerve palsy	(-0.181,0.223)	(-0.217,0.175)	(-0.46,-0.196)	(-0.606,-0.412)	(-0.356,-0.042)	(-0.117,0.322)	(-0.22,0.166)	(-0.338,-0.016)	(-0.253,0.118)	(-0.287,0.056)	(-0.204,0.186)	(-0.23,0.149)	(-0.285,0.154)	(-0.376,0.012)	(-0.282,0.16)	(-0.203,0.283)	(-0.224,0.253)	(-0.132,0.405)	(-0.313,0.113)	(-0.363,0.028)	(-0.31,0.12)	(-0.359,0.027)	(-0.214,0.27)	(-0.271,0.179)
optic atrophy	(-0.081,0.071)	(-0.106,0.043)	(-0.433,-0.339)	(-0.795,-0.761)	(-0.497,-0.414)	(-0.144,-0.001)	(-0.148,-0.007)	(-0.263,-0.141)	(-0.171,-0.033)	(-0.229,-0.104)	(-0.218,-0.089)	(-0.142,0.002)	(-0.208,-0.064)	(-0.237,-0.097)	(-0.104,0.058)	(-0.192,-0.046)	(-0.266,-0.135)	(-0.149,0.004)	(-0.169,-0.018)	(-0.205,-0.062)	(-0.179,-0.029)	(-0.29,-0.163)	(-0.243,-0.106)	(-0.254,-0.117)
optic chiasm disorders	(0.061,0.375)	(-0.11,0.148)	(-0.412,-0.241)	(-0.682,-0.591)	(-0.384,-0.209)	(-0.11,0.149)	(-0.006,0.288)	(-0.175,0.066)	(-0.03,0.25)	(-0.178,0.056)	(-0.264,-0.058)	(-0.112,0.145)	(-0.135,0.14)	(-0.175,0.081)	(0.016,0.333)	(-0.109,0.166)	(-0.117,0.153)	(0.087,0.432)	(0.014,0.336)	(-0.055,0.238)	(0.052,0.383)	(-0.04,0.256)	(-0.075,0.208)	(-0.116,0.163)
optic nerve/pathway injury	(-0.023,0.43)	(-0.222,0.132)	(-0.365,-0.074)	(-0.738,-0.622)	(-0.443,-0.195)	(-0.277,0.047)	(-0.223,0.123)	(-0.349,-0.06)	(-0.278,0.037)	(-0.2,0.147)	(-0.228,0.115)	(-0.289,0.032)	(-0.17,0.238)	(-0.249,0.124)	(-0.022,0.467)	(-0.111,0.323)	(-0.289,0.055)	(-0.291,0.047)	(-0.335,-0.015)	(-0.364,-0.06)	(-0.352,-0.044)	(-0.393,-0.103)	(-0.467,-0.212)	(-0.405,-0.113)
optic neuritis	(-0.112,0.178)	(-0.131,0.154)	(-0.433,-0.252)	(-0.68,-0.576)	(-0.435,-0.254)	(-0.123,0.163)	(-0.128,0.157)	(-0.266,-0.029)	(-0.204,0.053)	(-0.252,-0.016)	(-0.233,0.015)	(-0.187,0.076)	(-0.175,0.159)	(-0.252,0.051)	(-0.163,0.167)	(-0.174,0.152)	(-0.231,0.073)	(-0.055,0.328)	(-0.13,0.221)	(-0.199,0.121)	(-0.211,0.104)	(-0.275,0.01)	(-0.206,0.109)	(-0.239,0.068)
orbit inflammation - acute	(-0.14,0.244)	(-0.227,0.117)	(-0.324,-0.023)	(-0.627,-0.461)	(-0.432,-0.182)	(-0.28,0.037)	(-0.264,0.059)	(-0.304,0.004)	(-0.302,0.007)	(-0.298,0.013)	(-0.337,-0.043)	(-0.361,-0.079)	(-0.342,-0.019)	(-0.376,-0.069)	(-0.183,0.218)	(-0.22,0.164)	(-0.361,-0.049)	(-0.347,-0.026)	(-0.387,-0.088)	(-0.293,0.056)	(-0.347,-0.024)	(-0.408,-0.117)	(-0.336,-0.01)	(-0.448,-0.177)
orbit inflammation - chronic	(-0.142,0.095)	(-0.162,0.083)	(-0.424,-0.264)	(-0.693,-0.611)	(-0.367,-0.188)	(-0.165,0.066)	(-0.275,-0.073)	(-0.175,0.055)	(-0.124,0.126)	(-0.418,-0.268)	(-0.273,-0.068)	(-0.27,-0.059)	(-0.301,-0.077)	(-0.227,0.039)	(-0.112,0.179)	(-0.315,-0.099)	(-0.124,0.17)	(-0.143,0.139)	(-0.304,-0.081)	(-0.106,0.197)	(-0.168,0.112)	(-0.395,-0.208)	(-0.198,0.071)	(-0.224,0.041)
orbit penetrating wound w/ FB	(-0.09,0.352)	(-0.19,0.228)	(-0.344,-0.01)	(-0.536,-0.319)	(-0.373,-0.066)	(-0.053,0.42)	(-0.23,0.144)	(-0.139,0.268)	(-0.244,0.117)	(-0.242,0.107)	(-0.245,0.118)	(-0.169,0.255)	(-0.205,0.228)	(-0.178,0.276)	(-0.147,0.32)	(-0.199,0.22)	(-0.032,0.485)	(-0.087,0.427)	(-0.218,0.194)	(-0.321,0.037)	(-0.238,0.168)	(-0.311,0.043)	(-0.301,0.075)	(-0.374,-0.032)
orbital floor fracture	(-0.259,0.1)	(-0.283,0.07)	(-0.43,-0.149)	(-0.703,-0.559)	(-0.489,-0.241)	(-0.326,-0.001)	(-0.373,-0.07)	(-0.392,-0.097)	(-0.416,-0.135)	(-0.391,-0.097)	(-0.433,-0.158)	(-0.38,-0.079)	(-0.427,-0.119)	(-0.419,-0.106)	(-0.311,0.061)	(-0.393,-0.069)	(-0.395,-0.07)	(-0.335,0.022)	(-0.404,-0.088)	(-0.347,0.002)	(-0.415,-0.1)	(-0.486,-0.214)	(-0.448,-0.154)	(-0.469,-0.186)
other binocular eye mvmt dis	(-0.221,0.076)	(-0.229,0.067)	(-0.529,-0.349)	(-0.865,-0.813)	(-0.569,-0.404)	(-0.287,-0.01)	(-0.281,-0.003)	(-0.408,-0.185)	(-0.278,0.002)	(-0.317,-0.064)	(-0.34,-0.086)	(-0.292,-0.014)	(-0.39,-0.101)	(-0.393,-0.106)	(-0.258,0.093)	(-0.303,0.025)	(-0.306,0.022)	(-0.229,0.142)	(-0.31,0.018)	(-0.386,-0.099)	(-0.331,-0.013)	(-0.376,-0.087)	(-0.316,0.008)	(-0.307,0.03)
other binocular vision disorders	(-0.235,0.069)	(-0.217,0.102)	(-0.481,-0.265)	(-0.897,-0.856)	(-0.71,-0.596)	(-0.158,0.194)	(-0.349,-0.076)	(-0.376,-0.129)	(-0.236,0.087)	(-0.453,-0.24)	(-0.502,-0.303)	(-0.411,-0.164)	(-0.449,-0.178)	(-0.34,-0.007)	(-0.023,0.487)	(-0.482,-0.224)	(-0.444,-0.171)	(-0.18,0.245)	(-0.439,-0.151)	(-0.535,-0.305)	(-0.41,-0.097)	(-0.476,-0.219)	(-0.425,-0.139)	(-0.458,-0.178)
other choroid disorders	(-0.182,0.047)	(-0.12,0.134)	(-0.374,-0.196)	(-0.673,-0.582)	(-0.459,-0.309)	(-0.147,0.094)	(-0.306,-0.113)	(-0.27,-0.068)	(-0.221,0)	(-0.362,-0.191)	(-0.305,-0.114)	(-0.232,-0.016)	(-0.408,-0.205)	(-0.271,-0.014)	(-0.182,0.104)	(-0.358,-0.138)	(-0.294,-0.055)	(-0.228,0.04)	(-0.363,-0.145)	(-0.243,0.014)	(-0.205,0.072)	(-0.385,-0.18)	(-0.305,-0.069)	(-0.281,-0.032)
other conjunctival disorders	(-0.156,0.055)	(-0.171,0.04)	(-0.474,-0.344)	(-0.778,-0.723)	(-0.533,-0.417)	(-0.247,-0.059)	(-0.268,-0.085)	(-0.366,-0.209)	(-0.298,-0.122)	(-0.312,-0.143)	(-0.336,-0.173)	(-0.256,-0.068)	(-0.359,-0.16)	(-0.348,-0.147)	(-0.244,-0.012)	(-0.263,-0.039)	(-0.335,-0.133)	(-0.233,0.002)	(-0.299,-0.083)	(-0.33,-0.126)	(-0.329,-0.123)	(-0.389,-0.206)	(-0.319,-0.111)	(-0.348,-0.146)
other corneal deformities	(-0.111,0.096)	(-0.07,0.155)	(-0.366,-0.217)	(-0.841,-0.805)	(-0.439,-0.304)	(-0.083,0.139)	(-0.232,-0.053)	(-0.177,0.018)	(-0.09,0.132)	(-0.215,-0.036)	(-0.109,0.103)	(0.004,0.249)	(-0.246,-0.03)	(-0.114,0.149)	(-0.008,0.283)	(-0.113,0.139)	(-0.041,0.241)	(0.052,0.363)	(-0.185,0.045)	(-0.066,0.205)	(0.043,0.354)	(-0.215,0.005)	(-0.039,0.241)	(-0.046,0.239)
other corneal disorders	(-0.138,0.087)	(-0.119,0.115)	(-0.395,-0.238)	(-0.678,-0.594)	(-0.44,-0.295)	(-0.224,-0.023)	(-0.226,-0.024)	(-0.29,-0.108)	(-0.231,-0.03)	(-0.261,-0.072)	(-0.271,-0.08)	(-0.214,-0.008)	(-0.275,-0.069)	(-0.242,-0.023)	(-0.15,0.092)	(-0.165,0.074)	(-0.261,-0.051)	(-0.184,0.048)	(-0.25,-0.037)	(-0.252,-0.041)	(-0.231,-0.011)	(-0.326,-0.136)	(-0.279,-0.072)	(-0.322,-0.128)
other endophthalmitis	(-0.208,-0.06)	(-0.253,-0.11)	(-0.342,-0.218)	(-0.541,-0.457)	(-0.398,-0.287)	(-0.216,-0.069)	(-0.343,-0.222)	(-0.274,-0.138)	(-0.061,0.124)	(-0.118,0.049)	(-0.062,0.119)	(-0.047,0.137)	(-0.346,-0.179)	(-0.388,-0.229)	(-0.274,-0.087)	(-0.386,-0.232)	(-0.356,-0.194)	(-0.227,-0.029)	(-0.373,-0.216)	(-0.24,-0.048)	(0.052,0.331)	(-0.067,0.172)	(0.067,0.348)	(0.011,0.277)
other eyelid degenerative disorders	(-0.138,0.164)	(-0.316,-0.072)	(-0.634,-0.509)	(-0.887,-0.849)	(-0.648,-0.532)	(-0.346,-0.122)	(-0.301,-0.056)	(-0.325,-0.09)	(-0.172,0.121)	(-0.241,0.023)	(-0.323,-0.085)	(-0.263,0.005)	(-0.369,-0.096)	(-0.428,-0.175)	(-0.392,-0.137)	(-0.417,-0.172)	(-0.516,-0.318)	(-0.39,-0.131)	(-0.302,0.001)	(-0.331,-0.04)	(-0.241,0.092)	(-0.381,-0.116)	(-0.435,-0.187)	(-0.419,-0.161)
other eyelid function disorders	(-0.193,0.174)	(-0.259,0.088)	(-0.504,-0.275)	(-0.856,-0.789)	(-0.536,-0.315)	(-0.187,0.198)	(-0.199,0.178)	(-0.158,0.236)	(0.049,0.561)	(-0.124,0.279)	(-0.145,0.266)	(-0.148,0.268)	(-0.404,-0.027)	(-0.264,0.208)	(0.008,0.646)	(-0.155,0.39)	(-0.047,0.573)	(0.041,0.721)	(-0.21,0.299)	(0.052,0.736)	(0.233,1.06)	(-0.183,0.335)	(-0.106,0.491)	(-0.167,0.395)
other hereditary corneal dystrophies	(-0.049,0.121)	(-0.06,0.112)	(-0.423,-0.319)	(-0.832,-0.801)	(-0.508,-0.42)	(-0.155,-0.004)	(-0.154,-0.002)	(-0.24,-0.106)	(-0.181,-0.034)	(-0.241,-0.108)	(-0.25,-0.116)	(-0.163,-0.011)	(-0.207,-0.051)	(-0.207,-0.05)	(-0.087,0.092)	(-0.166,-0.004)	(-0.25,-0.104)	(-0.11,0.063)	(-0.157,0.007)	(-0.156,0.007)	(-0.154,0.012)	(-0.263,-0.121)	(-0.215,-0.062)	(-0.23,-0.078)
other iris/CB disorders	(-0.242,-0.095)	(-0.127,0.056)	(-0.398,-0.273)	(-0.854,-0.825)	(-0.535,-0.442)	(-0.241,-0.088)	(-0.319,-0.188)	(-0.269,-0.123)	(-0.173,-0.001)	(-0.34,-0.216)	(-0.262,-0.112)	(-0.176,-0.004)	(-0.418,-0.287)	(-0.268,-0.09)	(-0.119,0.093)	(-0.289,-0.126)	(-0.243,-0.064)	(-0.158,0.042)	(-0.36,-0.214)	(-0.233,-0.052)	(-0.161,0.042)	(-0.335,-0.187)	(-0.164,0.036)	(-0.196,0)
other iris/CB vascular disorders	(-0.092,0.078)	(-0.113,0.055)	(-0.317,-0.191)	(-0.461,-0.36)	(-0.328,-0.203)	(-0.123,0.041)	(-0.146,0.015)	(-0.243,-0.103)	(-0.181,-0.027)	(-0.224,-0.081)	(-0.242,-0.1)	(-0.19,-0.039)	(-0.25,-0.097)	(-0.238,-0.081)	(-0.184,-0.019)	(-0.186,-0.021)	(-0.244,-0.091)	(-0.18,-0.014)	(-0.323,-0.184)	(-0.349,-0.217)	(-0.376,-0.248)	(-0.437,-0.323)	(-0.428,-0.312)	(-0.503,-0.401)
other non-diabetic proliferative retinopathy	(-0.133,-0.032)	(-0.14,-0.036)	(-0.311,-0.23)	(-0.534,-0.48)	(-0.349,-0.274)	(-0.115,-0.011)	(-0.137,-0.034)	(-0.241,-0.154)	(-0.128,-0.024)	(-0.165,-0.07)	(-0.246,-0.158)	(-0.109,-0.003)	(-0.233,-0.139)	(-0.223,-0.125)	(-0.07,0.046)	(-0.154,-0.05)	(-0.23,-0.137)	(-0.106,0.006)	(-0.107,0.006)	(-0.157,-0.055)	(-0.111,0.001)	(-0.198,-0.101)	(-0.211,-0.115)	(-0.175,-0.071)
other optic disc disorders	(-0.236,-0.064)	(-0.219,-0.04)	(-0.537,-0.434)	(-0.864,-0.834)	(-0.596,-0.506)	(-0.248,-0.078)	(-0.296,-0.139)	(-0.315,-0.165)	(-0.181,0.006)	(-0.293,-0.14)	(-0.185,0)	(-0.138,0.062)	(-0.395,-0.209)	(-0.366,-0.166)	(-0.321,-0.113)	(-0.457,-0.295)	(-0.407,-0.228)	(-0.263,-0.037)	(-0.4,-0.217)	(-0.303,-0.094)	(-0.212,0.033)	(-0.35,-0.157)	(-0.165,0.093)	(-0.219,0.026)
other optic nerve disorders	(-0.251,0.043)	(-0.265,0.026)	(-0.515,-0.326)	(-0.828,-0.76)	(-0.567,-0.399)	(-0.288,-0.007)	(-0.25,0.042)	(-0.347,-0.097)	(-0.253,0.038)	(-0.29,-0.02)	(-0.318,-0.053)	(-0.262,0.028)	(-0.373,-0.068)	(-0.388,-0.089)	(-0.301,0.037)	(-0.293,0.046)	(-0.363,-0.058)	(-0.314,0.02)	(-0.378,-0.076)	(-0.44,-0.171)	(-0.392,-0.099)	(-0.415,-0.139)	(-0.308,0.021)	(-0.405,-0.116)
other orbital disorders	(-0.145,0.121)	(-0.202,0.055)	(-0.462,-0.293)	(-0.783,-0.715)	(-0.554,-0.416)	(-0.285,-0.06)	(-0.337,-0.127)	(-0.35,-0.149)	(-0.25,-0.011)	(-0.307,-0.096)	(-0.318,-0.102)	(-0.209,0.047)	(-0.333,-0.106)	(-0.27,-0.012)	(-0.225,0.04)	(-0.222,0.046)	(-0.367,-0.155)	(-0.266,-0.014)	(-0.328,-0.095)	(-0.274,-0.029)	(-0.3,-0.057)	(-0.339,-0.116)	(-0.296,-0.053)	(-0.337,-0.104)
other postop complications	(-0.166,0.052)	(-0.197,0.018)	(-0.368,-0.196)	(-0.739,-0.67)	(-0.453,-0.308)	(-0.186,0.033)	(-0.265,-0.075)	(-0.319,-0.139)	(-0.267,-0.069)	(-0.089,0.155)	(-0.198,0.022)	(-0.166,0.061)	(-0.287,-0.083)	(-0.336,-0.141)	(-0.068,0.205)	(-0.217,0.003)	(-0.2,0.031)	(-0.119,0.138)	(-0.187,0.042)	(-0.095,0.168)	(-0.17,0.07)	(-0.175,0.06)	(-0.108,0.155)	(-0.278,-0.065)
other refraction/accommodation disorders	(-0.258,-0.066)	(-0.229,-0.019)	(-0.515,-0.384)	(-0.895,-0.867)	(-0.619,-0.518)	(-0.196,0.027)	(-0.274,-0.083)	(-0.308,-0.125)	(-0.143,0.098)	(-0.326,-0.157)	(-0.277,-0.078)	(-0.131,0.122)	(-0.321,-0.122)	(-0.244,-0.008)	(-0.065,0.223)	(-0.246,-0.026)	(-0.22,0.016)	(-0.062,0.235)	(-0.274,-0.06)	(-0.193,0.051)	(-0.095,0.197)	(-0.327,-0.132)	(-0.18,0.076)	(-0.075,0.231)
other retinal microvascular abnormalities	(-0.185,-0.021)	(-0.202,-0.038)	(-0.425,-0.309)	(-0.664,-0.598)	(-0.503,-0.406)	(-0.233,-0.078)	(-0.317,-0.182)	(-0.293,-0.153)	(-0.138,0.039)	(-0.305,-0.169)	(-0.284,-0.139)	(-0.197,-0.032)	(-0.4,-0.242)	(-0.413,-0.255)	(-0.294,-0.105)	(-0.495,-0.363)	(-0.487,-0.354)	(-0.318,-0.138)	(-0.454,-0.313)	(-0.331,-0.157)	(-0.186,0.031)	(-0.398,-0.243)	(-0.305,-0.122)	(-0.257,-0.057)
other scleral disorders	(-0.075,0.141)	(-0.088,0.13)	(-0.41,-0.273)	(-0.744,-0.685)	(-0.525,-0.417)	(-0.152,0.046)	(-0.132,0.071)	(-0.241,-0.068)	(-0.2,-0.015)	(-0.186,-0.003)	(-0.258,-0.087)	(-0.182,0.009)	(-0.229,-0.034)	(-0.204,0.002)	(-0.126,0.096)	(-0.217,-0.021)	(-0.317,-0.148)	(-0.164,0.047)	(-0.185,0.023)	(-0.247,-0.059)	(-0.201,-0.001)	(-0.277,-0.098)	(-0.237,-0.045)	(-0.261,-0.073)
other spec visual disturbances	(-0.255,0.085)	(-0.259,0.083)	(-0.514,-0.292)	(-0.776,-0.674)	(-0.56,-0.36)	(-0.311,0.008)	(-0.309,0.009)	(-0.415,-0.149)	(-0.315,-0.001)	(-0.335,-0.039)	(-0.349,-0.053)	(-0.302,0.018)	(-0.424,-0.099)	(-0.428,-0.1)	(-0.301,0.095)	(-0.268,0.143)	(-0.316,0.068)	(-0.243,0.191)	(-0.326,0.058)	(-0.386,-0.041)	(-0.327,0.056)	(-0.363,-0.01)	(-0.318,0.067)	(-0.351,0.022)
other subj visual disturb	(-0.096,0.166)	(-0.137,0.117)	(-0.429,-0.263)	(-0.716,-0.633)	(-0.477,-0.325)	(-0.192,0.045)	(-0.197,0.04)	(-0.292,-0.088)	(-0.205,0.028)	(-0.25,-0.034)	(-0.274,-0.062)	(-0.184,0.058)	(-0.241,0.002)	(-0.251,-0.009)	(-0.139,0.135)	(-0.151,0.121)	(-0.247,-0.007)	(-0.108,0.18)	(-0.154,0.119)	(-0.2,0.054)	(-0.168,0.102)	(-0.255,-0.02)	(-0.206,0.05)	(-0.204,0.054)
other vitreous opacities	(-0.144,0.11)	(-0.176,0.069)	(-0.456,-0.297)	(-0.764,-0.696)	(-0.527,-0.391)	(-0.235,-0.012)	(-0.24,-0.016)	(-0.337,-0.145)	(-0.265,-0.051)	(-0.308,-0.112)	(-0.314,-0.116)	(-0.253,-0.035)	(-0.34,-0.101)	(-0.357,-0.123)	(-0.241,0.03)	(-0.274,-0.017)	(-0.337,-0.105)	(-0.23,0.047)	(-0.293,-0.037)	(-0.328,-0.088)	(-0.314,-0.069)	(-0.36,-0.137)	(-0.309,-0.065)	(-0.337,-0.097)
other/unspec eye injuries	(-0.068,0.133)	(-0.164,0.019)	(-0.357,-0.218)	(-0.625,-0.546)	(-0.46,-0.347)	(-0.2,-0.032)	(-0.198,-0.026)	(-0.334,-0.194)	(-0.243,-0.08)	(-0.265,-0.112)	(-0.299,-0.148)	(-0.252,-0.089)	(-0.28,-0.111)	(-0.284,-0.115)	(-0.168,0.028)	(-0.199,-0.015)	(-0.309,-0.15)	(-0.236,-0.058)	(-0.205,-0.02)	(-0.267,-0.099)	(-0.253,-0.079)	(-0.3,-0.14)	(-0.285,-0.119)	(-0.328,-0.168)
other/unspec heterotropia	(-0.118,0.086)	(-0.11,0.099)	(-0.456,-0.328)	(-0.851,-0.816)	(-0.478,-0.358)	(-0.153,0.045)	(-0.203,-0.018)	(-0.295,-0.134)	(-0.197,-0.01)	(-0.251,-0.08)	(-0.274,-0.105)	(-0.213,-0.028)	(-0.262,-0.073)	(-0.248,-0.054)	(-0.144,0.075)	(-0.217,-0.019)	(-0.291,-0.111)	(-0.153,0.062)	(-0.256,-0.067)	(-0.281,-0.101)	(-0.238,-0.042)	(-0.309,-0.136)	(-0.265,-0.078)	(-0.292,-0.109)
other/unspec peripheral retinal degeneration	(-0.049,0.12)	(-0.071,0.099)	(-0.385,-0.276)	(-0.706,-0.654)	(-0.482,-0.39)	(-0.154,-0.004)	(-0.122,0.034)	(-0.202,-0.061)	(-0.127,0.03)	(-0.219,-0.083)	(-0.233,-0.098)	(-0.168,-0.02)	(-0.237,-0.088)	(-0.226,-0.073)	(-0.116,0.057)	(-0.165,-0.003)	(-0.251,-0.108)	(-0.134,0.035)	(-0.164,-0.001)	(-0.174,-0.015)	(-0.169,-0.008)	(-0.263,-0.122)	(-0.223,-0.073)	(-0.23,-0.079)
other/unspec retinal disorders	(-0.164,0.087)	(-0.182,0.069)	(-0.491,-0.337)	(-0.801,-0.741)	(-0.572,-0.443)	(-0.25,-0.023)	(-0.23,0.004)	(-0.327,-0.127)	(-0.229,0.007)	(-0.278,-0.063)	(-0.306,-0.095)	(-0.256,-0.028)	(-0.313,-0.085)	(-0.304,-0.069)	(-0.217,0.042)	(-0.24,0.012)	(-0.33,-0.109)	(-0.217,0.044)	(-0.261,-0.014)	(-0.308,-0.08)	(-0.259,-0.012)	(-0.342,-0.126)	(-0.322,-0.097)	(-0.337,-0.114)
other/unspec strabismus	(-0.178,0.031)	(-0.236,-0.039)	(-0.545,-0.429)	(-0.879,-0.848)	(-0.636,-0.546)	(-0.336,-0.169)	(-0.36,-0.198)	(-0.472,-0.341)	(-0.346,-0.178)	(-0.393,-0.243)	(-0.39,-0.234)	(-0.284,-0.095)	(-0.38,-0.206)	(-0.424,-0.262)	(-0.324,-0.137)	(-0.313,-0.121)	(-0.437,-0.282)	(-0.325,-0.138)	(-0.365,-0.19)	(-0.407,-0.246)	(-0.364,-0.185)	(-0.412,-0.253)	(-0.332,-0.146)	(-0.377,-0.198)
panophthalmitis	(-0.07,0.368)	(-0.266,0.088)	(-0.32,-0.008)	(-0.487,-0.258)	(-0.426,-0.17)	(-0.321,-0.022)	(-0.314,-0.008)	(-0.325,-0.023)	(-0.385,-0.115)	(-0.444,-0.203)	(-0.442,-0.197)	(-0.333,-0.024)	(-0.317,0.024)	(-0.505,-0.258)	(-0.372,-0.061)	(-0.41,-0.127)	(-0.535,-0.31)	(-0.467,-0.215)	(-0.402,-0.12)	(-0.493,-0.246)	(-0.479,-0.235)	(-0.542,-0.331)	(-0.502,-0.265)	(-0.602,-0.407)
panuveitis	(-0.096,0.067)	(-0.14,0.016)	(-0.331,-0.211)	(-0.494,-0.405)	(-0.282,-0.156)	(-0.093,0.07)	(-0.127,0.031)	(-0.226,-0.089)	(-0.131,0.026)	(-0.188,-0.045)	(-0.202,-0.06)	(-0.148,0.005)	(-0.196,-0.02)	(-0.242,-0.075)	(-0.128,0.063)	(-0.127,0.063)	(-0.214,-0.043)	(-0.061,0.143)	(-0.133,0.057)	(-0.175,0.005)	(-0.126,0.066)	(-0.206,-0.036)	(-0.165,0.016)	(-0.186,-0.009)
papilledema	(-0.197,0.061)	(-0.181,0.09)	(-0.41,-0.22)	(-0.678,-0.573)	(-0.457,-0.282)	(-0.228,0.023)	(-0.214,0.041)	(-0.302,-0.078)	(-0.233,0.017)	(-0.287,-0.061)	(-0.314,-0.091)	(-0.238,0.011)	(-0.309,-0.066)	(-0.288,-0.031)	(-0.205,0.076)	(-0.205,0.079)	(-0.301,-0.054)	(-0.225,0.052)	(-0.259,0.006)	(-0.274,-0.017)	(-0.263,0.001)	(-0.356,-0.129)	(-0.321,-0.079)	(-0.333,-0.094)
PDR w/ DME	(-0.108,0.061)	(-0.15,0.012)	(-0.321,-0.193)	(-0.459,-0.358)	(-0.33,-0.206)	(-0.155,0.004)	(-0.184,-0.031)	(-0.277,-0.143)	(-0.188,-0.036)	(-0.215,-0.07)	(-0.228,-0.084)	(-0.165,-0.008)	(-0.253,-0.082)	(-0.285,-0.12)	(-0.187,-0.002)	(-0.178,0.008)	(-0.243,-0.072)	(-0.162,0.03)	(-0.223,-0.043)	(-0.27,-0.104)	(-0.231,-0.056)	(-0.281,-0.12)	(-0.231,-0.057)	(-0.235,-0.06)
PDR w/o DME	(-0.072,0.106)	(-0.104,0.068)	(-0.344,-0.22)	(-0.573,-0.492)	(-0.363,-0.243)	(-0.091,0.083)	(-0.11,0.061)	(-0.23,-0.085)	(-0.146,0.017)	(-0.211,-0.064)	(-0.203,-0.053)	(-0.121,0.049)	(-0.198,-0.01)	(-0.221,-0.039)	(-0.127,0.076)	(-0.138,0.06)	(-0.197,-0.013)	(-0.075,0.141)	(-0.116,0.09)	(-0.179,0.011)	(-0.141,0.059)	(-0.222,-0.045)	(-0.163,0.031)	(-0.163,0.034)
PDR, stable	(-0.147,0.077)	(-0.086,0.167)	(-0.403,-0.242)	(-0.729,-0.658)	(-0.396,-0.234)	(-0.114,0.13)	(-0.156,0.072)	(-0.204,0.013)	(-0.09,0.166)	(-0.272,-0.083)	(-0.216,0.004)	(-0.135,0.113)	(-0.31,-0.103)	(-0.21,0.043)	(-0.095,0.186)	(-0.25,-0.026)	(-0.228,0.012)	(-0.106,0.177)	(-0.241,-0.006)	(-0.175,0.083)	(-0.09,0.205)	(-0.317,-0.114)	(-0.184,0.08)	(-0.166,0.109)
posterior synechiae (iris)	(-0.095,0.064)	(-0.13,0.024)	(-0.381,-0.273)	(-0.644,-0.582)	(-0.438,-0.342)	(-0.201,-0.064)	(-0.219,-0.084)	(-0.283,-0.16)	(-0.21,-0.073)	(-0.215,-0.082)	(-0.226,-0.092)	(-0.156,-0.007)	(-0.213,-0.044)	(-0.239,-0.074)	(-0.182,-0.008)	(-0.185,-0.014)	(-0.296,-0.149)	(-0.194,-0.024)	(-0.229,-0.067)	(-0.226,-0.063)	(-0.222,-0.058)	(-0.28,-0.13)	(-0.244,-0.085)	(-0.23,-0.064)
posterior uveitis	(-0.036,0.091)	(-0.063,0.064)	(-0.297,-0.203)	(-0.49,-0.423)	(-0.292,-0.199)	(-0.051,0.074)	(-0.07,0.053)	(-0.171,-0.062)	(-0.058,0.067)	(-0.147,-0.036)	(-0.161,-0.05)	(-0.071,0.052)	(-0.14,-0.016)	(-0.13,-0.002)	(-0.035,0.105)	(-0.065,0.069)	(-0.154,-0.033)	(-0.016,0.126)	(-0.047,0.091)	(-0.069,0.064)	(-0.019,0.124)	(-0.123,0.002)	(-0.091,0.039)	(-0.068,0.067)
PRAO	(-0.118,0.032)	(-0.137,0.014)	(-0.424,-0.326)	(-0.685,-0.631)	(-0.485,-0.398)	(-0.205,-0.07)	(-0.195,-0.055)	(-0.3,-0.181)	(-0.237,-0.104)	(-0.325,-0.212)	(-0.316,-0.199)	(-0.239,-0.106)	(-0.3,-0.17)	(-0.287,-0.152)	(-0.207,-0.058)	(-0.283,-0.148)	(-0.343,-0.221)	(-0.231,-0.087)	(-0.261,-0.121)	(-0.299,-0.17)	(-0.249,-0.107)	(-0.345,-0.225)	(-0.297,-0.166)	(-0.299,-0.166)
presbyopia	(-0.147,0.073)	(-0.183,0.027)	(-0.513,-0.39)	(-0.92,-0.9)	(-0.603,-0.503)	(-0.23,-0.033)	(-0.2,0.005)	(-0.31,-0.137)	(-0.213,-0.012)	(-0.252,-0.064)	(-0.263,-0.077)	(-0.21,-0.007)	(-0.303,-0.082)	(-0.313,-0.096)	(-0.197,0.052)	(-0.233,0.005)	(-0.298,-0.081)	(-0.187,0.069)	(-0.26,-0.027)	(-0.304,-0.089)	(-0.265,-0.035)	(-0.319,-0.111)	(-0.242,-0.006)	(-0.264,-0.032)
prosthetic/implant/graft other mech compl	(-0.13,-0.03)	(-0.139,-0.038)	(-0.347,-0.274)	(-0.615,-0.573)	(-0.376,-0.308)	(-0.099,0.003)	(-0.109,-0.008)	(-0.189,-0.1)	(-0.085,0.02)	(-0.168,-0.078)	(-0.187,-0.097)	(-0.127,-0.028)	(-0.239,-0.138)	(-0.237,-0.134)	(-0.183,-0.076)	(-0.208,-0.105)	(-0.269,-0.176)	(-0.136,-0.024)	(-0.166,-0.058)	(-0.207,-0.105)	(-0.121,-0.006)	(-0.209,-0.109)	(-0.201,-0.097)	(-0.187,-0.08)
pterygium	(-0.114,0.086)	(-0.113,0.092)	(-0.433,-0.308)	(-0.821,-0.781)	(-0.562,-0.466)	(-0.268,-0.104)	(-0.248,-0.077)	(-0.309,-0.158)	(-0.238,-0.065)	(-0.282,-0.129)	(-0.301,-0.145)	(-0.24,-0.065)	(-0.276,-0.105)	(-0.263,-0.087)	(-0.163,0.032)	(-0.191,-0.006)	(-0.284,-0.121)	(-0.167,0.028)	(-0.224,-0.042)	(-0.236,-0.062)	(-0.234,-0.053)	(-0.3,-0.143)	(-0.262,-0.091)	(-0.28,-0.109)
ptosis	(-0.101,0.114)	(-0.14,0.067)	(-0.456,-0.327)	(-0.832,-0.792)	(-0.558,-0.455)	(-0.225,-0.042)	(-0.227,-0.043)	(-0.328,-0.169)	(-0.277,-0.105)	(-0.293,-0.129)	(-0.288,-0.12)	(-0.221,-0.034)	(-0.291,-0.085)	(-0.297,-0.09)	(-0.166,0.077)	(-0.188,0.045)	(-0.267,-0.057)	(-0.144,0.106)	(-0.21,0.021)	(-0.244,-0.023)	(-0.223,0.003)	(-0.295,-0.096)	(-0.234,-0.014)	(-0.247,-0.025)
puckering of macula	(-0.072,0.057)	(-0.095,0.032)	(-0.4,-0.317)	(-0.724,-0.685)	(-0.462,-0.388)	(-0.132,-0.011)	(-0.129,-0.007)	(-0.235,-0.129)	(-0.16,-0.043)	(-0.252,-0.15)	(-0.266,-0.165)	(-0.19,-0.076)	(-0.252,-0.139)	(-0.253,-0.138)	(-0.144,-0.014)	(-0.214,-0.095)	(-0.287,-0.179)	(-0.157,-0.028)	(-0.175,-0.05)	(-0.201,-0.08)	(-0.163,-0.036)	(-0.276,-0.169)	(-0.237,-0.122)	(-0.237,-0.122)
pupillary function anomalies	(-0.172,0.091)	(-0.247,-0.008)	(-0.516,-0.365)	(-0.855,-0.81)	(-0.581,-0.451)	(-0.319,-0.105)	(-0.301,-0.081)	(-0.4,-0.214)	(-0.339,-0.134)	(-0.361,-0.165)	(-0.324,-0.113)	(-0.26,-0.026)	(-0.32,-0.055)	(-0.369,-0.123)	(-0.28,-0.004)	(-0.266,0.014)	(-0.283,-0.009)	(-0.185,0.131)	(-0.239,0.058)	(-0.329,-0.074)	(-0.332,-0.077)	(-0.382,-0.151)	(-0.262,0.021)	(-0.273,0.011)
RD w/ breaks or defects	(-0.121,-0.011)	(-0.057,0.067)	(-0.298,-0.207)	(-0.595,-0.545)	(-0.349,-0.267)	(-0.041,0.083)	(-0.128,-0.018)	(-0.155,-0.048)	(-0.059,0.064)	(-0.209,-0.113)	(-0.178,-0.071)	(-0.076,0.046)	(-0.237,-0.131)	(-0.141,-0.014)	(-0.021,0.121)	(-0.204,-0.093)	(-0.189,-0.073)	(-0.022,0.12)	(-0.17,-0.054)	(-0.099,0.03)	(-0.024,0.119)	(-0.225,-0.118)	(-0.119,0.007)	(-0.084,0.051)
RD, other	(-0.072,0.084)	(-0.09,0.069)	(-0.387,-0.283)	(-0.716,-0.669)	(-0.428,-0.334)	(-0.098,0.053)	(-0.135,0.012)	(-0.262,-0.141)	(-0.188,-0.05)	(-0.229,-0.105)	(-0.255,-0.13)	(-0.192,-0.052)	(-0.222,-0.084)	(-0.224,-0.083)	(-0.093,0.067)	(-0.164,-0.018)	(-0.275,-0.15)	(-0.131,0.022)	(-0.122,0.034)	(-0.179,-0.037)	(-0.132,0.022)	(-0.257,-0.131)	(-0.222,-0.086)	(-0.207,-0.063)
RD, serous	(-0.146,-0.072)	(-0.094,-0.009)	(-0.269,-0.203)	(-0.572,-0.534)	(-0.325,-0.264)	(-0.041,0.047)	(-0.167,-0.094)	(-0.17,-0.095)	(-0.04,0.051)	(-0.197,-0.128)	(-0.177,-0.102)	(-0.063,0.025)	(-0.27,-0.196)	(-0.167,-0.077)	(-0.018,0.087)	(-0.216,-0.136)	(-0.19,-0.105)	(-0.023,0.082)	(-0.196,-0.113)	(-0.118,-0.027)	(0.011,0.121)	(-0.264,-0.191)	(-0.13,-0.038)	(-0.085,0.015)
RD, traction	(-0.113,-0.009)	(-0.082,0.029)	(-0.268,-0.181)	(-0.51,-0.452)	(-0.304,-0.222)	(-0.033,0.083)	(-0.103,0.003)	(-0.154,-0.054)	(-0.034,0.082)	(-0.162,-0.064)	(-0.141,-0.039)	(-0.019,0.099)	(-0.203,-0.089)	(-0.126,0.001)	(-0.009,0.135)	(-0.149,-0.028)	(-0.151,-0.03)	(-0.008,0.136)	(-0.129,-0.004)	(-0.088,0.042)	(0.006,0.153)	(-0.194,-0.08)	(-0.083,0.049)	(-0.057,0.081)
recession of chamber angle	(-0.095,0.096)	(-0.088,0.112)	(-0.395,-0.264)	(-0.763,-0.712)	(-0.466,-0.354)	(-0.131,0.059)	(-0.136,0.054)	(-0.259,-0.102)	(-0.107,0.094)	(-0.159,0.019)	(-0.279,-0.125)	(-0.1,0.101)	(-0.172,0.015)	(-0.203,-0.016)	(-0.057,0.159)	(-0.125,0.078)	(-0.199,-0.018)	(-0.109,0.097)	(-0.149,0.051)	(-0.191,-0.008)	(-0.136,0.069)	(-0.226,-0.05)	(-0.165,0.026)	(-0.167,0.033)
retained foreign body - eyelid	(-0.041,0.236)	(0,0.309)	(-0.348,-0.168)	(-0.574,-0.461)	(-0.321,-0.145)	(-0.116,0.117)	(-0.185,0.043)	(-0.251,-0.054)	(-0.147,0.092)	(-0.231,-0.029)	(-0.208,0.019)	(-0.163,0.087)	(-0.154,0.111)	(-0.024,0.3)	(-0.017,0.277)	(0.032,0.332)	(-0.146,0.098)	(-0.036,0.245)	(-0.067,0.219)	(-0.182,0.057)	(-0.074,0.21)	(-0.196,0.033)	(-0.124,0.149)	(-0.159,0.113)
retained IOFB, nonmagnetic	(-0.338,-0.164)	(-0.348,-0.168)	(-0.465,-0.317)	(-0.658,-0.566)	(-0.446,-0.299)	(-0.339,-0.155)	(-0.341,-0.161)	(-0.425,-0.273)	(-0.346,-0.164)	(-0.383,-0.226)	(-0.335,-0.156)	(-0.314,-0.122)	(-0.503,-0.351)	(-0.407,-0.216)	(-0.275,-0.038)	(-0.434,-0.255)	(-0.396,-0.206)	(-0.324,-0.105)	(-0.417,-0.232)	(-0.402,-0.216)	(-0.324,-0.103)	(-0.507,-0.358)	(-0.42,-0.236)	(-0.392,-0.192)
retinal breaks or defects w/o RD	(-0.172,0.079)	(-0.184,0.069)	(-0.425,-0.25)	(-0.691,-0.598)	(-0.488,-0.334)	(-0.204,0.038)	(-0.218,0.022)	(-0.311,-0.101)	(-0.234,-0.001)	(-0.291,-0.079)	(-0.308,-0.102)	(-0.275,-0.055)	(-0.35,-0.107)	(-0.347,-0.1)	(-0.24,0.044)	(-0.264,0.008)	(-0.33,-0.085)	(-0.235,0.051)	(-0.289,-0.023)	(-0.314,-0.058)	(-0.265,0.008)	(-0.327,-0.081)	(-0.296,-0.036)	(-0.329,-0.078)
retinal edema	(-0.198,0)	(-0.17,0.04)	(-0.382,-0.228)	(-0.626,-0.533)	(-0.432,-0.292)	(-0.163,0.048)	(-0.238,-0.046)	(-0.282,-0.103)	(-0.183,0.024)	(-0.302,-0.13)	(-0.26,-0.074)	(-0.15,0.069)	(-0.335,-0.116)	(-0.266,-0.018)	(-0.18,0.094)	(-0.313,-0.087)	(-0.317,-0.091)	(-0.156,0.13)	(-0.281,-0.038)	(-0.249,0.003)	(-0.164,0.122)	(-0.333,-0.113)	(-0.219,0.046)	(-0.168,0.117)
retinal hemorrhage	(-0.174,-0.04)	(-0.17,-0.032)	(-0.399,-0.301)	(-0.675,-0.622)	(-0.48,-0.396)	(-0.229,-0.104)	(-0.288,-0.172)	(-0.266,-0.146)	(-0.111,0.038)	(-0.256,-0.136)	(-0.23,-0.103)	(-0.13,0.016)	(-0.338,-0.199)	(-0.291,-0.138)	(-0.205,-0.036)	(-0.375,-0.245)	(-0.362,-0.229)	(-0.216,-0.051)	(-0.318,-0.174)	(-0.204,-0.036)	(-0.069,0.135)	(-0.271,-0.119)	(-0.137,0.048)	(-0.13,0.06)
retinal ischemia	(-0.148,-0.01)	(-0.183,-0.048)	(-0.38,-0.28)	(-0.574,-0.505)	(-0.422,-0.33)	(-0.228,-0.104)	(-0.209,-0.08)	(-0.306,-0.193)	(-0.204,-0.074)	(-0.286,-0.172)	(-0.311,-0.199)	(-0.221,-0.095)	(-0.316,-0.194)	(-0.318,-0.196)	(-0.246,-0.113)	(-0.253,-0.121)	(-0.33,-0.213)	(-0.241,-0.107)	(-0.262,-0.131)	(-0.285,-0.16)	(-0.252,-0.119)	(-0.338,-0.223)	(-0.323,-0.204)	(-0.295,-0.17)
retinal microaneurysms	(-0.282,-0.1)	(-0.253,-0.055)	(-0.482,-0.347)	(-0.763,-0.703)	(-0.569,-0.458)	(-0.32,-0.142)	(-0.384,-0.226)	(-0.391,-0.234)	(-0.345,-0.173)	(-0.46,-0.324)	(-0.41,-0.257)	(-0.361,-0.193)	(-0.502,-0.347)	(-0.421,-0.234)	(-0.365,-0.161)	(-0.478,-0.314)	(-0.454,-0.282)	(-0.341,-0.132)	(-0.471,-0.305)	(-0.401,-0.211)	(-0.383,-0.185)	(-0.542,-0.4)	(-0.431,-0.25)	(-0.424,-0.239)
retinal neovascularization	(-0.153,0.053)	(-0.089,0.141)	(-0.286,-0.109)	(-0.492,-0.367)	(-0.32,-0.155)	(-0.101,0.124)	(-0.166,0.04)	(-0.186,0.016)	(-0.092,0.137)	(-0.217,-0.027)	(-0.178,0.03)	(-0.07,0.165)	(-0.243,0.005)	(-0.153,0.133)	(-0.045,0.274)	(-0.216,0.043)	(-0.204,0.058)	(-0.037,0.284)	(-0.156,0.125)	(-0.093,0.207)	(-0.025,0.303)	(-0.235,0.016)	(-0.117,0.179)	(-0.068,0.247)
retinal telangiectasis	(-0.182,0.025)	(-0.128,0.094)	(-0.396,-0.243)	(-0.69,-0.615)	(-0.431,-0.291)	(-0.131,0.089)	(-0.216,-0.019)	(-0.283,-0.105)	(-0.2,0.002)	(-0.339,-0.181)	(-0.287,-0.111)	(-0.219,-0.022)	(-0.374,-0.166)	(-0.264,-0.015)	(-0.191,0.077)	(-0.307,-0.086)	(-0.265,-0.027)	(-0.191,0.079)	(-0.316,-0.089)	(-0.274,-0.034)	(-0.224,0.033)	(-0.372,-0.176)	(-0.227,0.022)	(-0.297,-0.064)
retinal vascular changes	(-0.161,0.054)	(-0.193,0.016)	(-0.446,-0.305)	(-0.739,-0.673)	(-0.5,-0.375)	(-0.201,0)	(-0.177,0.03)	(-0.269,-0.087)	(-0.202,-0.001)	(-0.275,-0.097)	(-0.301,-0.128)	(-0.207,-0.007)	(-0.272,-0.071)	(-0.304,-0.107)	(-0.22,-0.005)	(-0.289,-0.095)	(-0.379,-0.209)	(-0.282,-0.086)	(-0.296,-0.102)	(-0.298,-0.108)	(-0.324,-0.138)	(-0.385,-0.22)	(-0.343,-0.164)	(-0.371,-0.198)
retinal vasculitis	(-0.089,0.039)	(-0.067,0.073)	(-0.253,-0.142)	(-0.517,-0.448)	(-0.315,-0.219)	(0.004,0.153)	(-0.124,0.001)	(-0.192,-0.077)	(-0.032,0.112)	(-0.187,-0.075)	(-0.193,-0.078)	(-0.031,0.113)	(-0.198,-0.065)	(-0.148,-0.001)	(0.085,0.273)	(-0.156,-0.017)	(-0.154,-0.014)	(0.098,0.291)	(-0.113,0.034)	(-0.095,0.055)	(0.055,0.238)	(-0.165,-0.029)	(-0.118,0.029)	(-0.012,0.159)
retinoschisis / retinal cysts	(-0.173,0.078)	(-0.172,0.084)	(-0.439,-0.269)	(-0.739,-0.661)	(-0.514,-0.369)	(-0.193,0.051)	(-0.193,0.054)	(-0.287,-0.073)	(-0.224,0.011)	(-0.29,-0.08)	(-0.315,-0.112)	(-0.271,-0.05)	(-0.369,-0.132)	(-0.356,-0.112)	(-0.243,0.04)	(-0.262,0.011)	(-0.34,-0.1)	(-0.233,0.053)	(-0.288,-0.021)	(-0.299,-0.037)	(-0.266,0.006)	(-0.318,-0.072)	(-0.31,-0.058)	(-0.333,-0.084)
retrolental fibroplasia	(-0.213,0.167)	(-0.192,0.229)	(-0.532,-0.294)	(-0.884,-0.829)	(-0.568,-0.367)	(-0.176,0.235)	(-0.068,0.408)	(-0.24,0.147)	(-0.331,0.033)	(-0.311,0.037)	(-0.439,-0.154)	(-0.296,0.08)	(-0.34,0.021)	(-0.208,0.272)	(-0.117,0.391)	(-0.209,0.222)	(-0.314,0.049)	(-0.066,0.477)	(0.038,0.651)	(-0.153,0.333)	(-0.008,0.584)	(-0.056,0.484)	(-0.144,0.352)	(-0.225,0.257)
ROP, stage 0	(-0.27,-0.143)	(-0.199,-0.049)	(-0.304,-0.175)	(-0.461,-0.366)	(-0.336,-0.212)	(-0.173,-0.016)	(-0.279,-0.15)	(-0.245,-0.106)	(-0.173,-0.017)	(-0.344,-0.228)	(-0.245,-0.099)	(-0.142,0.028)	(-0.339,-0.204)	(-0.279,-0.121)	(-0.173,0.007)	(-0.34,-0.203)	(-0.168,0.015)	(-0.046,0.169)	(-0.268,-0.116)	(-0.129,0.062)	(-0.08,0.125)	(-0.315,-0.174)	(-0.088,0.117)	(-0.1,0.106)
ROP, stage 1	(-0.225,0.033)	(-0.234,0.023)	(-0.273,-0.024)	(-0.285,-0.046)	(-0.281,-0.042)	(-0.073,0.245)	(-0.217,0.041)	(-0.297,-0.063)	(-0.109,0.193)	(-0.166,0.108)	(-0.315,-0.088)	(-0.217,0.054)	(-0.196,0.101)	(-0.273,-0.005)	(-0.201,0.099)	(-0.324,-0.075)	(-0.267,0)	(-0.033,0.327)	(-0.135,0.179)	(-0.2,0.088)	(-0.057,0.29)	(-0.075,0.259)	(-0.107,0.217)	(-0.185,0.122)
ROP, stage 2	(-0.404,-0.089)	(-0.259,0.171)	(-0.252,0.163)	(-0.411,-0.104)	(-0.3,0.085)	(-0.189,0.293)	(-0.235,0.19)	(-0.126,0.391)	(-0.19,0.296)	(-0.231,0.181)	(-0.138,0.373)	(0,0.606)	(-0.436,-0.058)	(-0.179,0.444)	(-0.257,0.279)	(-0.43,-0.054)	(-0.228,0.313)	(0.037,0.817)	(-0.335,0.135)	(-0.079,0.614)	(-0.068,0.65)	(-0.228,0.301)	(-0.19,0.422)	(-0.202,0.423)
ROP, stage 3	(-0.109,0.322)	(-0.065,0.422)	(-0.234,0.139)	(-0.557,-0.345)	(-0.369,-0.078)	(-0.174,0.243)	(0.182,0.79)	(-0.133,0.276)	(-0.06,0.405)	(-0.177,0.205)	(-0.085,0.373)	(-0.02,0.516)	(-0.127,0.343)	(-0.082,0.436)	(0.006,0.552)	(-0.108,0.367)	(-0.299,0.06)	(0,0.551)	(-0.02,0.531)	(-0.175,0.259)	(-0.115,0.376)	(-0.142,0.302)	(-0.089,0.416)	(-0.144,0.368)
ROP, stage unspec	(-0.063,0.344)	(0.001,0.454)	(-0.285,0.028)	(-0.672,-0.532)	(-0.427,-0.179)	(-0.144,0.224)	(-0.148,0.216)	(-0.215,0.114)	(-0.145,0.226)	(-0.237,0.079)	(-0.223,0.113)	(-0.133,0.247)	(-0.206,0.267)	(0.029,0.668)	(0.053,0.682)	(-0.16,0.339)	(-0.192,0.29)	(-0.097,0.439)	(-0.189,0.288)	(-0.135,0.362)	(-0.123,0.397)	(-0.337,0.043)	(-0.204,0.267)	(-0.201,0.28)
RPE detachment, hemorrhagic	(-0.111,0.136)	(-0.152,0.091)	(-0.242,-0.028)	(-0.351,-0.168)	(-0.198,0.028)	(-0.088,0.176)	(-0.157,0.088)	(-0.217,0.004)	(-0.096,0.167)	(-0.155,0.083)	(-0.187,0.047)	(-0.095,0.168)	(-0.289,-0.07)	(-0.206,0.045)	(-0.147,0.116)	(-0.174,0.083)	(-0.246,-0.012)	(-0.133,0.142)	(-0.204,0.048)	(-0.25,-0.018)	(-0.188,0.071)	(-0.279,-0.056)	(-0.221,0.024)	(-0.211,0.038)
RPE detachment, serous	(-0.11,0.024)	(-0.133,0.001)	(-0.352,-0.253)	(-0.536,-0.466)	(-0.382,-0.289)	(-0.168,-0.042)	(-0.193,-0.071)	(-0.263,-0.152)	(-0.189,-0.065)	(-0.274,-0.166)	(-0.278,-0.169)	(-0.186,-0.063)	(-0.271,-0.151)	(-0.272,-0.15)	(-0.199,-0.066)	(-0.236,-0.11)	(-0.304,-0.19)	(-0.192,-0.059)	(-0.235,-0.108)	(-0.258,-0.136)	(-0.199,-0.066)	(-0.308,-0.194)	(-0.288,-0.171)	(-0.267,-0.145)
scleritis	(-0.075,0.065)	(-0.103,0.037)	(-0.345,-0.246)	(-0.556,-0.489)	(-0.331,-0.23)	(-0.156,-0.028)	(-0.126,0.008)	(-0.199,-0.078)	(-0.124,0.011)	(-0.176,-0.053)	(-0.215,-0.096)	(-0.099,0.04)	(-0.172,-0.036)	(-0.176,-0.037)	(-0.053,0.103)	(-0.072,0.081)	(-0.187,-0.053)	(-0.062,0.094)	(-0.096,0.054)	(-0.14,0.002)	(-0.128,0.02)	(-0.175,-0.039)	(-0.164,-0.026)	(-0.15,-0.007)
secondary uveitis - infectious	(-0.207,0.027)	(-0.172,0.08)	(-0.355,-0.163)	(-0.534,-0.395)	(-0.32,-0.12)	(-0.14,0.117)	(-0.188,0.057)	(-0.255,-0.034)	(-0.198,0.044)	(-0.225,0.003)	(-0.257,-0.036)	(-0.18,0.067)	(-0.273,-0.037)	(-0.254,-0.005)	(-0.174,0.096)	(-0.174,0.099)	(-0.289,-0.057)	(-0.156,0.121)	(-0.177,0.096)	(-0.224,0.032)	(-0.198,0.067)	(-0.267,-0.027)	(-0.257,-0.014)	(-0.287,-0.051)
secondary uveitis - noninfectious	(-0.095,0.07)	(-0.125,0.037)	(-0.318,-0.196)	(-0.551,-0.469)	(-0.392,-0.283)	(-0.237,-0.1)	(-0.239,-0.101)	(-0.29,-0.163)	(-0.234,-0.095)	(-0.272,-0.142)	(-0.261,-0.126)	(-0.197,-0.05)	(-0.255,-0.107)	(-0.243,-0.09)	(-0.153,0.016)	(-0.174,-0.011)	(-0.249,-0.1)	(-0.137,0.035)	(-0.217,-0.062)	(-0.221,-0.069)	(-0.226,-0.072)	(-0.299,-0.162)	(-0.259,-0.111)	(-0.282,-0.14)
superficial punctate keratitis	(-0.111,0.093)	(-0.133,0.069)	(-0.436,-0.306)	(-0.775,-0.723)	(-0.498,-0.382)	(-0.195,-0.007)	(-0.209,-0.025)	(-0.307,-0.147)	(-0.23,-0.051)	(-0.251,-0.081)	(-0.257,-0.086)	(-0.193,-0.006)	(-0.261,-0.075)	(-0.242,-0.049)	(-0.142,0.074)	(-0.188,0.018)	(-0.272,-0.089)	(-0.173,0.037)	(-0.216,-0.017)	(-0.247,-0.057)	(-0.249,-0.058)	(-0.343,-0.178)	(-0.279,-0.098)	(-0.303,-0.125)
sympathetic uveitis	(-0.29,0.005)	(-0.299,0)	(-0.48,-0.268)	(-0.596,-0.42)	(-0.445,-0.203)	(-0.242,0.096)	(-0.283,0.029)	(-0.457,-0.234)	(-0.332,-0.048)	(-0.321,-0.037)	(-0.339,-0.043)	(-0.275,0.049)	(-0.383,-0.078)	(-0.4,-0.098)	(-0.319,0.016)	(-0.181,0.245)	(-0.249,0.143)	(-0.234,0.176)	(-0.355,-0.018)	(-0.434,-0.158)	(-0.403,-0.104)	(-0.413,-0.117)	(-0.298,0.081)	(-0.455,-0.16)
toxoplasma oculopathy	(-0.066,0.069)	(-0.1,0.036)	(-0.369,-0.277)	(-0.642,-0.592)	(-0.409,-0.325)	(-0.12,0.007)	(-0.153,-0.027)	(-0.2,-0.086)	(-0.123,0.009)	(-0.197,-0.085)	(-0.239,-0.128)	(-0.199,-0.079)	(-0.236,-0.119)	(-0.184,-0.055)	(-0.149,-0.018)	(-0.159,-0.031)	(-0.269,-0.158)	(-0.164,-0.037)	(-0.167,-0.038)	(-0.229,-0.113)	(-0.117,0.022)	(-0.249,-0.139)	(-0.212,-0.091)	(-0.204,-0.078)
transient visual loss	(-0.115,0.141)	(-0.088,0.18)	(-0.434,-0.271)	(-0.689,-0.6)	(-0.414,-0.246)	(-0.153,0.092)	(-0.129,0.123)	(-0.241,-0.026)	(-0.184,0.052)	(-0.22,0.001)	(-0.212,0.015)	(-0.182,0.058)	(-0.25,-0.012)	(-0.248,-0.004)	(-0.106,0.175)	(-0.164,0.098)	(-0.231,0.013)	(-0.112,0.169)	(-0.191,0.065)	(-0.189,0.065)	(-0.226,0.019)	(-0.273,-0.048)	(-0.229,0.017)	(-0.215,0.038)
TRAO	(-0.064,0.195)	(-0.042,0.221)	(-0.381,-0.216)	(-0.63,-0.53)	(-0.38,-0.214)	(-0.159,0.067)	(-0.102,0.149)	(-0.19,0.028)	(-0.212,0.009)	(-0.186,0.035)	(-0.331,-0.147)	(-0.075,0.207)	(-0.104,0.168)	(-0.087,0.188)	(-0.023,0.258)	(-0.143,0.109)	(-0.15,0.1)	(0.022,0.325)	(0.018,0.33)	(-0.021,0.269)	(-0.092,0.188)	(-0.111,0.157)	(-0.005,0.295)	(-0.092,0.204)
trichiasis w/o entropion	(-0.13,0.089)	(-0.17,0.039)	(-0.443,-0.305)	(-0.737,-0.672)	(-0.432,-0.291)	(-0.171,0.037)	(-0.235,-0.044)	(-0.329,-0.164)	(-0.268,-0.087)	(-0.295,-0.122)	(-0.284,-0.106)	(-0.213,-0.015)	(-0.313,-0.102)	(-0.319,-0.107)	(-0.203,0.039)	(-0.234,-0.003)	(-0.301,-0.091)	(-0.171,0.083)	(-0.269,-0.046)	(-0.301,-0.088)	(-0.293,-0.077)	(-0.336,-0.137)	(-0.258,-0.032)	(-0.301,-0.084)
trochlear nerve palsy	(-0.164,0.091)	(-0.164,0.097)	(-0.453,-0.286)	(-0.764,-0.691)	(-0.492,-0.338)	(-0.192,0.058)	(-0.238,-0.003)	(-0.33,-0.125)	(-0.223,0.018)	(-0.289,-0.075)	(-0.325,-0.118)	(-0.231,0.008)	(-0.311,-0.08)	(-0.295,-0.056)	(-0.191,0.079)	(-0.188,0.086)	(-0.287,-0.049)	(-0.165,0.117)	(-0.258,-0.006)	(-0.28,-0.039)	(-0.249,0.006)	(-0.347,-0.132)	(-0.291,-0.054)	(-0.306,-0.072)
unspec DR w/ DME	(-0.034,0.468)	(-0.065,0.445)	(-0.352,-0.012)	(-0.597,-0.378)	(-0.406,-0.091)	(-0.048,0.485)	(-0.104,0.41)	(-0.236,0.191)	(-0.141,0.368)	(0.014,0.59)	(0.061,0.703)	(0.211,0.985)	(0.077,0.77)	(0.056,0.768)	(0.225,1.021)	(0.305,1.185)	(0.158,0.919)	(0.359,1.306)	(0.262,1.168)	(0.286,1.182)	(0.221,1.129)	(0.19,1.026)	(0.335,1.349)	(0.254,1.258)
unspec DR w/o DME	(-0.001,0.43)	(-0.113,0.274)	(-0.448,-0.216)	(-0.806,-0.726)	(-0.543,-0.358)	(-0.205,0.135)	(-0.168,0.207)	(-0.272,0.05)	(-0.233,0.117)	(-0.243,0.072)	(-0.205,0.148)	(-0.071,0.369)	(-0.115,0.348)	(-0.168,0.274)	(-0.09,0.368)	(-0.172,0.236)	(-0.256,0.102)	(-0.059,0.425)	(0.019,0.578)	(-0.025,0.499)	(-0.12,0.357)	(-0.194,0.205)	(-0.102,0.371)	(-0.113,0.39)
unspec macular degeneration	(-0.067,0.23)	(-0.116,0.174)	(-0.452,-0.279)	(-0.798,-0.734)	(-0.567,-0.433)	(-0.231,0.015)	(-0.214,0.045)	(-0.306,-0.084)	(-0.208,0.055)	(-0.294,-0.074)	(-0.296,-0.064)	(-0.208,0.071)	(-0.258,-0.002)	(-0.267,-0.004)	(-0.089,0.228)	(-0.128,0.174)	(-0.218,0.048)	(-0.045,0.288)	(-0.073,0.261)	(-0.083,0.237)	(-0.044,0.305)	(-0.162,0.124)	(-0.111,0.209)	(-0.055,0.308)
venous engorgement	(-0.028,0.153)	(-0.131,0.04)	(-0.342,-0.223)	(-0.588,-0.514)	(-0.458,-0.363)	(-0.23,-0.091)	(-0.206,-0.058)	(-0.286,-0.152)	(-0.376,-0.258)	(-0.405,-0.298)	(-0.425,-0.32)	(-0.266,-0.127)	(-0.298,-0.143)	(-0.24,-0.065)	(-0.23,-0.064)	(-0.277,-0.124)	(-0.43,-0.312)	(-0.275,-0.121)	(-0.238,-0.071)	(-0.309,-0.158)	(-0.372,-0.234)	(-0.399,-0.274)	(-0.364,-0.228)	(-0.411,-0.28)
visual cortex disorders	(-0.184,0.121)	(-0.102,0.238)	(-0.528,-0.357)	(-0.819,-0.752)	(-0.592,-0.443)	(-0.267,0.005)	(-0.25,0.043)	(-0.393,-0.176)	(-0.266,0.01)	(-0.337,-0.107)	(-0.361,-0.118)	(-0.251,0.061)	(-0.245,0.059)	(-0.326,-0.055)	(-0.227,0.074)	(-0.21,0.106)	(-0.355,-0.106)	(-0.297,-0.015)	(-0.324,-0.047)	(-0.362,-0.118)	(-0.327,-0.055)	(-0.432,-0.22)	(-0.372,-0.119)	(-0.355,-0.077)
visual field defects	(-0.093,0.068)	(-0.113,0.047)	(-0.434,-0.334)	(-0.787,-0.75)	(-0.495,-0.406)	(-0.167,-0.018)	(-0.163,-0.013)	(-0.281,-0.155)	(-0.216,-0.076)	(-0.256,-0.126)	(-0.262,-0.131)	(-0.186,-0.038)	(-0.244,-0.096)	(-0.244,-0.096)	(-0.123,0.048)	(-0.148,0.018)	(-0.262,-0.121)	(-0.14,0.027)	(-0.18,-0.019)	(-0.207,-0.053)	(-0.217,-0.063)	(-0.292,-0.156)	(-0.233,-0.083)	(-0.27,-0.127)
visual loss	(-0.343,-0.115)	(-0.479,-0.301)	(-0.626,-0.499)	(-0.742,-0.653)	(-0.586,-0.444)	(-0.42,-0.22)	(-0.384,-0.171)	(-0.43,-0.235)	(-0.297,-0.051)	(-0.342,-0.116)	(-0.325,-0.089)	(-0.339,-0.105)	(-0.555,-0.348)	(-0.656,-0.498)	(-0.619,-0.445)	(-0.591,-0.405)	(-0.589,-0.401)	(-0.534,-0.319)	(-0.559,-0.357)	(-0.551,-0.347)	(-0.431,-0.169)	(-0.451,-0.202)	(-0.411,-0.138)	(-0.484,-0.242)
vitreomacular adhesion	(-0.102,0.052)	(-0.127,0.025)	(-0.389,-0.283)	(-0.665,-0.608)	(-0.441,-0.346)	(-0.141,0.005)	(-0.14,0.007)	(-0.234,-0.103)	(-0.154,-0.01)	(-0.239,-0.112)	(-0.251,-0.124)	(-0.164,-0.02)	(-0.239,-0.096)	(-0.232,-0.087)	(-0.111,0.055)	(-0.169,-0.015)	(-0.257,-0.12)	(-0.127,0.036)	(-0.156,0.002)	(-0.175,-0.022)	(-0.127,0.036)	(-0.232,-0.091)	(-0.211,-0.064)	(-0.198,-0.048)
vitreous body crystalline deposits	(-0.084,0.116)	(-0.114,0.081)	(-0.412,-0.285)	(-0.732,-0.674)	(-0.496,-0.388)	(-0.209,-0.038)	(-0.2,-0.026)	(-0.301,-0.152)	(-0.235,-0.07)	(-0.283,-0.132)	(-0.31,-0.162)	(-0.231,-0.063)	(-0.293,-0.123)	(-0.31,-0.144)	(-0.197,-0.006)	(-0.244,-0.064)	(-0.322,-0.164)	(-0.214,-0.028)	(-0.233,-0.052)	(-0.268,-0.097)	(-0.254,-0.077)	(-0.341,-0.188)	(-0.292,-0.126)	(-0.293,-0.124)
vitreous degeneration	(-0.064,0.075)	(-0.089,0.049)	(-0.388,-0.298)	(-0.702,-0.658)	(-0.451,-0.371)	(-0.136,-0.009)	(-0.135,-0.007)	(-0.233,-0.121)	(-0.153,-0.027)	(-0.232,-0.121)	(-0.244,-0.133)	(-0.171,-0.047)	(-0.237,-0.113)	(-0.235,-0.108)	(-0.122,0.02)	(-0.193,-0.062)	(-0.268,-0.151)	(-0.134,0.006)	(-0.165,-0.029)	(-0.184,-0.054)	(-0.157,-0.02)	(-0.264,-0.148)	(-0.217,-0.091)	(-0.219,-0.093)
vitreous hemorrhage	(-0.158,-0.012)	(-0.118,0.036)	(-0.289,-0.165)	(-0.5,-0.414)	(-0.325,-0.209)	(-0.117,0.037)	(-0.2,-0.061)	(-0.216,-0.081)	(-0.108,0.048)	(-0.233,-0.102)	(-0.201,-0.063)	(-0.115,0.04)	(-0.285,-0.134)	(-0.212,-0.045)	(-0.099,0.093)	(-0.226,-0.063)	(-0.222,-0.059)	(-0.099,0.093)	(-0.23,-0.068)	(-0.164,0.011)	(-0.1,0.093)	(-0.291,-0.144)	(-0.18,-0.007)	(-0.158,0.022)
vitreous membranes/strands	(-0.222,-0.071)	(-0.192,-0.034)	(-0.421,-0.309)	(-0.745,-0.697)	(-0.48,-0.383)	(-0.201,-0.049)	(-0.334,-0.207)	(-0.342,-0.217)	(-0.271,-0.131)	(-0.287,-0.158)	(-0.235,-0.09)	(-0.183,-0.024)	(-0.419,-0.265)	(-0.347,-0.17)	(-0.248,-0.05)	(-0.412,-0.261)	(-0.373,-0.212)	(-0.243,-0.045)	(-0.395,-0.237)	(-0.226,-0.028)	(-0.213,-0.007)	(-0.391,-0.24)	(-0.173,0.04)	(-0.268,-0.073)
vitreous prolapse	(-0.185,0.113)	(-0.191,0.109)	(-0.432,-0.224)	(-0.737,-0.641)	(-0.482,-0.291)	(-0.226,0.057)	(-0.278,-0.015)	(-0.282,-0.02)	(-0.209,0.08)	(-0.287,-0.027)	(-0.291,-0.03)	(-0.226,0.058)	(-0.32,-0.045)	(-0.316,-0.038)	(-0.144,0.208)	(-0.242,0.064)	(-0.238,0.07)	(-0.133,0.221)	(-0.21,0.106)	(-0.204,0.117)	(-0.175,0.16)	(-0.254,0.043)	(-0.242,0.066)	(-0.232,0.08)
wet AMD, active CNV	(-0.108,0.028)	(-0.129,0.006)	(-0.278,-0.168)	(-0.366,-0.269)	(-0.29,-0.183)	(-0.176,-0.05)	(-0.187,-0.063)	(-0.252,-0.139)	(-0.165,-0.038)	(-0.23,-0.114)	(-0.241,-0.126)	(-0.151,-0.021)	(-0.263,-0.14)	(-0.253,-0.126)	(-0.164,-0.024)	(-0.194,-0.059)	(-0.273,-0.153)	(-0.181,-0.045)	(-0.223,-0.094)	(-0.241,-0.115)	(-0.191,-0.056)	(-0.283,-0.164)	(-0.244,-0.118)	(-0.226,-0.096)
wet AMD, inactive CNV	(-0.105,0.022)	(-0.059,0.086)	(-0.334,-0.235)	(-0.56,-0.497)	(-0.32,-0.221)	(-0.054,0.087)	(-0.182,-0.062)	(-0.21,-0.094)	(-0.111,0.025)	(-0.271,-0.168)	(-0.217,-0.099)	(-0.109,0.03)	(-0.267,-0.15)	(-0.163,-0.018)	(-0.045,0.115)	(-0.212,-0.085)	(-0.203,-0.071)	(-0.072,0.085)	(-0.216,-0.087)	(-0.124,0.023)	(-0.069,0.092)	(-0.278,-0.163)	(-0.143,0.005)	(-0.129,0.023)
wet AMD, inactive scar	(-0.089,0.138)	(-0.139,0.083)	(-0.364,-0.204)	(-0.523,-0.402)	(-0.331,-0.162)	(-0.123,0.104)	(-0.155,0.065)	(-0.268,-0.084)	(-0.181,0.032)	(-0.263,-0.08)	(-0.266,-0.074)	(-0.185,0.032)	(-0.268,-0.059)	(-0.284,-0.073)	(-0.163,0.077)	(-0.191,0.044)	(-0.25,-0.031)	(-0.142,0.113)	(-0.201,0.035)	(-0.245,-0.03)	(-0.188,0.054)	(-0.278,-0.071)	(-0.214,0.023)	(-0.22,0.017)
xanthelasma	(-0.128,0.16)	(-0.111,0.185)	(-0.473,-0.303)	(-0.891,-0.856)	(-0.62,-0.499)	(-0.313,-0.091)	(-0.281,-0.047)	(-0.378,-0.18)	(-0.249,-0.004)	(-0.269,-0.041)	(-0.376,-0.18)	(-0.219,0.036)	(-0.283,-0.025)	(-0.248,0.026)	(-0.179,0.11)	(-0.202,0.078)	(-0.239,0.027)	(-0.143,0.165)	(-0.229,0.044)	(-0.213,0.062)	(-0.225,0.051)	(-0.316,-0.081)	(-0.291,-0.046)	(-0.268,-0.005)
zoster ocular disease	(-0.284,0.059)	(-0.283,0.06)	(-0.391,-0.101)	(-0.597,-0.404)	(-0.4,-0.112)	(-0.25,0.109)	(-0.277,0.07)	(-0.287,0.055)	(-0.289,0.055)	(-0.32,0.006)	(-0.353,-0.044)	(-0.314,0.014)	(-0.37,-0.038)	(-0.361,-0.021)	(-0.23,0.182)	(-0.306,0.06)	(-0.324,0.035)	(-0.279,0.102)	(-0.319,0.043)	(-0.268,0.122)	(-0.319,0.043)	(-0.353,-0.01)	(-0.352,-0.01)	(-0.369,-0.034)

## Sheet: notes
Sheet	Description
dev-estimates	Point estimates of monthly deviations for all 261 diagnosis entities included for analysis
pvals-unadj	Unadjusted p-values of monthly deviations for all 261 diagnosis entities included for analysis
pvals-adj	Adjusted p-values of monthly deviations for all 261 diagnosis entities included for analysis
95-CIs	95% confidence intervals of monthly deviations for all 261 diagnosis entities included for analysis
Where necessary, please refer to Supplementary Data 1 for the full diagnosis names of the 261 diagnosis entities in this table.
