# Supplementary material for: Shifts in ophthalmic care utilization during the COVID-19 pandemic in the US
Source: Commun Med (Lond). 2023 Dec 14;3:181. doi: 10.1038/s43856-023-00416-4 (PMC10721809; doi:10.1038/s43856-023-00416-4)
Supplement: Supplementary file 5 — Supplementary Data 4 [file 43856_2023_416_MOESM5_ESM.xlsx]

## Sheet: Fig 2a
year	month	dx_name	Y	predicted	lowerPI	upperPI
2017	1	dry AMD, early stage	93818	99158.2	NA	NA
2017	2	dry AMD, early stage	91298	92951	NA	NA
2017	3	dry AMD, early stage	105384	103303	NA	NA
2017	4	dry AMD, early stage	100141	108177	NA	NA
2017	5	dry AMD, early stage	111642	113487	NA	NA
2017	6	dry AMD, early stage	109406	106812	NA	NA
2017	7	dry AMD, early stage	98459	101214	NA	NA
2017	8	dry AMD, early stage	114741	109732	NA	NA
2017	9	dry AMD, early stage	104718	102174	NA	NA
2017	10	dry AMD, early stage	120316	119906	NA	NA
2017	11	dry AMD, early stage	110779	107336	NA	NA
2017	12	dry AMD, early stage	99402	96480.9	NA	NA
2018	1	dry AMD, early stage	108891	105501	NA	NA
2018	2	dry AMD, early stage	102266	99247.4	NA	NA
2018	3	dry AMD, early stage	110849	109862	NA	NA
2018	4	dry AMD, early stage	117592	114185	NA	NA
2018	5	dry AMD, early stage	121819	119367	NA	NA
2018	6	dry AMD, early stage	113133	112794	NA	NA
2018	7	dry AMD, early stage	106211	107688	NA	NA
2018	8	dry AMD, early stage	116423	117165	NA	NA
2018	9	dry AMD, early stage	103438	108662	NA	NA
2018	10	dry AMD, early stage	125785	126560	NA	NA
2018	11	dry AMD, early stage	113108	112898	NA	NA
2018	12	dry AMD, early stage	98288	101884	NA	NA
2019	1	dry AMD, early stage	114685	112252	NA	NA
2019	2	dry AMD, early stage	104630	105969	NA	NA
2019	3	dry AMD, early stage	113439	116839	NA	NA
2019	4	dry AMD, early stage	125881	120531	NA	NA
2019	5	dry AMD, early stage	125016	125554	NA	NA
2019	6	dry AMD, early stage	115865	119111	NA	NA
2019	7	dry AMD, early stage	119259	114574	NA	NA
2019	8	dry AMD, early stage	120190	125102	NA	NA
2019	9	dry AMD, early stage	118240	115562	NA	NA
2019	10	dry AMD, early stage	133957	133596	NA	NA
2019	11	dry AMD, early stage	114721	118747	NA	NA
2019	12	dry AMD, early stage	108132	107590	NA	NA
2020	1	dry AMD, early stage	120497	119426	108961	130614
2020	2	dry AMD, early stage	109012	113147	102956	123648
2020	3	dry AMD, early stage	77305	124258	113378	135668
2020	4	dry AMD, early stage	31260	127224	116692	139420
2020	5	dry AMD, early stage	75332	132059	120896	144305
2020	6	dry AMD, early stage	117192	125782	114673	137346
2020	7	dry AMD, early stage	112926	121904	111147	133219
2020	8	dry AMD, early stage	106615	133577	121528	145384
2020	9	dry AMD, early stage	107922	122900	112227	134293
2020	10	dry AMD, early stage	111256	141015	129225	154037
2020	11	dry AMD, early stage	99779	124899	114171	136404
2020	12	dry AMD, early stage	100029	113616	103564	124119
2021	1	dry AMD, early stage	104762	127066	113716	141275
2021	2	dry AMD, early stage	95774	120812	107824	134302
2021	3	dry AMD, early stage	125349	132148	118401	146935
2021	4	dry AMD, early stage	116406	134289	121125	149747
2021	5	dry AMD, early stage	109833	138901	124962	154563
2021	6	dry AMD, early stage	123725	132826	118921	147585
2021	7	dry AMD, early stage	115063	129703	116023	144007
2021	8	dry AMD, early stage	119365	142625	127381	157979
2021	9	dry AMD, early stage	114071	130704	117283	145356
2021	10	dry AMD, early stage	115012	148845	134085	165456
2021	11	dry AMD, early stage	111598	131370	117994	146165
2021	12	dry AMD, early stage	99550	119979	107364	133420

## Sheet: Fig 2b
year	month	dx_name	Y	predicted	lowerPI	upperPI
2017	1	NPDR w/o DME	80157	84875.9	NA	NA
2017	2	NPDR w/o DME	78229	79513.1	NA	NA
2017	3	NPDR w/o DME	89185	87844.4	NA	NA
2017	4	NPDR w/o DME	83193	89363	NA	NA
2017	5	NPDR w/o DME	92839	93949.6	NA	NA
2017	6	NPDR w/o DME	91620	89129.8	NA	NA
2017	7	NPDR w/o DME	83256	85200.6	NA	NA
2017	8	NPDR w/o DME	96643	92553	NA	NA
2017	9	NPDR w/o DME	88721	85690.7	NA	NA
2017	10	NPDR w/o DME	99679	99289.3	NA	NA
2017	11	NPDR w/o DME	91924	89510.8	NA	NA
2017	12	NPDR w/o DME	85902	83224.5	NA	NA
2018	1	NPDR w/o DME	92015	89276.2	NA	NA
2018	2	NPDR w/o DME	86179	84295.7	NA	NA
2018	3	NPDR w/o DME	93966	93043.5	NA	NA
2018	4	NPDR w/o DME	96268	93825.1	NA	NA
2018	5	NPDR w/o DME	98982	97868	NA	NA
2018	6	NPDR w/o DME	93080	92931.7	NA	NA
2018	7	NPDR w/o DME	87789	89617.8	NA	NA
2018	8	NPDR w/o DME	97783	98120	NA	NA
2018	9	NPDR w/o DME	85723	90762.2	NA	NA
2018	10	NPDR w/o DME	103135	104242	NA	NA
2018	11	NPDR w/o DME	93382	93243.3	NA	NA
2018	12	NPDR w/o DME	83800	86774.5	NA	NA
2019	1	NPDR w/o DME	96239	93903.9	NA	NA
2019	2	NPDR w/o DME	88811	89365.1	NA	NA
2019	3	NPDR w/o DME	96072	98550.2	NA	NA
2019	4	NPDR w/o DME	102744	98513.9	NA	NA
2019	5	NPDR w/o DME	101997	101953	NA	NA
2019	6	NPDR w/o DME	94037	96895.8	NA	NA
2019	7	NPDR w/o DME	98333	94262.1	NA	NA
2019	8	NPDR w/o DME	99791	104025	NA	NA
2019	9	NPDR w/o DME	98073	96134	NA	NA
2019	10	NPDR w/o DME	110185	109452	NA	NA
2019	11	NPDR w/o DME	94372	97132.4	NA	NA
2019	12	NPDR w/o DME	90668	90475.9	NA	NA
2020	1	NPDR w/o DME	98441	98768.1	90225.9	107831
2020	2	NPDR w/o DME	90336	94740.2	86367	103352
2020	3	NPDR w/o DME	65531	104383	95395.9	113822
2020	4	NPDR w/o DME	29637	103432	94955.9	113154
2020	5	NPDR w/o DME	60843	106205	97328.9	115989
2020	6	NPDR w/o DME	91906	101029	92331	110220
2020	7	NPDR w/o DME	90058	99150.1	90567.9	108232
2020	8	NPDR w/o DME	86712	110281	100600	119924
2020	9	NPDR w/o DME	88891	101824	93041	111067
2020	10	NPDR w/o DME	90843	114916	105453	125273
2020	11	NPDR w/o DME	80610	101184	92653	110479
2020	12	NPDR w/o DME	83215	94335.3	86184	103063
2021	1	NPDR w/o DME	86005	103890	93099	115349
2021	2	NPDR w/o DME	78789	100439	89920	111343
2021	3	NPDR w/o DME	101411	110561	99218	122607
2021	4	NPDR w/o DME	94819	108595	98109	120966
2021	5	NPDR w/o DME	87928	110635	99679.9	122966
2021	6	NPDR w/o DME	96345	105339	94599	116896
2021	7	NPDR w/o DME	90404	104291	93432	115770
2021	8	NPDR w/o DME	95329	116915	104604	129286
2021	9	NPDR w/o DME	92540	107850	96876	119762
2021	10	NPDR w/o DME	94249	120653	108830	133962
2021	11	NPDR w/o DME	90196	105404	95036	117201
2021	12	NPDR w/o DME	83104	98359.2	88209	109270

## Sheet: Fig 2c
year	month	dx_name	Y	predicted	lowerPI	upperPI
2017	1	cataract, age-related	890705	901842	NA	NA
2017	2	cataract, age-related	868381	898791	NA	NA
2017	3	cataract, age-related	985531	978818	NA	NA
2017	4	cataract, age-related	913596	943735	NA	NA
2017	5	cataract, age-related	1005537	1.02974e+06	NA	NA
2017	6	cataract, age-related	985225	974809	NA	NA
2017	7	cataract, age-related	897225	897852	NA	NA
2017	8	cataract, age-related	1039493	1.02332e+06	NA	NA
2017	9	cataract, age-related	944325	946093	NA	NA
2017	10	cataract, age-related	1065054	1.03491e+06	NA	NA
2017	11	cataract, age-related	993832	980644	NA	NA
2017	12	cataract, age-related	895779	888640	NA	NA
2018	1	cataract, age-related	974019	961243	NA	NA
2018	2	cataract, age-related	932916	914169	NA	NA
2018	3	cataract, age-related	998604	994836	NA	NA
2018	4	cataract, age-related	1026729	1.00589e+06	NA	NA
2018	5	cataract, age-related	1066996	1.04736e+06	NA	NA
2018	6	cataract, age-related	995004	990761	NA	NA
2018	7	cataract, age-related	947665	956990	NA	NA
2018	8	cataract, age-related	1046457	1.04083e+06	NA	NA
2018	9	cataract, age-related	925544	961576	NA	NA
2018	10	cataract, age-related	1102302	1.1031e+06	NA	NA
2018	11	cataract, age-related	1003916	997438	NA	NA
2018	12	cataract, age-related	886263	903183	NA	NA
2019	1	cataract, age-related	1022903	1.02454e+06	NA	NA
2019	2	cataract, age-related	941515	929852	NA	NA
2019	3	cataract, age-related	1000637	1.01112e+06	NA	NA
2019	4	cataract, age-related	1081481	1.07218e+06	NA	NA
2019	5	cataract, age-related	1069844	1.06528e+06	NA	NA
2019	6	cataract, age-related	992316	1.00698e+06	NA	NA
2019	7	cataract, age-related	1029964	1.02001e+06	NA	NA
2019	8	cataract, age-related	1036871	1.05867e+06	NA	NA
2019	9	cataract, age-related	1015113	977313	NA	NA
2019	10	cataract, age-related	1146432	1.17577e+06	NA	NA
2019	11	cataract, age-related	994882	1.01455e+06	NA	NA
2019	12	cataract, age-related	927744	917963	NA	NA
2020	1	cataract, age-related	1014802	1.09203e+06	1.03604e+06	1.15358e+06
2020	2	cataract, age-related	943171	945731	894056	1.00107e+06
2020	3	cataract, age-related	666705	1.02766e+06	972379	1.08531e+06
2020	4	cataract, age-related	218844	1.14281e+06	1084290	1.2055e+06
2020	5	cataract, age-related	580761	1.08355e+06	1.02728e+06	1.1441e+06
2020	6	cataract, age-related	929541	1.02345e+06	968476	1.08096e+06
2020	7	cataract, age-related	932306	1.08721e+06	1.0311e+06	1.14917e+06
2020	8	cataract, age-related	897783	1.07675e+06	1.02087e+06	1.13736e+06
2020	9	cataract, age-related	931579	993307	939036	1.0493e+06
2020	10	cataract, age-related	988242	1.25323e+06	1.19358e+06	1.32299e+06
2020	11	cataract, age-related	872160	1.03187e+06	977173	1.09072e+06
2020	12	cataract, age-related	864429	932986	881398	986796
2021	1	cataract, age-related	888673	1.16397e+06	1.09954e+06	1.23788e+06
2021	2	cataract, age-related	839704	961882	904619	1.02487e+06
2021	3	cataract, age-related	1053619	1.04448e+06	982049	1.11007e+06
2021	4	cataract, age-related	1019024	1.21809e+06	1.15027e+06	1.29332e+06
2021	5	cataract, age-related	956291	1.10206e+06	1.0389e+06	1171785
2021	6	cataract, age-related	1044659	1.0402e+06	977948	1.10554e+06
2021	7	cataract, age-related	964691	1.15883e+06	1.09366e+06	1.23247e+06
2021	8	cataract, age-related	1021938	1.09514e+06	1.03226e+06	1.16536e+06
2021	9	cataract, age-related	977240	1.00956e+06	948450	1.07359e+06
2021	10	cataract, age-related	997190	1.33578e+06	1.26589e+06	1420245
2021	11	cataract, age-related	962381	1.0495e+06	988354	1.11659e+06
2021	12	cataract, age-related	867857	948255	889734	1.00929e+06

## Sheet: Fig 2d
year	month	dx_name	Y	predicted	lowerPI	upperPI
2017	1	glaucoma, suspect	311986	314443	NA	NA
2017	2	glaucoma, suspect	299689	309882	NA	NA
2017	3	glaucoma, suspect	343437	341248	NA	NA
2017	4	glaucoma, suspect	318951	329877	NA	NA
2017	5	glaucoma, suspect	349299	357159	NA	NA
2017	6	glaucoma, suspect	343031	338871	NA	NA
2017	7	glaucoma, suspect	308101	310044	NA	NA
2017	8	glaucoma, suspect	355152	349445	NA	NA
2017	9	glaucoma, suspect	323043	323742	NA	NA
2017	10	glaucoma, suspect	371216	359911	NA	NA
2017	11	glaucoma, suspect	348002	343717	NA	NA
2017	12	glaucoma, suspect	321775	318659	NA	NA
2018	1	glaucoma, suspect	347143	343688	NA	NA
2018	2	glaucoma, suspect	330329	323824	NA	NA
2018	3	glaucoma, suspect	356890	356370	NA	NA
2018	4	glaucoma, suspect	368319	360558	NA	NA
2018	5	glaucoma, suspect	379208	373228	NA	NA
2018	6	glaucoma, suspect	354450	353887	NA	NA
2018	7	glaucoma, suspect	336246	338881	NA	NA
2018	8	glaucoma, suspect	366208	365168	NA	NA
2018	9	glaucoma, suspect	325527	338088	NA	NA
2018	10	glaucoma, suspect	392841	393393	NA	NA
2018	11	glaucoma, suspect	361775	359187	NA	NA
2018	12	glaucoma, suspect	326748	332781	NA	NA
2019	1	glaucoma, suspect	374651	375649	NA	NA
2019	2	glaucoma, suspect	342097	338409	NA	NA
2019	3	glaucoma, suspect	369453	372163	NA	NA
2019	4	glaucoma, suspect	397268	394103	NA	NA
2019	5	glaucoma, suspect	391900	390020	NA	NA
2019	6	glaucoma, suspect	364847	369570	NA	NA
2019	7	glaucoma, suspect	374974	370396	NA	NA
2019	8	glaucoma, suspect	374861	381608	NA	NA
2019	9	glaucoma, suspect	366330	353071	NA	NA
2019	10	glaucoma, suspect	419233	429986	NA	NA
2019	11	glaucoma, suspect	368490	375363	NA	NA
2019	12	glaucoma, suspect	350445	347528	NA	NA
2020	1	glaucoma, suspect	382199	410591	390425	432970
2020	2	glaucoma, suspect	352009	353624	335148	373377
2020	3	glaucoma, suspect	243834	388655	368618	409381
2020	4	glaucoma, suspect	83055	430761	409603	453361
2020	5	glaucoma, suspect	215210	407585	387297	429414
2020	6	glaucoma, suspect	352496	385948	366103	406518
2020	7	glaucoma, suspect	351388	404849	384807	426786
2020	8	glaucoma, suspect	336056	398766	378961	420658
2020	9	glaucoma, suspect	341238	368717	349077	388356
2020	10	glaucoma, suspect	354516	469982	448874	495339
2020	11	glaucoma, suspect	320442	392240	372833	413783
2020	12	glaucoma, suspect	333436	362929	343609	382691
2021	1	glaucoma, suspect	343907	448782	425089	476390
2021	2	glaucoma, suspect	322921	369523	348214	392653
2021	3	glaucoma, suspect	406972	405878	382626	430142
2021	4	glaucoma, suspect	381721	470829	445805	498985
2021	5	glaucoma, suspect	355614	425911	402430	451753
2021	6	glaucoma, suspect	390025	403051	380037	426977
2021	7	glaucoma, suspect	359762	442507	418808	469404
2021	8	glaucoma, suspect	376584	416694	394140	442472
2021	9	glaucoma, suspect	361062	385056	362291	408057
2021	10	glaucoma, suspect	368622	513698	488383	545431
2021	11	glaucoma, suspect	359054	409875	387639	435379
2021	12	glaucoma, suspect	330605	379012	356829	402046

## Sheet: Fig 2e
Values used for heatmap shading (the product between the magnitude of the deviation point estimate and the negative log of its adjusted p-value)
	2020-01-01	2020-02-01	2020-03-01	2020-04-01	2020-05-01	2020-06-01	2020-07-01	2020-08-01	2020-09-01	2020-10-01	2020-11-01	2020-12-01	2021-01-01	2021-02-01	2021-03-01	2021-04-01	2021-05-01	2021-06-01	2021-07-01	2021-08-01	2021-09-01	2021-10-01	2021-11-01	2021-12-01
cataract, age-related	-0.311724	-0.000276511	-3.7698	-8.67748	-4.98023	-0.575661	-1.52916	-1.78389	-0.208816	-2.26935	-1.66122	-0.310922	-2.53848	-1.18006	0.00132658	-1.754	-1.22881	0.000437437	-1.79804	-0.229104	-0.033201	-2.72053	-0.38029	-0.373728
dry AMD, early stage	0.00166971	-0.0271036	-3.67329	-7.3326	-4.17581	-0.118068	-0.142359	-1.86729	-0.512797	-2.05149	-1.67634	-0.479721	-0.925322	-1.42888	-0.0480426	-0.534211	-1.5865	-0.0914444	-0.315694	-0.779477	-0.449813	-1.98673	-0.679227	-0.869248
glaucoma, suspect	-0.332195	-0.000565729	-4.03167	-8.73362	-5.10681	-0.553031	-1.42877	-1.70151	-0.358029	-2.65821	-1.98052	-0.446287	-2.52846	-1.1667	0.000199741	-2.04772	-1.78581	-0.0392288	-2.0232	-0.652317	-0.190253	-3.05566	-1.18879	-1.22452
NPDR w/o DME	-0.000148741	-0.0497056	-3.70133	-7.0949	-4.24739	-0.25621	-0.262846	-2.1253	-0.580448	-1.97616	-2.02197	-0.48786	-0.911484	-1.62179	-0.160706	-0.483807	-1.48518	-0.168667	-0.507189	-1.09445	-0.58887	-1.7251	-0.622522	-0.717699
Monthly deviation point estimates (black text displayed on each heatmap cell)
cataract, age-related	-0.070723	-0.00270738	-0.351243	-0.808503	-0.464021	-0.0917615	-0.142476	-0.166209	-0.0621437	-0.211441	-0.154781	-0.0734813	-0.236517	-0.12702	0.00874753	-0.163425	-0.132267	0.00428304	-0.167528	-0.06684	-0.0320162	-0.253479	-0.0830065	-0.0847847
dry AMD, early stage	0.00896858	-0.0365492	-0.377866	-0.754292	-0.429558	-0.0682937	-0.0736483	-0.201844	-0.12187	-0.211033	-0.201123	-0.119584	-0.175534	-0.207249	-0.0514497	-0.133168	-0.209271	-0.0685215	-0.112874	-0.163087	-0.127256	-0.227305	-0.150507	-0.170269
glaucoma, suspect	-0.069148	-0.00456614	-0.372621	-0.80719	-0.471988	-0.0866738	-0.132051	-0.157259	-0.0745256	-0.245681	-0.183046	-0.0812628	-0.233689	-0.126114	0.00269522	-0.189257	-0.16505	-0.032318	-0.186991	-0.0962584	-0.0623142	-0.282415	-0.123992	-0.127718
NPDR w/o DME	-0.0033117	-0.0464873	-0.372205	-0.713464	-0.427118	-0.090301	-0.0917	-0.21372	-0.12701	-0.209484	-0.203329	-0.11788	-0.172151	-0.215551	-0.0827573	-0.126859	-0.205241	-0.0853772	-0.13316	-0.184627	-0.141956	-0.218842	-0.144281	-0.155097

## Sheet: Fig 3a
entity_name	2020-04-01	meanAllpost
abducent nerve palsy	-0.589134	-0.0694451
accommodation disorders	-0.893766	-0.174983
amblyopia, deprivation	-0.780053	-0.135037
amblyopia, refractive	-0.859173	-0.160375
amblyopia, strabismic	-0.818677	-0.0858296
amblyopia, suspect	-0.876528	-0.317317
amblyopia, unspec	-0.754921	-0.0813778
angoid streaks of macula	-0.47362	-0.0696938
anisometropia/aniseikonia	-0.84607	-0.130145
anterior synechiae (iris)	-0.755209	-0.224108
anterior uveitis - acute, other/unspec	-0.495734	-0.161952
anterior uveitis - acute, primary	-0.483485	-0.066639
anterior uveitis - acute, recurrent	-0.522491	-0.085996
anterior uveitis - chronic	-0.55421	-0.0548287
anterior uveitis - other	-0.579928	-0.0616413
aphakia	-0.674781	-0.0332331
astigmatism	-0.91356	-0.18031
background retinopathy, unspec	-0.754222	-0.271537
benign neoplasm - choroid	-0.74702	-0.173545
benign neoplasm - ciliary body	-0.79277	-0.136353
benign neoplasm - conjunctiva	-0.819054	-0.0896685
benign neoplasm - eyelid	-0.837956	-0.275556
benign neoplasm - orbit	-0.763342	-0.0415995
benign neoplasm - unspec	-0.80956	-0.143566
blebitis	-0.575782	-0.0165318
blepharospasm	-0.742054	-0.164751
BRAO	-0.597463	-0.104397
BRVO	-0.473866	-0.151541
burn, corneal/conjunctival sac	-0.559853	-0.125654
carcinoma in situ - eye	-0.654171	-0.283657
cataract, age-related	-0.808503	-0.118279
cataract, infantile/juvenile	-0.72282	0.166575
cataract, secondary	-0.81061	-0.155902
cataract, traumatic	-0.735276	-0.0308749
central serous chorioretinopathy	-0.577495	-0.11491
chalazion	-0.711265	-0.211003
chorioretinal scars	-0.756913	-0.142309
chorioretinal scars following detach surg	-0.649047	-0.0923583
choroidal degenerations	-0.748164	-0.138249
choroidal detachment	-0.520634	-0.137283
choroidal hemorrhage	-0.498441	-0.0437758
choroidal rupture	-0.654505	-0.148481
CME post-cataract surg	-0.599674	-0.195227
color vision deficiencies	-0.865605	-0.26188
conjunctival degen/deposits	-0.812215	-0.156789
conjunctival hemorrhage	-0.709848	-0.192393
conjunctival scars	-0.682003	-0.111693
conjunctivitis - infectious	-0.618618	-0.328437
conjunctivitis - noninfectious	-0.769724	-0.129014
conjunctivitis - other/unspec	-0.607141	-0.227981
conjunctivitis - other/unspec acute	-0.658465	-0.281644
conjunctivitis - other/unspec chronic	-0.752116	-0.280959
corneal degen - arcus senilis	-0.79794	-0.151737
corneal degen - band keratopathy	-0.733074	-0.131458
corneal degen - nodular	-0.847238	-0.136243
corneal degen - other/unspec	-0.745778	-0.0317684
corneal degen - peripheral	-0.831558	-0.364829
corneal edemas	-0.688456	-0.141754
corneal membrane changes	-0.737658	-0.113093
corneal neovascularization	-0.765764	-0.122165
corneal pigmentations/deposits	-0.789092	-0.132163
corneal scars/opacities - central	-0.743869	-0.13335
corneal scars/opacities - minor/other	-0.780553	-0.107373
corneal transplant failure	-0.723685	-0.250342
corneal transplant rejection	-0.584484	-0.142933
corneal ulcer - perforated	-0.362063	-0.141855
corneal ulcer - unperforated, iso epi defect	-0.594341	-0.160706
corneal ulcer - unperforated, w/ str involv	-0.502411	-0.122483
corrosion, cornea/conjunctival sac	-0.353912	0.141925
CRAO	-0.540365	-0.0543862
CRVO	-0.409156	-0.120074
cystoid macular degeneration	-0.561831	-0.10105
dacryoadenitis - acute	-0.674624	-0.124467
dacryoadenitis - chronic	-0.719144	-0.0694496
dermatochalasis	-0.825438	-0.15191
diplopia	-0.747375	-0.103717
DME resolved after tx	-0.58936	-0.164617
drusen of macula	-0.814065	-0.172453
dry AMD, adv stage w/ subfov involv	-0.620523	-0.106906
dry AMD, adv stage w/o subfov involv	-0.625739	-0.093855
dry AMD, early stage	-0.754292	-0.144634
dry AMD, intermediate stage	-0.573355	-0.138209
dry eye syndrome	-0.788447	-0.129596
ectropion	-0.792574	-0.227321
enophthalmos	-0.696156	-0.0387673
entropion	-0.775527	-0.0800744
epiphora	-0.814371	-0.215571
episcleritis	-0.612976	-0.102043
esotropia	-0.819699	-0.0865477
exophthalmos	-0.760897	-0.141927
exotropia	-0.811274	-0.128388
exudative retinopathy	-0.658505	-0.145632
eyeball/orbital tissue contusion	-0.579622	-0.177712
eyelid cysts	-0.855024	-0.131487
eyelid edema	-0.555478	-0.158702
eyelid retraction	-0.819986	-0.119044
eyelid/periocular open wound	-0.518327	-0.129069
eyelid/periocular superficial injury	-0.690497	-0.206418
FB, conjunctival sac	-0.538643	-0.15087
FB, cornea	-0.402123	-0.0778357
FB, external eye other/unspec	-0.501408	-0.226608
Fuch's endothelial dystrophy	-0.813274	-0.1464
glaucoma, absolute	-0.669814	-0.055656
glaucoma, OAG	-0.740003	-0.137928
glaucoma, other/unspec	-0.547176	-0.157851
glaucoma, PACG - acute	-0.563518	-0.0509652
glaucoma, PACG - chronic	-0.706201	-0.104855
glaucoma, PACG - other/unspec	-0.709935	-0.115926
glaucoma, PXG	-0.743902	-0.136606
glaucoma, secondary to drugs	-0.559652	-0.108874
glaucoma, secondary to eye infl	-0.564428	-0.0788004
glaucoma, secondary to eye trauma	-0.682851	-0.104536
glaucoma, secondary to other eye dis	-0.597837	-0.169011
glaucoma, suspect	-0.80719	-0.136728
globe degen conditions	-0.690436	-0.146685
hereditary choroidal dystrophies	-0.843261	-0.0256239
hereditary retinal dystrophies	-0.794094	-0.133174
herpesviral ocular disease	-0.565688	-0.0297859
heterophoria	-0.86514	-0.134887
hypermetropia	-0.913147	-0.118167
hypertensive retinopathy	-0.625508	-0.172138
hyphema	-0.478378	-0.164891
intermittent heterotropia	-0.841399	-0.111797
interstitial/deep keratitis	-0.622014	-0.116373
IOL displacement	-0.724368	-0.0179679
iridodialysis	-0.619828	0.0126972
iris/CB adhesions/disruptions	-0.739734	-0.131542
iris/CB degenerations	-0.798407	-0.155625
iris/CB/anterior chamber cysts	-0.80097	-0.169068
ischemic optic neuropathy	-0.642991	-0.11191
keratitis - infectious	-0.568836	-0.110086
keratitis - other/unspec	-0.635286	-0.107282
keratoconjunctivitis - dry eye syndrome	-0.788443	-0.0617091
keratoconjunctivitis - infectious	-0.630749	-0.376145
keratoconjunctivitis - noninfectious	-0.673379	-0.0736874
keratoconjunctivitis - other/unspec	-0.619338	0.0122759
keratoconus	-0.825521	-0.130237
lacrimal passage infl - chronic	-0.699189	-0.143864
lacrimal passage stenosis/insufficiency	-0.825603	-0.238378
lagophthalmos	-0.75633	-0.101796
lattice degeneration of retina	-0.700243	-0.120792
lens dislocation	-0.619432	-0.132845
lens fragments post-cataract surg	-0.627315	-0.178763
macular cyst, hole, or pseudohole	-0.709286	-0.0841738
malignant neoplasm - choroid	-0.502821	-0.129449
malignant neoplasm - conjunctiva	-0.659019	-0.0801306
malignant neoplasm - eyelid	-0.749338	-0.185769
malignant neoplasm - retina	-0.430495	-0.0625793
myopia	-0.895532	-0.130598
NPDR w/ DME	-0.503758	-0.176869
NPDR w/o DME	-0.713464	-0.151485
nystagmus / other irregular eye mvmts	-0.828455	-0.155102
ocular hypotony	-0.606666	-0.105531
ocular laceration w/ prolapse	-0.489821	-0.101453
ocular laceration w/o prolapse	-0.400618	0.0876388
ocular pain	-0.586263	-0.156653
oculomotor nerve palsy	-0.51775	-0.0713782
optic atrophy	-0.779048	-0.132837
optic chiasm disorders	-0.640641	0.0490515
optic nerve/pathway injury	-0.688361	-0.127681
optic neuritis	-0.631017	-0.0547971
orbit inflammation - acute	-0.553817	-0.180342
orbit inflammation - chronic	-0.655212	-0.115044
orbit penetrating wound w/ FB	-0.444432	-0.0253522
orbital floor fracture	-0.639402	-0.256167
other binocular eye mvmt dis	-0.841098	-0.182422
other binocular vision disorders	-0.877052	-0.241333
other choroid disorders	-0.630629	-0.174432
other conjunctival disorders	-0.751784	-0.215898
other corneal deformities	-0.824289	0.0175014
other corneal disorders	-0.638082	-0.145772
other endophthalmitis	-0.501999	-0.102267
other eyelid degenerative disorders	-0.869343	-0.226168
other eyelid function disorders	-0.825497	0.125243
other hereditary corneal dystrophies	-0.816699	-0.114727
other iris/CB disorders	-0.840183	-0.168988
other iris/CB vascular disorders	-0.411712	-0.196152
other non-diabetic proliferative retinopathy	-0.508039	-0.11482
other optic disc disorders	-0.850741	-0.197353
other optic nerve disorders	-0.796482	-0.198543
other orbital disorders	-0.751625	-0.185703
other postop complications	-0.707988	-0.0910478
other refraction/accommodation disorders	-0.881998	-0.0988704
other retinal microvascular abnormalities	-0.635444	-0.243867
other scleral disorders	-0.716076	-0.119735
other spec visual disturbances	-0.729793	-0.17581
other subj visual disturb	-0.677598	-0.0896883
other vitreous opacities	-0.73193	-0.18866
other/unspec eye injuries	-0.587481	-0.178374
other/unspec heterotropia	-0.834094	-0.14967
other/unspec peripheral retinal degeneration	-0.680183	-0.114784
other/unspec retinal disorders	-0.773042	-0.171463
other/unspec strabismus	-0.864234	-0.290066
panophthalmitis	-0.389565	-0.312422
panuveitis	-0.451212	-0.0798451
papilledema	-0.628679	-0.15365
PDR w/ DME	-0.409318	-0.140887
PDR w/o DME	-0.533748	-0.0731275
PDR, stable	-0.695568	-0.073793
posterior synechiae (iris)	-0.613836	-0.150058
posterior uveitis	-0.456391	-0.0267774
PRAO	-0.659043	-0.211374
presbyopia	-0.910147	-0.153253
prosthetic/implant/graft other mech compl	-0.594734	-0.125772
pterygium	-0.802464	-0.169366
ptosis	-0.812614	-0.147912
puckering of macula	-0.704574	-0.152026
pupillary function anomalies	-0.833587	-0.189712
RD w/ breaks or defects	-0.570936	-0.0669844
RD, other	-0.69373	-0.121534
RD, serous	-0.553945	-0.09026
RD, traction	-0.48165	-0.0374258
recession of chamber angle	-0.739725	-0.072178
retained foreign body - eyelid	-0.522588	-0.0102495
retained IOFB, nonmagnetic	-0.615718	-0.296767
retinal breaks or defects w/o RD	-0.64734	-0.169306
retinal edema	-0.582958	-0.130175
retinal hemorrhage	-0.650025	-0.160907
retinal ischemia	-0.538873	-0.214932
retinal microaneurysms	-0.734582	-0.333223
retinal neovascularization	-0.432313	-0.0130031
retinal telangiectasis	-0.654954	-0.157398
retinal vascular changes	-0.708224	-0.193709
retinal vasculitis	-0.484335	-0.0178411
retinoschisis / retinal cysts	-0.701767	-0.167666
retrolental fibroplasia	-0.860812	0.00402353
ROP, stage 0	-0.41632	-0.128582
ROP, stage 1	-0.178452	-0.0480837
ROP, stage 2	-0.278888	0.0418778
ROP, stage 3	-0.467042	0.118026
ROP, stage unspec	-0.608852	0.0471122
RPE detachment, hemorrhagic	-0.266798	-0.0704396
RPE detachment, serous	-0.50183	-0.182287
scleritis	-0.523954	-0.0735576
secondary uveitis - infectious	-0.470117	-0.102942
secondary uveitis - noninfectious	-0.51188	-0.163159
superficial punctate keratitis	-0.750362	-0.15074
sympathetic uveitis	-0.519939	-0.191021
toxoplasma oculopathy	-0.618275	-0.129107
transient visual loss	-0.647143	-0.0817012
TRAO	-0.584924	0.014473
trichiasis w/o entropion	-0.706601	-0.169508
trochlear nerve palsy	-0.729977	-0.149821
unspec DR w/ DME	-0.505494	0.459407
unspec DR w/o DME	-0.768398	0.0429301
unspec macular degeneration	-0.767244	-0.0410687
venous engorgement	-0.553487	-0.251102
visual cortex disorders	-0.790008	-0.191388
visual field defects	-0.769027	-0.143956
visual loss	-0.701309	-0.370917
vitreomacular adhesion	-0.636502	-0.11642
vitreous body crystalline deposits	-0.70453	-0.184179
vitreous degeneration	-0.680184	-0.133686
vitreous hemorrhage	-0.459452	-0.103884
vitreous membranes/strands	-0.723175	-0.213526
vitreous prolapse	-0.693372	-0.0988047
wet AMD, active CNV	-0.318264	-0.156523
wet AMD, inactive CNV	-0.529882	-0.0969957
wet AMD, inactive scar	-0.466871	-0.111834
xanthelasma	-0.874583	-0.14051
zoster ocular disease	-0.511056	-0.15211

## Sheet: Fig 3b
Diagnosis Category	PostSpr2020_wtd	2020-04-01	TotalVolume
Blindness and vision defects	-0.173003	-0.77725	161998
Cataract and other lens disorders	-0.0460749	-0.72797	1.17467e+06
Cornea and external disease	-0.143223	-0.689835	1.09154e+06
Glaucoma	-0.104482	-0.657726	726993
Neuro-ophthalmology	-0.131388	-0.720626	87385.5
Oculofacial plastics and orbital conditions	-0.144911	-0.714526	198588
OGI/IOFB	-0.083994	-0.487647	1802.04
Other specified eye disorders	-0.158354	-0.673121	104795
Postprocedural or postoperative eye complication	-0.114821	-0.631961	11682
Refractive error	-0.140908	-0.89346	1.07151e+06
Retinal and vitreous conditions	-0.109788	-0.598541	2.46652e+06
Strabismus	-0.150243	-0.839307	54843.4
Uveitis and ocular inflammation	-0.114676	-0.508798	65192

## Sheet: Fig 4a
entity_name	meanAllpost	2020-04-01	mean_monthly_pts	median_monthly_pts	dx_category_final
aphakia	-0.033235	-0.674781	8457.65	8613.5	Cataract and other lens disorders
cataract, age-related	-0.118336	-0.808503	951406	981232	Cataract and other lens disorders
cataract, infantile/juvenile	0.166578	-0.72282	1458.53	1420.5	Cataract and other lens disorders
cataract, secondary	-0.155867	-0.81061	205987	212043	Cataract and other lens disorders
cataract, traumatic	-0.0309018	-0.735276	1340.77	1373	Cataract and other lens disorders
DME resolved after tx	-0.164605	-0.58936	1269.95	1283	DR
drusen of macula	-0.172427	-0.814065	68939.3	70153.5	AMD
dry AMD, adv stage w/ subfov involv	-0.106945	-0.620523	18463.2	18955	AMD
dry AMD, adv stage w/o subfov involv	-0.093788	-0.625739	14319.4	14524	AMD
dry AMD, early stage	-0.14467	-0.754292	108859	111427	AMD
dry AMD, intermediate stage	-0.138182	-0.573355	118329	120266	AMD
glaucoma, absolute	-0.0556242	-0.669814	833.68	846.5	Glaucoma
glaucoma, OAG	-0.137926	-0.740003	315515	319768	Glaucoma
glaucoma, other/unspec	-0.157817	-0.547176	21480.4	21671	Glaucoma
glaucoma, PACG - acute	-0.0510329	-0.563518	1513.82	1542	Glaucoma
glaucoma, PACG - chronic	-0.104867	-0.706201	9476.75	9672.5	Glaucoma
glaucoma, PACG - other/unspec	-0.115888	-0.709935	2440.48	2548	Glaucoma
glaucoma, PXG	-0.136631	-0.743902	9791.42	9990	Glaucoma
glaucoma, secondary to drugs	-0.108898	-0.559652	2862.22	2879	Glaucoma
glaucoma, secondary to eye infl	-0.0787819	-0.564428	3853.47	3888	Glaucoma
glaucoma, secondary to eye trauma	-0.104538	-0.682851	2265.67	2292.5	Glaucoma
glaucoma, secondary to other eye dis	-0.168993	-0.597837	6334.7	6454.5	Glaucoma
glaucoma, suspect	-0.136673	-0.80719	345944	353473	Glaucoma
IOL displacement	-0.0178884	-0.724368	1926.73	1936.5	Cataract and other lens disorders
iridodialysis	0.0127285	-0.619828	418.95	424	Glaucoma
lens dislocation	-0.132875	-0.619432	4088.7	4117.5	Cataract and other lens disorders
NPDR w/ DME	-0.176826	-0.503758	77107.4	78820.5	DR
NPDR w/o DME	-0.151476	-0.713464	89881.9	91763	DR
PDR w/ DME	-0.140938	-0.409318	62471.1	63628	DR
PDR w/o DME	-0.0731355	-0.533748	36641.1	37231	DR
PDR, stable	-0.073748	-0.695568	4964.28	5024.5	DR
posterior synechiae (iris)	-0.150088	-0.613836	3698.75	3725	Glaucoma
recession of chamber angle	-0.0722003	-0.739725	563.12	576.5	Glaucoma
unspec DR w/ DME	0.45927	-0.505494	2788.08	2321.5	DR
unspec DR w/o DME	0.0431443	-0.768398	5719.13	5577.5	DR
unspec macular degeneration	-0.0411893	-0.767244	9975.22	10222	AMD
wet AMD, active CNV	-0.156522	-0.318264	196436	199892	AMD
wet AMD, inactive CNV	-0.0969334	-0.529882	37797.4	38577	AMD
wet AMD, inactive scar	-0.111794	-0.466871	18071.3	18481.5	AMD

## Sheet: Fig 4b
entity_name	meanAllpost	2020-04-01	mean_monthly_pts
abducent nerve palsy	-0.0695231	-0.589134	3492.05
optic neuritis	-0.0547606	-0.631017	4077.77
trochlear nerve palsy	-0.14983	-0.729977	2716.95
pupillary function anomalies	-0.189661	-0.833587	6578.73
visual cortex disorders	-0.191434	-0.790008	205.42
other binocular eye mvmt dis	-0.182599	-0.841098	4115.68
other optic nerve disorders	-0.198582	-0.796482	5876.75
optic atrophy	-0.132861	-0.779048	26691.9
blepharospasm	-0.164794	-0.742054	4263.35
ischemic optic neuropathy	-0.111897	-0.642991	8063.12
oculomotor nerve palsy	-0.0713408	-0.51775	1490.5
nystagmus / other irregular eye mvmts	-0.155068	-0.828455	4186.7
optic nerve/pathway injury	-0.127738	-0.688361	143.68
other optic disc disorders	-0.197456	-0.850741	10927
optic chiasm disorders	0.0490026	-0.640641	318.88
papilledema	-0.153669	-0.628679	4237

## Sheet: Fig 5a
entity_name	MEDIAN_WEIGHT	timeperiod	deviation
anterior uveitis - acute, recurrent	3	meanAllpost	-0.0858954
blebitis	5	meanAllpost	-0.0165761
BRAO	4	meanAllpost	-0.10434
BRVO	3	meanAllpost	-0.151566
burn, corneal/conjunctival sac	3	meanAllpost	-0.12569
choroidal rupture	4	meanAllpost	-0.14845
conjunctival hemorrhage	1	meanAllpost	-0.192405
conjunctivitis - infectious	2	meanAllpost	-0.328406
conjunctivitis - noninfectious	1	meanAllpost	-0.129018
corneal transplant rejection	4	meanAllpost	-0.142935
corneal ulcer - perforated	5	meanAllpost	-0.141875
corneal ulcer - unperforated, iso epi defect	2	meanAllpost	-0.160638
corneal ulcer - unperforated, w/ str involv	3	meanAllpost	-0.122486
CRAO	5	meanAllpost	-0.0543597
CRVO	4	meanAllpost	-0.120072
episcleritis	2	meanAllpost	-0.102058
eyelid/periocular open wound	3	meanAllpost	-0.129098
eyelid/periocular superficial injury	2	meanAllpost	-0.206374
glaucoma, PACG - acute	4	meanAllpost	-0.0510329
hyphema	3	meanAllpost	-0.165112
iridodialysis	3	meanAllpost	0.0127285
ischemic optic neuropathy	4	meanAllpost	-0.111897
keratitis - infectious	3	meanAllpost	-0.110055
lens dislocation	4	meanAllpost	-0.132875
macular cyst, hole, or pseudohole	3	meanAllpost	-0.0841919
ocular laceration w/ prolapse	5	meanAllpost	-0.101497
optic nerve/pathway injury	5	meanAllpost	-0.127738
orbit penetrating wound w/ FB	5	meanAllpost	-0.0255024
other vitreous opacities	1	meanAllpost	-0.188687
panophthalmitis	5	meanAllpost	-0.312401
pterygium	1	meanAllpost	-0.169279
retinal breaks or defects w/o RD	3	meanAllpost	-0.169338
retinal edema	3	meanAllpost	-0.130088
retinal vasculitis	4	meanAllpost	-0.0178756
scleritis	3	meanAllpost	-0.0735384
superficial punctate keratitis	1	meanAllpost	-0.150851
anterior uveitis - acute, recurrent	3	2020-04-01	-0.522491
blebitis	5	2020-04-01	-0.575782
BRAO	4	2020-04-01	-0.597463
BRVO	3	2020-04-01	-0.473866
burn, corneal/conjunctival sac	3	2020-04-01	-0.559853
choroidal rupture	4	2020-04-01	-0.654505
conjunctival hemorrhage	1	2020-04-01	-0.709848
conjunctivitis - infectious	2	2020-04-01	-0.618618
conjunctivitis - noninfectious	1	2020-04-01	-0.769724
corneal transplant rejection	4	2020-04-01	-0.584484
corneal ulcer - perforated	5	2020-04-01	-0.362063
corneal ulcer - unperforated, iso epi defect	2	2020-04-01	-0.594341
corneal ulcer - unperforated, w/ str involv	3	2020-04-01	-0.502411
CRAO	5	2020-04-01	-0.540365
CRVO	4	2020-04-01	-0.409156
episcleritis	2	2020-04-01	-0.612976
eyelid/periocular open wound	3	2020-04-01	-0.518327
eyelid/periocular superficial injury	2	2020-04-01	-0.690497
glaucoma, PACG - acute	4	2020-04-01	-0.563518
hyphema	3	2020-04-01	-0.478378
iridodialysis	3	2020-04-01	-0.619828
ischemic optic neuropathy	4	2020-04-01	-0.642991
keratitis - infectious	3	2020-04-01	-0.568836
lens dislocation	4	2020-04-01	-0.619432
macular cyst, hole, or pseudohole	3	2020-04-01	-0.709286
ocular laceration w/ prolapse	5	2020-04-01	-0.489821
optic nerve/pathway injury	5	2020-04-01	-0.688361
orbit penetrating wound w/ FB	5	2020-04-01	-0.444432
other vitreous opacities	1	2020-04-01	-0.73193
panophthalmitis	5	2020-04-01	-0.389565
pterygium	1	2020-04-01	-0.802464
retinal breaks or defects w/o RD	3	2020-04-01	-0.64734
retinal edema	3	2020-04-01	-0.582958
retinal vasculitis	4	2020-04-01	-0.484335
scleritis	3	2020-04-01	-0.523954
superficial punctate keratitis	1	2020-04-01	-0.750362

[truncated: 2 more sheets: Fig 5b, Fig 6]
